# Supplementary material for: NPAS4 supports cocaine-conditioned cues in rodents by controlling the cell type-specific activation balance in the nucleus accumbens
Source: Nat Commun. 2024 Aug 8;15:5971. doi: 10.1038/s41467-024-50099-1 (PMC11310321; doi:10.1038/s41467-024-50099-1)
Supplement: Supplementary file 5 — Supplementary Data 2 [file 41467_2024_50099_MOESM5_ESM.xlsx]

## Sheet: Stats
cell_type
