# Supplementary material for: NPAS4 supports cocaine-conditioned cues in rodents by controlling the cell type-specific activation balance in the nucleus accumbens
Source: Nat Commun. 2024 Aug 8;15:5971. doi: 10.1038/s41467-024-50099-1 (PMC11310321; doi:10.1038/s41467-024-50099-1)
Supplement: Supplementary file 6 — Supplementary Data 3 [file 41467_2024_50099_MOESM6_ESM.xlsx]

## Sheet: Cluster Markers
p_val	avg_log2FC	pct.1	pct.2	p_val_adj	cluster	gene
0	2.42229	0.777	0.076	0	Cluster_0	Penk
0	2.19007	0.747	0.038	0	Cluster_0	Drd2
0	1.81232	0.99	0.582	0	Cluster_0	Sgcz
0	1.47202	0.491	0.023	0	Cluster_0	Adora2a
0	1.45169	0.91	0.35	0	Cluster_0	Htr2c
0	1.26889	0.585	0.161	0	Cluster_0	Gucy1a1
0	1.25249	0.966	0.538	0	Cluster_0	Foxp1
0	1.20926	0.727	0.289	0	Cluster_0	Kctd8
0	1.10442	0.98	0.549	0	Cluster_0	Caln1
0	1.08058	0.534	0.121	0	Cluster_0	Grik3
0	1.06128	0.985	0.641	0	Cluster_0	Cacnb2
0	1.05663	0.999	0.674	0	Cluster_0	Cntnap2
0	1.04798	0.683	0.216	0	Cluster_0	Unc5d
0	1.02719	0.689	0.28	0	Cluster_0	Hs3st4
0	1.02388	0.975	0.554	0	Cluster_0	Ryr3
0	1.01749	0.91	0.498	0	Cluster_0	Elmod1
0	0.985645	0.781	0.363	0	Cluster_0	Pde1c
0	0.984321	0.866	0.443	0	Cluster_0	Camk4
0	0.980796	0.966	0.61	0	Cluster_0	Pde7b
0	0.978055	0.973	0.523	0	Cluster_0	Rarb
0	0.967247	0.816	0.399	0	Cluster_0	Gng7
0	0.960261	1	0.642	0	Cluster_0	Phactr1
0	0.937079	0.977	0.628	0	Cluster_0	Pde10a
0	0.930653	0.929	0.5	0	Cluster_0	Slit3
0	0.930154	0.998	0.653	0	Cluster_0	Kcnip4
0	0.927085	0.997	0.594	0	Cluster_0	Cacna2d3
0	0.918826	0.966	0.604	0	Cluster_0	Mgat4c
0	0.881061	1	0.716	0	Cluster_0	Grm5
0	0.879265	0.5	0.186	0	Cluster_0	Arpp19
0	0.868886	0.952	0.624	0	Cluster_0	Spock3
0	0.865168	0.765	0.403	0	Cluster_0	Zfp804a
0	0.859953	0.999	0.704	0	Cluster_0	Grm7
0	0.858215	0.88	0.489	0	Cluster_0	Unc13c
0	0.855906	0.428	0.131	0	Cluster_0	Hpca
0	0.850625	0.999	0.658	0	Cluster_0	Kcnq5
0	0.848379	0.95	0.545	0	Cluster_0	Gnal
0	0.847166	0.976	0.639	0	Cluster_0	Nrg1
0	0.84406	0.532	0.241	0	Cluster_0	Slc24a4
0	0.841785	0.73	0.358	0	Cluster_0	Cpne5
0	0.833259	0.658	0.313	0	Cluster_0	Tmtc1
0	0.831914	0.964	0.621	0	Cluster_0	Cacna1e
0	0.829701	0.668	0.362	0	Cluster_0	Gprin3
0	0.828785	0.808	0.422	0	Cluster_0	Rgs9
0	0.826323	0.979	0.584	0	Cluster_0	Mctp1
0	0.822698	0.687	0.311	0	Cluster_0	Pde1b
0	0.818917	0.813	0.445	0	Cluster_0	Itpr1
0	0.816709	0.772	0.438	0	Cluster_0	Cntn4
0	0.816054	0.806	0.448	0	Cluster_0	Khdrbs2
0	0.813617	0.963	0.594	0	Cluster_0	Kcnab1
0	0.811007	0.375	0.131	0	Cluster_0	Calb1
0	0.806219	0.998	0.718	0	Cluster_0	Lrrc7
0	0.804978	0.884	0.537	0	Cluster_0	Prkcb
0	0.803883	0.993	0.772	0	Cluster_0	Ppp3ca
0	0.800399	0.652	0.325	0	Cluster_0	Epb41
0	0.799839	0.837	0.437	0	Cluster_0	Adcy5
0	0.788651	0.838	0.47	0	Cluster_0	Plppr1
0	0.788198	0.964	0.623	0	Cluster_0	Galnt13
0	0.784243	0.827	0.445	0	Cluster_0	Baiap2
0	0.783015	0.948	0.582	0	Cluster_0	Gria3
0	0.782631	0.647	0.328	0	Cluster_0	Fam135b
0	0.78102	0.757	0.431	0	Cluster_0	Rnf150
0	0.769677	0.998	0.844	0	Cluster_0	Dgkb
0	0.767991	0.748	0.349	0	Cluster_0	Fstl4
0	0.767826	0.746	0.402	0	Cluster_0	Ptpn5
0	0.763566	0.904	0.551	0	Cluster_0	Shisa9
0	0.762632	0.752	0.384	0	Cluster_0	Ppp1r2
0	0.761644	0.665	0.317	0	Cluster_0	Lmo7
0	0.76107	0.945	0.561	0	Cluster_0	Atp2b1
0	0.753617	0.455	0.222	0	Cluster_0	Calm1
0	0.753381	0.643	0.301	0	Cluster_0	Arhgap10
0	0.7476	1	0.764	0	Cluster_0	Csmd1
0	0.744632	0.685	0.326	0	Cluster_0	Cntnap5b
0	0.733728	0.817	0.444	0	Cluster_0	Pdzd2
0	0.731443	0.835	0.487	0	Cluster_0	Chn1
0	0.731323	0.99	0.689	0	Cluster_0	Erc2
0	0.727785	0.524	0.242	0	Cluster_0	Gnb5
0	0.72754	0.736	0.393	0	Cluster_0	Rasgef1b
0	0.72701	0.722	0.394	0	Cluster_0	Kcnk2
0	0.72629	0.765	0.4	0	Cluster_0	Thsd7a
0	0.721657	1	0.84	0	Cluster_0	Celf2
0	0.71879	0.923	0.627	0	Cluster_0	Plekha5
0	0.712792	0.915	0.501	0	Cluster_0	Cntnap5a
0	0.711633	0.572	0.275	0	Cluster_0	Epha7
0	0.707877	0.401	0.153	0	Cluster_0	Plk2
0	0.707493	0.613	0.317	0	Cluster_0	Gabra4
0	0.706682	0.927	0.567	0	Cluster_0	Cnksr2
0	0.69852	0.771	0.428	0	Cluster_0	Ablim2
0	0.693111	0.938	0.621	0	Cluster_0	Gpr158
0	0.688895	0.606	0.302	0	Cluster_0	Sez6
0	0.684931	0.967	0.587	0	Cluster_0	Kctd16
0	0.680089	0.413	0.174	0	Cluster_0	Mei4
0	0.678569	0.7	0.368	0	Cluster_0	Fras1
0	0.678407	0.947	0.632	0	Cluster_0	Alcam
0	0.678066	0.678	0.364	0	Cluster_0	Dgkh
0	0.677898	0.495	0.226	0	Cluster_0	Gucy1b1
0	0.676699	0.872	0.544	0	Cluster_0	Osbpl8
0	0.675687	0.746	0.427	0	Cluster_0	Npas2
0	0.67519	0.342	0.115	0	Cluster_0	Sh3rf2
0	0.674534	0.651	0.346	0	Cluster_0	Camkv
0	0.672572	0.987	0.634	0	Cluster_0	Arpp21
0	0.671426	0.649	0.335	0	Cluster_0	Ptk2b
0	0.670789	0.659	0.346	0	Cluster_0	Syndig1
0	0.669227	0.422	0.166	0	Cluster_0	Iqgap2
0	0.666845	0.648	0.35	0	Cluster_0	Wasf1
0	0.66281	0.844	0.537	0	Cluster_0	Mpped2
0	0.662259	0.35	0.117	0	Cluster_0	Fig4
0	0.660914	0.465	0.209	0	Cluster_0	Cdh7
0	0.658975	0.977	0.627	0	Cluster_0	Gabrg3
0	0.655748	0.733	0.442	0	Cluster_0	Clvs1
0	0.651247	0.323	0.099	0	Cluster_0	Ndst3
0	0.645191	0.477	0.219	0	Cluster_0	Akap5
0	0.644357	0.746	0.435	0	Cluster_0	Camk2b
0	0.639697	0.83	0.438	0	Cluster_0	Ano3
0	0.635734	0.996	0.702	0	Cluster_0	Grin2b
0	0.634391	0.416	0.179	0	Cluster_0	Filip1
0	0.633844	0.753	0.436	0	Cluster_0	Cdh8
0	0.632537	0.124	0.005	0	Cluster_0	Upb1
0	0.631957	0.423	0.179	0	Cluster_0	Sv2b
0	0.627473	0.984	0.654	0	Cluster_0	Dlgap2
0	0.622755	0.898	0.562	0	Cluster_0	Cntn5
0	0.622385	0.571	0.294	0	Cluster_0	Lrtm1
0	0.619081	0.438	0.197	0	Cluster_0	Kcna4
0	0.618624	0.665	0.335	0	Cluster_0	Man1a
0	0.616701	0.606	0.318	0	Cluster_0	Sv2c
0	0.615621	0.671	0.385	0	Cluster_0	Aff3
0	0.614776	0.513	0.232	0	Cluster_0	Prkch
0	0.614586	0.86	0.543	0	Cluster_0	Trank1
0	0.614155	0.63	0.335	0	Cluster_0	Arhgap6
0	0.613806	0.627	0.335	0	Cluster_0	Adgrl2
0	0.613223	0.713	0.437	0	Cluster_0	Myo5a
0	0.611261	0.797	0.465	0	Cluster_0	A830018L16Rik
0	0.606835	0.447	0.206	0	Cluster_0	Arpc1a
0	0.606601	0.197	0.017	0	Cluster_0	Oprd1
0	0.605948	0.577	0.325	0	Cluster_0	Snca
0	0.605476	0.999	0.718	0	Cluster_0	Rbfox1
0	0.605023	0.615	0.307	0	Cluster_0	Dach1
0	0.604868	0.161	0.052	0	Cluster_0	Cartpt
0	0.604775	1	0.844	0	Cluster_0	Fgf14
0	0.603735	0.789	0.491	0	Cluster_0	Ndrg4
0	0.60281	0.58	0.322	0	Cluster_0	Neto2
0	0.600971	0.423	0.18	0	Cluster_0	Stk32a
0	0.600895	0.47	0.231	0	Cluster_0	Gsg1l
0	0.600515	0.466	0.221	0	Cluster_0	Lzts3
0	0.59721	1	0.817	0	Cluster_0	Dlg2
0	0.596327	0.708	0.408	0	Cluster_0	Rap1gap
0	0.596089	0.517	0.257	0	Cluster_0	Kcnip2
0	0.592593	0.403	0.194	0	Cluster_0	Mdh1
0	0.586046	0.989	0.692	0	Cluster_0	Gria1
0	0.582788	0.486	0.249	0	Cluster_0	Sh2d5
0	0.581977	0.465	0.239	0	Cluster_0	Tomm70a
0	0.581647	0.668	0.371	0	Cluster_0	2010300C02Rik
0	0.580899	0.948	0.656	0	Cluster_0	Samd12
0	0.580865	0.852	0.563	0	Cluster_0	Mrtfb
0	0.579177	0.877	0.555	0	Cluster_0	Klhl29
0	0.578688	0.859	0.563	0	Cluster_0	Tle4
0	0.576996	0.351	0.171	0	Cluster_0	Stard5
0	0.576685	0.822	0.479	0	Cluster_0	Slc35f3
0	0.573657	0.642	0.375	0	Cluster_0	Homer1
0	0.57151	0.671	0.383	0	Cluster_0	Gsdme
0	0.570354	0.588	0.317	0	Cluster_0	Sgk1
0	0.569237	0.877	0.548	0	Cluster_0	Neto1
0	0.564752	0.274	0.096	0	Cluster_0	Tmem158
0	0.564568	0.571	0.315	0	Cluster_0	Smpd3
0	0.564211	0.36	0.154	0	Cluster_0	St8sia3
0	0.561693	0.549	0.303	0	Cluster_0	Rnf112
0	0.561311	0.464	0.239	0	Cluster_0	Tbc1d8
0	0.561231	0.967	0.679	0	Cluster_0	Myt1l
0	0.55892	0.902	0.574	0	Cluster_0	Pcsk2
0	0.558812	0.979	0.715	0	Cluster_0	Ctnna3
0	0.558374	0.925	0.634	0	Cluster_0	Lrrtm3
0	0.557535	0.789	0.503	0	Cluster_0	Cdk17
0	0.555149	0.776	0.5	0	Cluster_0	Rgs7bp
0	0.554691	0.628	0.366	0	Cluster_0	D430041D05Rik
0	0.554689	0.997	0.786	0	Cluster_0	Anks1b
0	0.55435	0.779	0.511	0	Cluster_0	Cyld
0	0.552734	0.908	0.622	0	Cluster_0	Cacnb4
0	0.552337	0.484	0.253	0	Cluster_0	Actn1
0	0.550518	0.989	0.695	0	Cluster_0	Dcc
0	0.54872	0.267	0.086	0	Cluster_0	Gpr88
0	0.548261	0.635	0.361	0	Cluster_0	Grm1
0	0.547331	0.805	0.493	0	Cluster_0	Cntn3
0	0.546663	0.314	0.127	0	Cluster_0	Tesc
0	0.544913	0.365	0.183	0	Cluster_0	Eif1
0	0.543461	0.73	0.446	0	Cluster_0	Me3
0	0.542871	0.918	0.67	0	Cluster_0	Cttnbp2
0	0.542552	0.344	0.144	0	Cluster_0	Ppp1r1b
0	0.542106	0.639	0.382	0	Cluster_0	Strn
0	0.539612	0.162	0.009	0	Cluster_0	Gpr6
0	0.538192	0.573	0.314	0	Cluster_0	Epha4
0	0.535364	0.764	0.444	0	Cluster_0	Adamts3
0	0.53398	0.234	0.068	0	Cluster_0	Rasd2
0	0.533141	0.896	0.575	0	Cluster_0	Rtn1
0	0.532966	0.678	0.41	0	Cluster_0	Calm2
0	0.532854	0.612	0.347	0	Cluster_0	Rbms1
0	0.532503	0.351	0.157	0	Cluster_0	Ajap1
0	0.532438	0.35	0.163	0	Cluster_0	Clmp
0	0.531217	0.886	0.594	0	Cluster_0	Atp2b2
0	0.53102	0.335	0.144	0	Cluster_0	Ppp1r7
0	0.53001	0.624	0.375	0	Cluster_0	Mark1
0	0.52473	0.801	0.545	0	Cluster_0	Arl15
0	0.524641	0.869	0.594	0	Cluster_0	Unc79
0	0.523945	0.657	0.398	0	Cluster_0	Tusc3
0	0.523579	0.402	0.201	0	Cluster_0	Vdac1
0	0.523547	0.519	0.288	0	Cluster_0	Phf24
0	0.523535	0.601	0.348	0	Cluster_0	Cacng3
0	0.523299	0.547	0.31	0	Cluster_0	Arhgap20
0	0.522753	0.889	0.614	0	Cluster_0	Dok6
0	0.52033	0.457	0.242	0	Cluster_0	Fkbp1a
0	0.520111	0.178	0.057	0	Cluster_0	Gapdh
0	0.517876	0.756	0.452	0	Cluster_0	Nkain3
0	0.517432	0.491	0.269	0	Cluster_0	Osbp2
0	0.514788	0.778	0.507	0	Cluster_0	Pak3
0	0.513544	0.624	0.375	0	Cluster_0	Celf3
0	0.512669	0.321	0.142	0	Cluster_0	Gabrd
0	0.510472	0.754	0.481	0	Cluster_0	Nsg2
0	0.509666	0.459	0.247	0	Cluster_0	Dlgap3
0	0.509629	0.846	0.502	0	Cluster_0	Prkg1
0	0.509245	0.638	0.387	0	Cluster_0	Plppr4
0	0.505447	0.463	0.244	0	Cluster_0	Car11
0	0.504416	0.648	0.41	0	Cluster_0	Nnat
0	0.503863	0.638	0.384	0	Cluster_0	Celf5
0	0.503791	0.593	0.335	0	Cluster_0	Mpp6
0	0.503602	0.703	0.439	0	Cluster_0	Bcl11b
0	0.502768	0.664	0.372	0	Cluster_0	Sorcs3
0	0.502319	0.936	0.7	0	Cluster_0	Ppp1r9a
0	0.501192	0.909	0.578	0	Cluster_0	Epha6
0	0.498613	0.721	0.456	0	Cluster_0	Sptbn4
0	0.497819	0.828	0.569	0	Cluster_0	Trerf1
0	0.496764	0.665	0.419	0	Cluster_0	Ripor2
0	0.496269	0.985	0.679	0	Cluster_0	Lrrtm4
0	0.494604	0.258	0.096	0	Cluster_0	Scn4b
0	0.489881	0.345	0.157	0	Cluster_0	Selenow
0	0.489799	0.845	0.616	0	Cluster_0	Rabgap1l
0	0.489218	0.765	0.508	0	Cluster_0	Atp6v0a1
0	0.488392	0.707	0.445	0	Cluster_0	Reps2
0	0.487755	0.412	0.197	0	Cluster_0	Adam12
0	0.486488	0.607	0.378	0	Cluster_0	Ywhaz
0	0.485648	0.498	0.297	0	Cluster_0	Rab6b
0	0.48376	0.643	0.378	0	Cluster_0	Gabrb2
0	0.483554	0.65	0.307	0	Cluster_0	Ptprm
0	0.483436	0.999	0.86	0	Cluster_0	Adgrb3
0	0.482671	0.581	0.352	0	Cluster_0	Bcr
0	0.482279	0.892	0.558	0	Cluster_0	Zfp385b
0	0.482015	0.526	0.304	0	Cluster_0	Ak5
0	0.480015	0.627	0.388	0	Cluster_0	Tmem191c
0	0.479723	0.314	0.144	0	Cluster_0	Itpka
0	0.479416	0.241	0.088	0	Cluster_0	Rasgrp2
0	0.478667	0.307	0.141	0	Cluster_0	Car12
0	0.478538	0.821	0.541	0	Cluster_0	Rbfox3
0	0.478478	0.729	0.48	0	Cluster_0	Arhgef9
0	0.47826	0.571	0.344	0	Cluster_0	Slc12a5
0	0.478147	0.411	0.222	0	Cluster_0	Fbxl16
0	0.4776	0.64	0.392	0	Cluster_0	Add2
0	0.47607	0.9	0.607	0	Cluster_0	Sipa1l1
0	0.475107	0.517	0.295	0	Cluster_0	Gda
0	0.474445	0.668	0.425	0	Cluster_0	Nrg2
0	0.472931	0.568	0.333	0	Cluster_0	Pitpnm2
0	0.472812	0.137	0.037	0	Cluster_0	Aldoa
0	0.471222	0.596	0.365	0	Cluster_0	5330417C22Rik
0	0.471133	0.55	0.318	0	Cluster_0	Hs3st5
0	0.470604	0.752	0.48	0	Cluster_0	Plcl2
0	0.466332	0.544	0.303	0	Cluster_0	Sgk3
0	0.464867	0.328	0.163	0	Cluster_0	Rbm24
0	0.46473	0.299	0.131	0	Cluster_0	Jcad
0	0.464053	0.629	0.399	0	Cluster_0	Ric8b
0	0.46366	0.608	0.372	0	Cluster_0	Rasgef1a
0	0.462875	0.711	0.464	0	Cluster_0	Cap2
0	0.461182	0.267	0.098	0	Cluster_0	B3gat1
0	0.461076	0.395	0.201	0	Cluster_0	Icam5
0	0.461032	0.388	0.17	0	Cluster_0	Vav3
0	0.460999	0.502	0.277	0	Cluster_0	Ngef
0	0.458718	0.823	0.526	0	Cluster_0	Slc2a13
0	0.458175	0.636	0.404	0	Cluster_0	Epb41l1
0	0.455608	0.899	0.622	0	Cluster_0	Nptn
0	0.455042	0.998	0.702	0	Cluster_0	Syt1
0	0.453603	0.546	0.336	0	Cluster_0	Fam49a
0	0.452325	0.723	0.446	0	Cluster_0	Kctd1
0	0.451871	0.754	0.513	0	Cluster_0	Gucy1a2
0	0.451502	0.347	0.18	0	Cluster_0	Atp6v1d
0	0.451015	0.963	0.703	0	Cluster_0	Ptprn2
0	0.448661	0.163	0.051	0	Cluster_0	Actg1
0	0.448182	0.599	0.304	0	Cluster_0	Adk
0	0.446679	0.246	0.094	0	Cluster_0	Chst1
0	0.445562	0.67	0.437	0	Cluster_0	Focad
0	0.445215	0.376	0.201	0	Cluster_0	Wipf3
0	0.443116	0.536	0.331	0	Cluster_0	Kif5c
0	0.440553	0.373	0.198	0	Cluster_0	Cx3cl1
0	0.438545	0.905	0.65	0	Cluster_0	Fry
0	0.437991	0.764	0.521	0	Cluster_0	Ptprn
0	0.436804	0.169	0.053	0	Cluster_0	Pkm
0	0.436531	0.722	0.457	0	Cluster_0	Tmem132b
0	0.436369	0.997	0.858	0	Cluster_0	Nlgn1
0	0.435411	0.323	0.162	0	Cluster_0	Efnb2
0	0.434318	0.309	0.15	0	Cluster_0	Rap2b
0	0.434165	0.19	0.072	0	Cluster_0	Nsg1
0	0.433005	0.44	0.256	0	Cluster_0	Matk
0	0.432117	0.33	0.17	0	Cluster_0	Prmt8
0	0.431803	0.459	0.27	0	Cluster_0	Myh10
0	0.431337	0.823	0.553	0	Cluster_0	Grin1
0	0.43133	0.999	0.868	0	Cluster_0	Nkain2
0	0.431166	0.395	0.211	0	Cluster_0	Actn2
0	0.4298	0.911	0.69	0	Cluster_0	Dgki
0	0.429376	0.29	0.139	0	Cluster_0	Dpy19l3
0	0.429165	0.673	0.425	0	Cluster_0	Scn1a
0	0.429151	0.389	0.218	0	Cluster_0	Arf3
0	0.428835	0.48	0.273	0	Cluster_0	Rab40b
0	0.426544	0.55	0.331	0	Cluster_0	Nin
0	0.426047	0.945	0.731	0	Cluster_0	Dmd
0	0.425799	0.618	0.389	0	Cluster_0	Kcnh1
0	0.425573	0.266	0.12	0	Cluster_0	Necab2
0	0.423582	0.295	0.143	0	Cluster_0	Ppp3r1
0	0.423462	0.469	0.274	0	Cluster_0	Clip4
0	0.419109	0.355	0.174	0	Cluster_0	Cacna2d2
0	0.419035	0.967	0.659	0	Cluster_0	Tenm4
0	0.418531	0.773	0.519	0	Cluster_0	Brinp1
0	0.416815	0.341	0.176	0	Cluster_0	Dclk3
0	0.416608	0.669	0.446	0	Cluster_0	Rock2
0	0.415327	0.431	0.244	0	Cluster_0	Lmo3
0	0.413283	0.595	0.351	0	Cluster_0	Prkar2b
0	0.412373	0.814	0.551	0	Cluster_0	Thrb
0	0.411735	0.64	0.425	0	Cluster_0	Scn8a
0	0.410869	0.199	0.079	0	Cluster_0	Ano2
0	0.410139	0.966	0.792	0	Cluster_0	Nbea
0	0.409867	0.36	0.188	0	Cluster_0	Ankrd33b
0	0.408707	0.197	0.077	0	Cluster_0	Pcsk5
0	0.408694	0.81	0.534	0	Cluster_0	Camk2a
0	0.408335	0.698	0.457	0	Cluster_0	Rapgef4
0	0.408037	0.496	0.297	0	Cluster_0	Zfyve28
0	0.405761	0.131	0.037	0	Cluster_0	Trhr
0	0.405196	0.869	0.61	0	Cluster_0	Gabra2
0	0.403145	0.479	0.281	0	Cluster_0	Sorl1
0	0.403027	0.827	0.545	0	Cluster_0	5730522E02Rik
0	0.401146	0.257	0.117	0	Cluster_0	Hsph1
0	0.400765	0.186	0.058	0	Cluster_0	Nt5e
0	0.399373	0.611	0.389	0	Cluster_0	Slc6a6
0	0.39878	0.864	0.633	0	Cluster_0	Kcnq3
0	0.397257	0.633	0.397	0	Cluster_0	Nell2
0	0.395898	0.646	0.418	0	Cluster_0	Fnbp1l
0	0.394397	0.996	0.861	0	Cluster_0	Lrrc4c
0	0.393825	0.619	0.381	0	Cluster_0	Hs6st2
0	0.390633	0.263	0.119	0	Cluster_0	Pmepa1
0	0.390256	0.203	0.081	0	Cluster_0	Prr7
0	0.386525	0.696	0.453	0	Cluster_0	Pigk
0	0.383096	0.45	0.255	0	Cluster_0	Zfhx3
0	0.381625	0.486	0.286	0	Cluster_0	Ldb2
0	0.380694	0.961	0.683	0	Cluster_0	Gabrb3
0	0.379231	0.903	0.622	0	Cluster_0	Sorbs2
0	0.377957	0.629	0.413	0	Cluster_0	Tln2
0	0.375709	0.521	0.263	0	Cluster_0	Necab1
0	0.373203	0.926	0.725	0	Cluster_0	Atxn1
0	0.373064	0.785	0.546	0	Cluster_0	Adam23
0	0.371355	0.999	0.75	0	Cluster_0	Kcnd2
0	0.369487	0.986	0.713	0	Cluster_0	Ptprd
0	0.368051	0.726	0.488	0	Cluster_0	Gad2
0	0.36748	0.9	0.678	0	Cluster_0	Grid1
0	0.363609	0.821	0.514	0	Cluster_0	Chsy3
0	0.362899	0.996	0.804	0	Cluster_0	Ank3
0	0.362391	0.915	0.646	0	Cluster_0	Xkr4
0	0.356037	0.795	0.572	0	Cluster_0	Rcan2
0	0.352756	0.581	0.353	0	Cluster_0	Gas7
0	0.345364	0.995	0.835	0	Cluster_0	Il1rapl1
0	0.343757	0.63	0.397	0	Cluster_0	St6galnac5
0	0.342588	0.911	0.603	0	Cluster_0	Frmpd4
0	0.340656	0.841	0.622	0	Cluster_0	Pard3
0	0.339584	0.964	0.667	0	Cluster_0	Tenm2
0	0.339452	0.871	0.613	0	Cluster_0	Pclo
0	0.337723	0.498	0.294	0	Cluster_0	Tiam2
0	0.334597	0.995	0.869	0	Cluster_0	Grik2
0	0.32639	0.992	0.848	0	Cluster_0	Adgrl3
0	0.324261	0.978	0.806	0	Cluster_0	Lrp1b
0	0.322365	0.872	0.611	0	Cluster_0	Elmo1
0	0.321355	0.924	0.731	0	Cluster_0	Stox2
0	0.316377	0.923	0.602	0	Cluster_0	Lrfn5
0	0.314568	0.607	0.381	0	Cluster_0	Slc22a23
0	0.306961	0.99	0.823	0	Cluster_0	Macrod2
0	0.306783	0.974	0.765	0	Cluster_0	Kirrel3
7.33432e-308	0.354011	0.824	0.587	1.57805e-303	Cluster_0	Dtnb
8.0361e-308	0.419427	0.409	0.232	1.72905e-303	Cluster_0	Arel1
1.92495e-306	0.380975	0.4	0.222	4.14171e-302	Cluster_0	Fam102b
1.0741e-304	0.333909	0.437	0.243	2.31104e-300	Cluster_0	Foxo1
5.50547e-303	0.350817	0.125	0.036	1.18456e-298	Cluster_0	Hras
1.23129e-301	0.415191	0.38	0.211	2.64925e-297	Cluster_0	Gnb2
1.83941e-301	0.412768	0.51	0.316	3.95768e-297	Cluster_0	Gap43
1.67561e-300	0.392694	0.366	0.199	3.60525e-296	Cluster_0	Ptms
3.38e-300	0.405938	0.275	0.132	7.27241e-296	Cluster_0	Traip
2.11932e-299	0.424637	0.404	0.231	4.55993e-295	Cluster_0	Crocc
4.64732e-298	0.417911	0.419	0.242	9.99916e-294	Cluster_0	Arhgap33
1.78496e-297	0.395423	0.579	0.374	3.84052e-293	Cluster_0	Fam110b
5.53413e-297	0.370515	0.24	0.107	1.19072e-292	Cluster_0	Gcnt2
5.08409e-296	0.405189	0.412	0.235	1.09389e-291	Cluster_0	Vat1l
1.48201e-295	0.351484	0.442	0.251	3.1887e-291	Cluster_0	Efna5
3.09006e-295	0.410177	0.223	0.095	6.64856e-291	Cluster_0	Actb
9.33463e-292	0.36582	0.166	0.061	2.00844e-287	Cluster_0	Tomm20
5.08185e-290	0.3969	0.671	0.464	1.09341e-285	Cluster_0	Pja2
1.71083e-288	0.30267	0.136	0.044	3.68103e-284	Cluster_0	Ppp1ca
2.31869e-287	0.39843	0.409	0.236	4.98889e-283	Cluster_0	Camkk2
2.32948e-287	0.400683	0.35	0.189	5.01212e-283	Cluster_0	Pifo
5.51946e-286	0.407919	0.421	0.248	1.18757e-281	Cluster_0	Gm1043
2.57412e-284	0.397183	0.206	0.088	5.53848e-280	Cluster_0	Got1
1.61887e-282	0.367218	0.472	0.283	3.48316e-278	Cluster_0	Lzts1
5.60973e-281	0.402696	0.449	0.269	1.20699e-276	Cluster_0	Tsnax
1.10941e-280	0.308488	0.851	0.641	2.38701e-276	Cluster_0	Nebl
2.97876e-278	0.403058	0.296	0.153	6.4091e-274	Cluster_0	Enpp5
8.12185e-277	0.359091	0.439	0.258	1.7475e-272	Cluster_0	Rasgrp1
1.13656e-276	0.310904	0.428	0.246	2.44542e-272	Cluster_0	Kcnip3
4.28557e-276	0.384127	0.374	0.21	9.22082e-272	Cluster_0	Cplx2
7.7962e-276	0.304794	0.948	0.695	1.67743e-271	Cluster_0	Ttc3
2.93362e-272	0.333494	0.789	0.558	6.31198e-268	Cluster_0	Xkr6
1.39994e-271	0.339916	0.601	0.386	3.01211e-267	Cluster_0	Acp1
2.68369e-271	0.385053	0.485	0.302	5.77423e-267	Cluster_0	Flrt3
3.5025e-271	0.356343	0.485	0.293	7.53597e-267	Cluster_0	Inf2
7.80226e-271	0.359104	0.245	0.116	1.67873e-266	Cluster_0	Stk26
1.14189e-266	0.381842	0.423	0.252	2.45688e-262	Cluster_0	Trim46
1.82477e-265	0.333385	0.157	0.059	3.92617e-261	Cluster_0	Smpdl3b
1.12349e-264	0.330672	0.705	0.49	2.41729e-260	Cluster_0	Rit2
1.6406e-264	0.335728	0.693	0.478	3.52993e-260	Cluster_0	Nsf
3.49838e-264	0.362278	0.632	0.427	7.52711e-260	Cluster_0	Rgs17
4.71369e-264	0.342297	0.651	0.442	1.0142e-259	Cluster_0	Ksr2
1.0882e-263	0.460854	0.42	0.255	2.34138e-259	Cluster_0	Rab27b
9.97054e-263	0.355564	0.586	0.389	2.14526e-258	Cluster_0	Slmap
1.5052e-261	0.311091	0.657	0.441	3.23859e-257	Cluster_0	Slc22a17
8.24855e-261	0.396967	0.21	0.093	1.77476e-256	Cluster_0	Bex2
2.03644e-260	0.480875	0.178	0.073	4.38161e-256	Cluster_0	Ubb
1.46003e-258	0.320215	0.703	0.481	3.14141e-254	Cluster_0	Zcchc18
1.5871e-258	0.324132	0.478	0.287	3.41479e-254	Cluster_0	Gulp1
1.87985e-257	0.303424	0.389	0.223	4.04469e-253	Cluster_0	Kazn
2.49836e-257	0.372185	0.429	0.259	5.37547e-253	Cluster_0	Mtcl1
4.83338e-257	0.346099	0.666	0.462	1.03995e-252	Cluster_0	Tsc22d1
1.0429e-256	0.312583	0.333	0.18	2.24391e-252	Cluster_0	B3galt5
9.42039e-256	0.370678	0.458	0.284	2.02689e-251	Cluster_0	Gabrg2
2.15372e-254	0.487755	0.272	0.138	4.63395e-250	Cluster_0	Hsp90ab1
3.95937e-254	0.322011	0.141	0.05	8.51897e-250	Cluster_0	Gucd1
1.43205e-251	0.306648	0.773	0.554	3.08119e-247	Cluster_0	Csrnp3
4.87797e-251	0.367333	0.445	0.275	1.04954e-246	Cluster_0	Kcnt1
7.1144e-251	0.36679	0.156	0.061	1.53073e-246	Cluster_0	Ncdn
1.27305e-250	0.394324	0.13	0.044	2.7391e-246	Cluster_0	Hspa8
8.45499e-250	0.360785	0.233	0.112	1.81917e-245	Cluster_0	Ap1s1
2.2545e-249	0.343742	0.746	0.546	4.85079e-245	Cluster_0	Scmh1
3.6261e-249	0.335743	0.442	0.268	7.80191e-245	Cluster_0	S100pbp
2.18775e-247	0.363489	0.384	0.226	4.70716e-243	Cluster_0	Plekha6
5.46543e-247	0.301682	0.733	0.511	1.17594e-242	Cluster_0	Usp29
6.53538e-247	0.356373	0.248	0.121	1.40615e-242	Cluster_0	Nrgn
1.45957e-246	0.34833	0.191	0.083	3.14042e-242	Cluster_0	Pdp1
2.14562e-246	0.366175	0.383	0.225	4.61652e-242	Cluster_0	Dbn1
4.71897e-245	0.338581	0.718	0.516	1.01533e-240	Cluster_0	Arhgap32
1.55649e-244	0.36406	0.413	0.251	3.34894e-240	Cluster_0	Slc4a3
2.91717e-244	0.358493	0.483	0.309	6.27658e-240	Cluster_0	Rimbp2
4.39136e-244	0.364547	0.509	0.331	9.44845e-240	Cluster_0	Cyfip2
4.07243e-242	0.330157	0.499	0.318	8.76224e-238	Cluster_0	Atf6
2.35263e-241	0.351803	0.491	0.313	5.06191e-237	Cluster_0	Fam126b
1.30349e-240	0.410794	0.465	0.294	2.80458e-236	Cluster_0	Pdzrn4
3.955e-240	0.366016	0.471	0.301	8.50958e-236	Cluster_0	Morf4l1
2.49933e-239	0.347371	0.268	0.138	5.37756e-235	Cluster_0	Erlin1
7.4027e-239	0.378145	0.156	0.061	1.59276e-234	Cluster_0	Fgf10
3.63661e-237	0.37051	0.264	0.138	7.82452e-233	Cluster_0	Kif17
1.97379e-235	0.305598	0.578	0.383	4.24681e-231	Cluster_0	Cit
6.23199e-235	0.315594	0.772	0.575	1.34088e-230	Cluster_0	Nedd4l
2.01793e-234	0.354979	0.263	0.136	4.34178e-230	Cluster_0	Ppp1r1a
9.31051e-234	0.31101	0.741	0.526	2.00325e-229	Cluster_0	Scn2a
9.42963e-234	0.342307	0.26	0.134	2.02888e-229	Cluster_0	Glp2r
2.1089e-233	0.325969	0.396	0.234	4.53751e-229	Cluster_0	Col6a1
1.04872e-232	0.341825	0.527	0.347	2.25644e-228	Cluster_0	Tspoap1
1.51831e-232	0.376224	0.303	0.167	3.2668e-228	Cluster_0	Scn9a
1.80063e-231	0.32173	0.685	0.487	3.87423e-227	Cluster_0	Pcdh17
2.43999e-231	0.314884	0.551	0.367	5.24987e-227	Cluster_0	9330182L06Rik
9.24935e-231	0.319084	0.484	0.309	1.99009e-226	Cluster_0	Cobl
1.97174e-230	0.318005	0.179	0.078	4.24239e-226	Cluster_0	Htr1b
7.87444e-226	0.417293	0.333	0.194	1.69427e-221	Cluster_0	Zdbf2
2.47018e-225	0.349028	0.369	0.221	5.31485e-221	Cluster_0	Arpc2
3.04153e-225	0.352389	0.289	0.158	6.54416e-221	Cluster_0	R3hdm4
2.64125e-223	0.356643	0.358	0.212	5.68291e-219	Cluster_0	Nap1l1
1.70983e-222	0.349511	0.349	0.204	3.67888e-218	Cluster_0	Sntb2
9.6273e-222	0.352478	0.431	0.273	2.07141e-217	Cluster_0	Kcnq2
3.4515e-221	0.333954	0.473	0.305	7.42624e-217	Cluster_0	Dzank1
4.01337e-221	0.34082	0.381	0.23	8.63516e-217	Cluster_0	Tspyl4
5.41085e-221	0.331714	0.457	0.291	1.1642e-216	Cluster_0	Ulk4
7.99487e-221	0.321736	0.645	0.454	1.72018e-216	Cluster_0	Abi2
8.95335e-221	0.315623	0.444	0.279	1.9264e-216	Cluster_0	Ppp2r2c
1.39408e-220	0.328795	0.199	0.093	2.99949e-216	Cluster_0	C2cd2l
6.24016e-220	0.338762	0.388	0.236	1.34263e-215	Cluster_0	Shisa7
3.67875e-219	0.362031	0.643	0.456	7.9152e-215	Cluster_0	Tcaf1
2.02349e-218	0.345829	0.398	0.246	4.35373e-214	Cluster_0	Zdhhc2
1.63338e-217	0.328595	0.264	0.14	3.51439e-213	Cluster_0	Atp1a1
3.78873e-217	0.343243	0.623	0.439	8.15182e-213	Cluster_0	Kifap3
3.83591e-217	0.333055	0.544	0.355	8.25334e-213	Cluster_0	Ckb
1.36853e-216	0.306234	0.519	0.341	2.94452e-212	Cluster_0	Plxna2
6.02626e-216	0.337913	0.402	0.249	1.29661e-211	Cluster_0	Smarca1
6.83773e-216	0.313643	0.363	0.216	1.47121e-211	Cluster_0	Oaz1
2.62516e-215	0.345469	0.399	0.247	5.6483e-211	Cluster_0	Ppp4r4
4.80359e-215	0.330799	0.219	0.109	1.03354e-210	Cluster_0	Ephx4
1.92526e-214	0.319798	0.329	0.19	4.14239e-210	Cluster_0	St3gal5
9.52984e-214	0.335141	0.299	0.168	2.05044e-209	Cluster_0	Adgrb2
4.93122e-213	0.312202	0.372	0.223	1.061e-208	Cluster_0	Rhobtb2
3.68404e-212	0.326666	0.249	0.131	7.92658e-208	Cluster_0	Ywhab
6.16982e-211	0.331277	0.356	0.214	1.3275e-206	Cluster_0	Sptbn2
1.41645e-210	0.307857	0.192	0.09	3.04762e-206	Cluster_0	Dgat2
2.54828e-210	0.344917	0.269	0.147	5.48288e-206	Cluster_0	Fkbp2
5.89595e-208	0.325781	0.368	0.223	1.26857e-203	Cluster_0	Sptb
2.0398e-207	0.31781	0.411	0.256	4.38884e-203	Cluster_0	Klhl3
4.87193e-202	0.30131	0.167	0.075	1.04825e-197	Cluster_0	Sub1
5.52935e-202	0.345517	0.387	0.243	1.1897e-197	Cluster_0	Tpm1
6.37101e-202	0.322287	0.284	0.158	1.37079e-197	Cluster_0	Ccdc187
2.1328e-201	0.305245	0.468	0.305	4.58894e-197	Cluster_0	Reep1
9.37993e-201	0.371543	0.267	0.147	2.01818e-196	Cluster_0	Mlip
1.36533e-200	0.32839	0.28	0.158	2.93763e-196	Cluster_0	Brk1
3.30975e-200	0.30684	0.438	0.279	7.12125e-196	Cluster_0	Lrrk2
2.11413e-199	0.316004	0.409	0.259	4.54875e-195	Cluster_0	Jakmip1
4.81015e-195	0.302218	0.425	0.271	1.03495e-190	Cluster_0	Jph4
5.88503e-194	0.322435	0.558	0.386	1.26622e-189	Cluster_0	Lrrfip1
8.8585e-191	0.318408	0.178	0.084	1.90599e-186	Cluster_0	Ror1
2.06644e-190	0.47117	0.301	0.18	4.44616e-186	Cluster_0	Slit2
3.66236e-186	0.308934	0.379	0.238	7.87992e-182	Cluster_0	Nipal2
8.63037e-186	0.317252	0.327	0.198	1.85691e-181	Cluster_0	Cep126
9.68753e-183	0.309639	0.309	0.184	2.08437e-178	Cluster_0	Dmtn
3.25179e-182	0.307763	0.255	0.143	6.99655e-178	Cluster_0	Tspan13
5.12807e-182	0.324833	0.289	0.169	1.10336e-177	Cluster_0	Serp2
1.15514e-181	0.31402	0.257	0.144	2.48541e-177	Cluster_0	Pdxk
1.70883e-180	0.312852	0.337	0.208	3.67672e-176	Cluster_0	Pdlim7
2.76749e-178	0.307683	0.372	0.233	5.95454e-174	Cluster_0	Gm15155
6.48155e-171	0.301778	0.392	0.255	1.39457e-166	Cluster_0	Unc13a
3.42533e-169	0.301835	0.335	0.209	7.36993e-165	Cluster_0	Lrrn2
9.44443e-123	0.353387	0.193	0.111	2.03206e-118	Cluster_0	Scg2
0	1.11765	0.843	0.376	0	Cluster_1	Fstl4
0	1.10484	0.974	0.337	0	Cluster_1	Lingo2
0	1.09686	0.77	0.426	0	Cluster_1	Hs6st3
0	1.05111	0.988	0.695	0	Cluster_1	Tenm2
0	1.03873	0.958	0.582	0	Cluster_1	Zfp385b
0	1.02017	0.99	0.624	0	Cluster_1	Mctp1
0	1.01976	0.986	0.566	0	Cluster_1	Nrg3
0	1.01938	0.989	0.568	0	Cluster_1	Rarb
0	1.00919	0.876	0.488	0	Cluster_1	A830018L16Rik
0	0.999024	0.999	0.637	0	Cluster_1	Cacna2d3
0	0.986106	0.728	0.335	0	Cluster_1	Kctd8
0	0.98501	0.513	0.136	0	Cluster_1	Drd1
0	0.982663	0.89	0.484	0	Cluster_1	Camk4
0	0.973404	0.891	0.527	0	Cluster_1	Brinp1
0	0.963825	0.986	0.664	0	Cluster_1	Pde10a
0	0.9543	0.872	0.453	0	Cluster_1	Rgs9
0	0.946804	0.607	0.259	0	Cluster_1	Slc24a4
0	0.943883	0.742	0.393	0	Cluster_1	Strn
0	0.928605	0.567	0.266	0	Cluster_1	Plcxd3
0	0.921362	0.47	0.133	0	Cluster_1	Tac1
0	0.881528	0.757	0.391	0	Cluster_1	Kcnh1
0	0.880955	0.708	0.314	0	Cluster_1	Htr1f
0	0.87811	0.888	0.505	0	Cluster_1	Slc35f3
0	0.874314	0.992	0.741	0	Cluster_1	Ctnna3
0	0.871803	0.339	0.157	0	Cluster_1	Htr4
0	0.865081	0.935	0.544	0	Cluster_1	Slit3
0	0.850749	0.877	0.473	0	Cluster_1	Adcy5
0	0.850068	0.889	0.599	0	Cluster_1	Cntn5
0	0.847727	0.511	0.204	0	Cluster_1	Adam12
0	0.838716	0.562	0.237	0	Cluster_1	Strip2
0	0.837457	0.984	0.594	0	Cluster_1	Caln1
0	0.826747	0.963	0.659	0	Cluster_1	Lrrtm3
0	0.820332	0.725	0.345	0	Cluster_1	Pde1b
0	0.795831	0.535	0.194	0	Cluster_1	Cntnap3
0	0.79583	0.999	0.694	0	Cluster_1	Kcnq5
0	0.794504	0.868	0.51	0	Cluster_1	Ndrg4
0	0.773268	0.76	0.446	0	Cluster_1	Cdh18
0	0.771479	0.497	0.193	0	Cluster_1	Sv2b
0	0.762033	0.678	0.356	0	Cluster_1	Nup93
0	0.75365	0.959	0.587	0	Cluster_1	Gnal
0	0.750496	0.729	0.389	0	Cluster_1	Dgkh
0	0.746101	0.708	0.372	0	Cluster_1	Syndig1
0	0.740971	0.399	0.12	0	Cluster_1	Ntn1
0	0.736388	1	0.68	0	Cluster_1	Phactr1
0	0.735783	0.979	0.598	0	Cluster_1	Ryr3
0	0.733511	0.627	0.314	0	Cluster_1	Lrtm1
0	0.727902	0.386	0.171	0	Cluster_1	Reln
0	0.727257	0.78	0.418	0	Cluster_1	Ppp1r2
0	0.725974	0.571	0.252	0	Cluster_1	Prkch
0	0.716645	0.283	0.061	0	Cluster_1	Onecut2
0	0.71026	0.999	0.882	0	Cluster_1	Grik2
0	0.707456	0.807	0.435	0	Cluster_1	Zfp804a
0	0.70541	0.817	0.483	0	Cluster_1	Itpr1
0	0.70349	0.941	0.667	0	Cluster_1	Alcam
0	0.703211	0.452	0.168	0	Cluster_1	Slit2
0	0.696905	0.375	0.131	0	Cluster_1	Sulf1
0	0.690235	0.437	0.165	0	Cluster_1	Sdk1
0	0.689001	0.999	0.735	0	Cluster_1	Grm7
0	0.688004	0.371	0.114	0	Cluster_1	Drd3
0	0.682786	0.76	0.431	0	Cluster_1	Rap1gap
0	0.682301	0.849	0.522	0	Cluster_1	Chn1
0	0.679257	0.999	0.872	0	Cluster_1	Nlgn1
0	0.674271	0.944	0.587	0	Cluster_1	Foxp1
0	0.67152	0.997	0.875	0	Cluster_1	Lrrc4c
0	0.670456	0.934	0.542	0	Cluster_1	Cntnap5a
0	0.670104	0.658	0.335	0	Cluster_1	Arhgap10
0	0.669641	0.743	0.382	0	Cluster_1	Gprin3
0	0.667751	0.981	0.689	0	Cluster_1	Tenm4
0	0.66731	0.853	0.478	0	Cluster_1	Pdzd2
0	0.667	0.729	0.398	0	Cluster_1	Cpne5
0	0.665226	0.921	0.586	0	Cluster_1	Shisa9
0	0.662903	0.968	0.633	0	Cluster_1	Kcnab1
0	0.661822	0.999	0.86	0	Cluster_1	Fgf14
0	0.661144	0.847	0.507	0	Cluster_1	Plppr1
0	0.660762	0.474	0.218	0	Cluster_1	Actn2
0	0.657253	0.314	0.095	0	Cluster_1	Kitl
0	0.655805	0.991	0.662	0	Cluster_1	Gabrg3
0	0.653965	0.999	0.746	0	Cluster_1	Grm5
0	0.653075	0.782	0.466	0	Cluster_1	Kctd1
0	0.651394	0.726	0.393	0	Cluster_1	Sorcs3
0	0.644201	0.812	0.47	0	Cluster_1	Adamts3
0	0.64072	0.891	0.576	0	Cluster_1	Osbpl8
0	0.638872	0.626	0.333	0	Cluster_1	Smpd3
0	0.637775	0.961	0.631	0	Cluster_1	Lrfn5
0	0.636183	0.995	0.795	0	Cluster_1	Ppp3ca
0	0.634755	0.996	0.748	0	Cluster_1	Lrrc7
0	0.63446	0.241	0.04	0	Cluster_1	Pdyn
0	0.633567	0.508	0.256	0	Cluster_1	Tomm70a
0	0.633291	0.475	0.231	0	Cluster_1	Gm15155
0	0.630324	0.821	0.484	0	Cluster_1	Khdrbs2
0	0.625666	0.597	0.321	0	Cluster_1	Rnf112
0	0.625593	0.882	0.603	0	Cluster_1	Dtnb
0	0.618754	0.161	0.013	0	Cluster_1	Impg1
0	0.617832	1	0.857	0	Cluster_1	Celf2
0	0.617118	0.796	0.447	0	Cluster_1	Gng7
0	0.615325	0.987	0.673	0	Cluster_1	Nrg1
0	0.612102	0.777	0.456	0	Cluster_1	Npas2
0	0.606529	0.941	0.652	0	Cluster_1	Pde7b
0	0.60587	0.951	0.659	0	Cluster_1	Spock3
0	0.603607	0.994	0.726	0	Cluster_1	Dcc
0	0.602845	0.894	0.58	0	Cluster_1	Neto1
0	0.602383	0.545	0.28	0	Cluster_1	Kcnip2
0	0.596849	0.99	0.671	0	Cluster_1	Arpp21
0	0.591709	0.742	0.472	0	Cluster_1	Cdh8
0	0.589369	0.945	0.601	0	Cluster_1	Atp2b1
0	0.588916	0.57	0.306	0	Cluster_1	Zfyve28
0	0.58446	0.857	0.57	0	Cluster_1	5730522E02Rik
0	0.582731	0.848	0.413	0	Cluster_1	Foxp2
0	0.576034	0.453	0.209	0	Cluster_1	Cntnap5c
0	0.575636	0.33	0.115	0	Cluster_1	Trpc7
0	0.575385	0.82	0.487	0	Cluster_1	Baiap2
0	0.565618	0.642	0.365	0	Cluster_1	Nos1ap
0	0.562873	0.504	0.279	0	Cluster_1	Tsnax
0	0.56053	0.866	0.564	0	Cluster_1	Rbfox3
0	0.559601	0.997	0.733	0	Cluster_1	Grin2b
0	0.555823	0.994	0.84	0	Cluster_1	Macrod2
0	0.555155	0.546	0.299	0	Cluster_1	Pdzrn4
0	0.552818	0.742	0.468	0	Cluster_1	Rnf150
0	0.552766	0.7	0.402	0	Cluster_1	Spock1
0	0.551293	0.885	0.588	0	Cluster_1	Klhl29
0	0.541458	0.694	0.404	0	Cluster_1	Fras1
0	0.541329	0.999	0.748	0	Cluster_1	Rbfox1
0	0.539611	0.462	0.242	0	Cluster_1	Arel1
0	0.539566	0.411	0.2	0	Cluster_1	Mei4
0	0.538947	0.863	0.533	0	Cluster_1	Unc13c
0	0.538876	0.88	0.547	0	Cluster_1	Elmod1
0	0.535714	0.675	0.405	0	Cluster_1	Celf5
0	0.534828	0.947	0.653	0	Cluster_1	Gpr158
0	0.534291	0.705	0.433	0	Cluster_1	Fnbp1l
0	0.532196	0.99	0.721	0	Cluster_1	Erc2
0	0.531388	0.917	0.606	0	Cluster_1	Rtn1
0	0.527396	0.957	0.644	0	Cluster_1	Mgat4c
0	0.525757	0.673	0.398	0	Cluster_1	Acp1
0	0.523669	0.592	0.337	0	Cluster_1	Sez6
0	0.522779	0.924	0.606	0	Cluster_1	Cnksr2
0	0.521818	0.657	0.401	0	Cluster_1	Homer1
0	0.520744	0.37	0.175	0	Cluster_1	St8sia3
0	0.518077	0.709	0.434	0	Cluster_1	Rasgef1b
0	0.517689	0.555	0.302	0	Cluster_1	Inf2
0	0.516522	0.265	0.089	0	Cluster_1	Oprk1
0	0.515352	0.985	0.689	0	Cluster_1	Dlgap2
0	0.513925	0.868	0.576	0	Cluster_1	Trank1
0	0.513434	0.811	0.529	0	Cluster_1	Map1b
0	0.512098	0.32	0.141	0	Cluster_1	Zdhhc23
0	0.510556	0.477	0.258	0	Cluster_1	Gm1043
0	0.509902	0.774	0.505	0	Cluster_1	Gad2
0	0.509274	0.979	0.679	0	Cluster_1	Cacnb2
0	0.509232	0.899	0.61	0	Cluster_1	Pcsk2
0	0.508494	0.513	0.285	0	Cluster_1	Syt7
0	0.506986	0.686	0.413	0	Cluster_1	Nell2
0	0.506789	0.722	0.429	0	Cluster_1	Kcnk2
0	0.506556	1	0.882	0	Cluster_1	Nkain2
0	0.505564	0.973	0.708	0	Cluster_1	Myt1l
0	0.503704	0.816	0.521	0	Cluster_1	Usp29
0	0.49857	0.951	0.723	0	Cluster_1	Ppp1r9a
0	0.49706	0.733	0.416	0	Cluster_1	Pde1c
0	0.496988	0.845	0.558	0	Cluster_1	Camk2a
0	0.495643	0.633	0.392	0	Cluster_1	Lrrfip1
0	0.491584	0.855	0.553	0	Cluster_1	Slc2a13
0	0.490509	0.345	0.14	0	Cluster_1	Sntg2
0	0.490453	0.879	0.639	0	Cluster_1	Pard3
0	0.485435	0.973	0.729	0	Cluster_1	Ptprn2
0	0.484656	0.207	0.064	0	Cluster_1	Entpd3
0	0.483385	0.938	0.693	0	Cluster_1	Cttnbp2
0	0.481258	0.385	0.186	0	Cluster_1	Dclk3
0	0.479739	0.762	0.466	0	Cluster_1	Ablim2
0	0.47771	0.956	0.659	0	Cluster_1	Cacna1e
0	0.47634	0.385	0.186	0	Cluster_1	Dgkz
0	0.475075	0.669	0.402	0	Cluster_1	Gabrb2
0	0.474675	0.999	0.808	0	Cluster_1	Anks1b
0	0.472666	0.999	0.789	0	Cluster_1	Csmd1
0	0.467638	0.796	0.527	0	Cluster_1	Rgs7bp
0	0.466203	0.737	0.444	0	Cluster_1	Ly6h
0	0.46489	0.674	0.395	0	Cluster_1	Galnt18
0	0.464741	0.91	0.661	0	Cluster_1	Plekha5
0	0.46352	0.587	0.33	0	Cluster_1	Ptchd4
0	0.459226	0.264	0.099	0	Cluster_1	Bend7
0	0.457668	0.906	0.653	0	Cluster_1	Cacnb4
0	0.457198	0.925	0.635	0	Cluster_1	Rims1
0	0.453503	0.712	0.444	0	Cluster_1	Ptpn5
0	0.453451	0.879	0.615	0	Cluster_1	Stxbp5l
0	0.45238	0.909	0.637	0	Cluster_1	Sipa1l1
0	0.449721	0.854	0.579	0	Cluster_1	Prkcb
0	0.448626	0.989	0.723	0	Cluster_1	Gria1
0	0.448519	0.887	0.62	0	Cluster_1	Unc79
0	0.447723	0.889	0.625	0	Cluster_1	Atp2b2
0	0.447115	0.226	0.081	0	Cluster_1	Smug1
0	0.445353	0.952	0.683	0	Cluster_1	Sntg1
0	0.441037	0.905	0.6	0	Cluster_1	Grin2a
0	0.439804	0.982	0.789	0	Cluster_1	Rims2
0	0.439237	0.205	0.05	0	Cluster_1	Isl1
0	0.437767	0.461	0.227	0	Cluster_1	Col25a1
0	0.436398	0.908	0.65	0	Cluster_1	Nptn
0	0.431195	0.314	0.123	0	Cluster_1	Col11a1
0	0.430908	0.997	0.825	0	Cluster_1	Ank3
0	0.430307	0.94	0.749	0	Cluster_1	Stox2
0	0.426596	0.386	0.15	0	Cluster_1	Fstl5
0	0.412825	0.822	0.481	0	Cluster_1	Ano3
0	0.400548	0.725	0.447	0	Cluster_1	Ephb1
0	0.397972	0.848	0.561	0	Cluster_1	Runx1t1
0	0.389267	0.141	0.022	0	Cluster_1	Slc35d3
0	0.380654	0.821	0.539	0	Cluster_1	Ralyl
0	0.362877	0.998	0.851	0	Cluster_1	Il1rapl1
0	0.343369	0.994	0.741	0	Cluster_1	Ptprd
4.53542e-307	0.462067	0.415	0.207	9.75842e-303	Cluster_1	Stk32a
8.79888e-304	0.415463	0.622	0.373	1.89317e-299	Cluster_1	Prkar2b
1.53704e-303	0.429534	0.758	0.494	3.3071e-299	Cluster_1	Sorcs1
3.14336e-303	0.388691	0.95	0.661	6.76325e-299	Cluster_1	Galnt13
8.45709e-303	0.512696	0.685	0.441	1.81963e-298	Cluster_1	P2ry14
2.11624e-302	0.476456	0.493	0.269	4.55331e-298	Cluster_1	Rasgrp1
6.63459e-301	0.471139	0.635	0.384	1.4275e-296	Cluster_1	Wasf1
1.21062e-300	0.402308	0.914	0.65	2.60476e-296	Cluster_1	Sorbs2
3.01947e-300	0.525931	0.539	0.311	6.49669e-296	Cluster_1	Epha7
1.13947e-299	0.440249	0.789	0.533	2.45169e-295	Cluster_1	Cdk17
5.65062e-298	0.46915	0.524	0.295	1.21579e-293	Cluster_1	Lzts1
5.73358e-297	0.443912	0.77	0.508	1.23364e-292	Cluster_1	Nsg2
8.25009e-297	0.387744	0.984	0.823	1.77509e-292	Cluster_1	Lrp1b
2.09951e-295	0.539755	0.447	0.239	4.5173e-291	Cluster_1	Cdh7
3.91471e-295	0.356606	0.827	0.546	8.42289e-291	Cluster_1	Chsy3
8.8407e-294	0.46905	0.663	0.418	1.90216e-289	Cluster_1	Ric8b
2.1672e-293	0.460819	0.417	0.213	4.66294e-289	Cluster_1	Lrrn3
1.24039e-292	0.463231	0.654	0.411	2.66882e-288	Cluster_1	Dapk1
1.57106e-292	0.498437	0.482	0.268	3.3803e-288	Cluster_1	Matk
5.38263e-291	0.393322	0.921	0.625	1.15813e-286	Cluster_1	Gria3
4.68275e-289	0.489443	0.694	0.45	1.00754e-284	Cluster_1	Thsd7a
3.23355e-288	0.450149	0.632	0.381	6.95731e-284	Cluster_1	Camkv
2.49796e-287	0.554475	0.518	0.301	5.37461e-283	Cluster_1	Gulp1
7.23305e-286	0.431544	0.787	0.534	1.55626e-281	Cluster_1	Pak3
1.11963e-285	0.464162	0.581	0.349	2.409e-281	Cluster_1	Plxna2
6.56264e-284	0.393525	0.16	0.048	1.41202e-279	Cluster_1	Pde11a
2.91112e-282	0.383912	0.908	0.676	6.26357e-278	Cluster_1	Fry
3.37178e-282	0.468635	0.473	0.262	7.25472e-278	Cluster_1	Tbc1d8
8.90972e-282	0.378542	0.987	0.862	1.91702e-277	Cluster_1	Dgkb
2.63025e-281	0.436598	0.592	0.351	5.65925e-277	Cluster_1	Sv2c
8.56905e-281	0.418448	0.691	0.436	1.84372e-276	Cluster_1	Calm2
1.0728e-280	0.389614	0.814	0.567	2.30824e-276	Cluster_1	Adam23
1.23141e-280	0.430491	0.726	0.47	2.64951e-276	Cluster_1	Reps2
2.22559e-278	0.425952	0.379	0.189	4.78858e-274	Cluster_1	B3galt5
5.49961e-278	0.420098	0.272	0.115	1.1833e-273	Cluster_1	Tmem158
5.77181e-277	0.453833	0.743	0.504	1.24186e-272	Cluster_1	Arhgef9
1.36562e-276	0.44475	0.459	0.249	2.93828e-272	Cluster_1	Akap5
1.16449e-275	0.42447	0.73	0.476	2.50551e-271	Cluster_1	Me3
1.24946e-274	0.371155	0.942	0.632	2.68835e-270	Cluster_1	Kctd16
1.52261e-274	0.428313	0.732	0.482	3.27605e-270	Cluster_1	Sptbn4
1.70878e-273	0.499374	0.328	0.155	3.67661e-269	Cluster_1	Car12
8.30891e-273	0.378914	0.887	0.626	1.78774e-268	Cluster_1	Ntrk3
1.8756e-270	0.453936	0.403	0.211	4.03554e-266	Cluster_1	Lrrn2
8.26689e-270	0.401585	0.31	0.141	1.7787e-265	Cluster_1	Gnb4
3.52078e-269	0.421993	0.39	0.198	7.57531e-265	Cluster_1	Cdh12
4.96814e-269	0.443221	0.521	0.3	1.06894e-264	Cluster_1	Lmo4
1.69777e-268	0.429919	0.274	0.12	3.65291e-264	Cluster_1	Lingo1
9.13396e-268	0.361414	0.943	0.685	1.96526e-263	Cluster_1	Celf4
4.21698e-265	0.446328	0.556	0.333	9.07326e-261	Cluster_1	Arhgap20
1.31206e-262	0.430554	0.261	0.113	2.82302e-258	Cluster_1	Scn4b
6.55588e-262	0.329126	0.963	0.712	1.41056e-257	Cluster_1	Gabrb3
7.90444e-262	0.405086	0.723	0.472	1.70072e-257	Cluster_1	Camk2b
9.1584e-262	0.408559	0.23	0.092	1.97052e-257	Cluster_1	Mme
3.95661e-261	0.395819	0.842	0.596	8.51305e-257	Cluster_1	Mrtfb
4.55973e-261	0.325089	0.913	0.635	9.81071e-257	Cluster_1	Frmpd4
9.19963e-261	0.422773	0.656	0.424	1.97939e-256	Cluster_1	Abat
1.38401e-260	0.411472	0.652	0.406	2.97785e-256	Cluster_1	2010300C02Rik
7.18705e-260	0.45689	0.386	0.2	1.54637e-255	Cluster_1	Pifo
1.19153e-259	0.444792	0.346	0.171	2.56369e-255	Cluster_1	Prkcg
1.55289e-259	0.433667	0.645	0.411	3.34119e-255	Cluster_1	Tmem191c
1.1378e-258	0.300787	0.833	0.565	2.44809e-254	Cluster_1	Tenm1
1.60766e-258	0.446845	0.291	0.134	3.45903e-254	Cluster_1	Nexn
1.89645e-258	0.454943	0.596	0.372	4.08041e-254	Cluster_1	Lin7a
9.69382e-258	0.465768	0.48	0.276	2.08572e-253	Cluster_1	Sh2d5
3.11449e-256	0.443933	0.502	0.291	6.70114e-252	Cluster_1	Osbp2
8.02246e-254	0.380886	0.869	0.648	1.72611e-249	Cluster_1	Diaph2
4.44376e-252	0.389733	0.198	0.075	9.56119e-248	Cluster_1	Epyc
6.05017e-252	0.436129	0.621	0.395	1.30175e-247	Cluster_1	Rasgef1a
8.18517e-252	0.445673	0.448	0.25	1.76112e-247	Cluster_1	Lzts3
1.92589e-251	0.39753	0.351	0.176	4.14374e-247	Cluster_1	Selenow
3.1945e-251	0.405262	0.783	0.539	6.87329e-247	Cluster_1	Cyld
1.32068e-250	0.341433	0.983	0.736	2.84157e-246	Cluster_1	Ahi1
2.38758e-250	0.372085	0.892	0.643	5.13712e-246	Cluster_1	Dok6
1.16956e-249	0.41463	0.412	0.222	2.51642e-245	Cluster_1	Cplx2
3.52564e-249	0.428588	0.578	0.354	7.58578e-245	Cluster_1	Gabra4
1.43064e-248	0.300564	0.999	0.734	3.07817e-244	Cluster_1	Snhg11
1.64148e-248	0.383441	0.611	0.376	3.5318e-244	Cluster_1	Cntnap5b
3.90774e-248	0.364213	0.319	0.152	8.4079e-244	Cluster_1	Crybg3
1.73573e-244	0.452131	0.435	0.244	3.73461e-240	Cluster_1	Crocc
1.61059e-242	0.370312	0.737	0.483	3.46535e-238	Cluster_1	Tmem132b
2.5963e-242	0.406789	0.597	0.365	5.5862e-238	Cluster_1	Lmo7
3.29487e-242	0.413061	0.625	0.401	7.08925e-238	Cluster_1	Mark1
5.45663e-242	0.436398	0.351	0.18	1.17405e-237	Cluster_1	Lin28b
6.49467e-242	0.344938	0.871	0.661	1.39739e-237	Cluster_1	Fat3
7.49207e-242	0.317865	0.14	0.043	1.61199e-237	Cluster_1	Lpl
2.24811e-237	0.385564	0.679	0.443	4.83703e-233	Cluster_1	Ripor2
2.3871e-237	0.464082	0.35	0.182	5.13608e-233	Cluster_1	Clmp
1.02003e-236	0.424856	0.565	0.352	2.19469e-232	Cluster_1	Nin
3.68039e-236	0.409	0.644	0.418	7.91872e-232	Cluster_1	Add2
9.56835e-235	0.416448	0.609	0.388	2.05873e-230	Cluster_1	5330417C22Rik
1.79056e-234	0.414288	0.328	0.165	3.85256e-230	Cluster_1	Ppp1r7
1.16249e-232	0.387935	0.673	0.442	2.50122e-228	Cluster_1	Rgs17
4.59894e-232	0.41264	0.594	0.374	9.89509e-228	Cluster_1	Bcr
1.12029e-231	0.368962	0.385	0.203	2.41041e-227	Cluster_1	Map3k5
2.26384e-230	0.319717	0.972	0.714	4.87089e-226	Cluster_1	Lrrtm4
3.46072e-230	0.401972	0.304	0.148	7.44609e-226	Cluster_1	Tesc
1.19542e-226	0.370731	0.703	0.467	2.57207e-222	Cluster_1	Bcl11b
2.99125e-226	0.400042	0.518	0.313	6.43598e-222	Cluster_1	Phf24
3.851e-226	0.432194	0.489	0.293	8.28581e-222	Cluster_1	Rab40b
1.12427e-225	0.365243	0.713	0.48	2.41898e-221	Cluster_1	Rapgef4
5.92307e-225	0.39874	0.312	0.155	1.27441e-220	Cluster_1	Kif26b
1.21523e-224	0.392682	0.67	0.443	2.61469e-220	Cluster_1	Scn8a
1.34487e-224	0.423271	0.451	0.261	2.89363e-220	Cluster_1	Lmo3
2.13877e-224	0.372878	0.463	0.264	4.60178e-220	Cluster_1	Fkbp1a
3.28185e-224	0.41744	0.437	0.25	7.06122e-220	Cluster_1	Camkk2
3.82606e-224	0.412867	0.584	0.371	8.23216e-220	Cluster_1	Epb41
5.35475e-224	0.350982	0.337	0.169	1.15213e-219	Cluster_1	Ccdc88c
5.64115e-224	0.409251	0.434	0.245	1.21375e-219	Cluster_1	Col6a1
5.49617e-223	0.409176	0.409	0.228	1.18256e-218	Cluster_1	Kcna4
1.04515e-222	0.390833	0.293	0.143	2.24875e-218	Cluster_1	Rab15
8.0769e-222	0.435634	0.447	0.26	1.73783e-217	Cluster_1	Gsg1l
2.58736e-221	0.353796	0.816	0.589	5.56696e-217	Cluster_1	Nedd4l
3.96472e-220	0.401138	0.354	0.187	8.5305e-216	Cluster_1	Plk2
8.01696e-219	0.358802	0.451	0.259	1.72493e-214	Cluster_1	Cdh9
7.03159e-218	0.378821	0.687	0.459	1.51292e-213	Cluster_1	Focad
2.60205e-216	0.384965	0.704	0.478	5.59857e-212	Cluster_1	Tsc22d1
2.70376e-216	0.361664	0.431	0.243	5.81742e-212	Cluster_1	Dchs2
9.23699e-214	0.395908	0.375	0.204	1.98743e-209	Cluster_1	Ankrd33b
1.01943e-213	0.392752	0.486	0.292	2.19341e-209	Cluster_1	Clip4
6.41666e-213	0.409983	0.418	0.241	1.38061e-208	Cluster_1	Fbxl16
1.7846e-212	0.395727	0.455	0.267	3.83975e-208	Cluster_1	Jakmip1
3.47399e-212	0.391265	0.657	0.438	7.47464e-208	Cluster_1	Rps6ka3
3.23373e-211	0.388732	0.324	0.168	6.9577e-207	Cluster_1	Ppp1r1b
3.00504e-210	0.327023	0.744	0.51	6.46564e-206	Cluster_1	Plcl2
3.21088e-210	0.366212	0.707	0.477	6.90852e-206	Cluster_1	Clvs1
3.51748e-210	0.389822	0.297	0.149	7.56821e-206	Cluster_1	Jcad
1.1376e-209	0.334348	0.837	0.619	2.44766e-205	Cluster_1	Prkce
1.08356e-208	0.379363	0.639	0.419	2.33138e-204	Cluster_1	Gsdme
5.0058e-208	0.384823	0.59	0.382	1.07705e-203	Cluster_1	Osbpl6
5.65701e-208	0.403992	0.513	0.317	1.21716e-203	Cluster_1	Flrt3
5.72706e-208	0.380238	0.306	0.154	1.23223e-203	Cluster_1	Mlip
6.43368e-207	0.377347	0.614	0.403	1.38427e-202	Cluster_1	Celf3
1.22785e-206	0.320129	0.838	0.598	2.64183e-202	Cluster_1	Tle4
2.1071e-205	0.394738	0.559	0.356	4.53364e-201	Cluster_1	Fam49a
6.69383e-205	0.390794	0.448	0.267	1.44024e-200	Cluster_1	Trim46
3.33669e-203	0.339988	0.81	0.579	7.17923e-199	Cluster_1	Xkr6
1.28264e-201	0.342856	0.418	0.238	2.75974e-197	Cluster_1	Fam102b
2.50928e-200	0.314625	0.592	0.373	5.39897e-196	Cluster_1	Arhgap6
6.20173e-200	0.379524	0.554	0.353	1.33436e-195	Cluster_1	Neto2
2.16579e-199	0.367084	0.333	0.177	4.65991e-195	Cluster_1	Efnb2
8.51109e-198	0.366736	0.666	0.451	1.83125e-193	Cluster_1	Nrg2
1.44048e-197	0.370045	0.61	0.402	3.09933e-193	Cluster_1	Ywhaz
3.75701e-197	0.379304	0.449	0.269	8.08358e-193	Cluster_1	Car11
2.32207e-195	0.324863	0.45	0.262	4.99617e-191	Cluster_1	Foxo1
6.47543e-195	0.348118	0.998	0.733	1.39325e-190	Cluster_1	Syt1
1.62817e-194	0.374016	0.311	0.163	3.50317e-190	Cluster_1	Gabrd
3.37543e-194	0.348595	0.756	0.537	7.26258e-190	Cluster_1	Atp6v0a1
3.82527e-194	0.311686	0.548	0.342	8.23045e-190	Cluster_1	Nova1
6.52089e-194	0.395177	0.423	0.251	1.40303e-189	Cluster_1	Gpi1
2.32411e-193	0.42015	0.349	0.19	5.00056e-189	Cluster_1	Stard5
3.94741e-193	0.306465	0.248	0.115	8.49325e-189	Cluster_1	Zbtb7c
4.99396e-193	0.334048	0.25	0.119	1.0745e-188	Cluster_1	Cacna1h
6.32876e-193	0.32034	0.173	0.07	1.36169e-188	Cluster_1	Chst15
3.38914e-192	0.30031	0.961	0.765	7.29208e-188	Cluster_1	Kalrn
6.29384e-191	0.306064	0.509	0.314	1.35418e-186	Cluster_1	Tiam2
6.01569e-190	0.367232	0.436	0.258	1.29434e-185	Cluster_1	Arhgap33
1.61509e-189	0.371303	0.37	0.209	3.47503e-185	Cluster_1	Ptpre
1.33703e-187	0.330171	0.733	0.508	2.87676e-183	Cluster_1	Rit2
1.41352e-187	0.32989	0.559	0.356	3.04132e-183	Cluster_1	Gm1604a
4.22345e-187	0.367313	0.524	0.331	9.08718e-183	Cluster_1	Hap1
5.63888e-186	0.366304	0.27	0.137	1.21326e-181	Cluster_1	Begain
2.48777e-185	0.385015	0.703	0.505	5.35268e-181	Cluster_1	Pcdh17
8.37844e-185	0.360297	0.462	0.281	1.8027e-180	Cluster_1	Actn1
2.45941e-184	0.32087	0.548	0.351	5.29167e-180	Cluster_1	Prkcz
2.68218e-184	0.345429	0.526	0.334	5.77098e-180	Cluster_1	Gap43
2.79393e-183	0.351767	0.329	0.179	6.01143e-179	Cluster_1	Hpca
1.01915e-182	0.354719	0.553	0.356	2.1928e-178	Cluster_1	Snca
6.65969e-182	0.340699	0.606	0.398	1.4329e-177	Cluster_1	D430041D05Rik
1.04786e-181	0.329312	0.794	0.573	2.25458e-177	Cluster_1	Arl15
1.32435e-181	0.342054	0.405	0.235	2.84947e-177	Cluster_1	Arpp19
2.47607e-181	0.333089	0.3	0.158	5.3275e-177	Cluster_1	Tub
6.10928e-181	0.344393	0.677	0.468	1.31447e-176	Cluster_1	Rock2
6.41374e-180	0.346843	0.312	0.167	1.37998e-175	Cluster_1	Ccdc187
8.49331e-178	0.332943	0.46	0.284	1.82742e-173	Cluster_1	Spock2
6.44626e-177	0.313715	0.775	0.544	1.38698e-172	Cluster_1	Scn2a
1.10548e-175	0.34314	0.633	0.429	2.37854e-171	Cluster_1	Epb41l1
6.10289e-175	0.352306	0.298	0.16	1.3131e-170	Cluster_1	Myo1b
1.64611e-173	0.333845	0.47	0.291	3.54178e-169	Cluster_1	Kcnb1
2.23025e-173	0.307864	0.805	0.594	4.79862e-169	Cluster_1	Rcan2
1.52776e-172	0.371226	0.463	0.29	3.28713e-168	Cluster_1	Kcnt1
2.24331e-172	0.331661	0.605	0.407	4.82671e-168	Cluster_1	Slmap
7.81074e-172	0.315511	0.763	0.547	1.68056e-167	Cluster_1	Ptprn
3.71327e-171	0.349577	0.367	0.212	7.98947e-167	Cluster_1	Filip1
9.32287e-170	0.318165	0.561	0.368	2.00591e-165	Cluster_1	Mpp6
2.87027e-169	0.305034	0.691	0.48	6.17568e-165	Cluster_1	Pigk
5.31743e-169	0.33184	0.282	0.148	1.1441e-164	Cluster_1	Arl4a
9.72432e-169	0.338203	0.482	0.304	2.09229e-164	Cluster_1	Ulk4
6.60958e-168	0.339893	0.469	0.296	1.42212e-163	Cluster_1	Inpp4a
3.62597e-166	0.322535	0.615	0.418	7.80163e-162	Cluster_1	Med12l
6.49556e-165	0.336007	0.24	0.121	1.39758e-160	Cluster_1	Ptchd1
1.27703e-164	0.303236	0.64	0.434	2.74765e-160	Cluster_1	Tln2
1.34359e-164	0.334568	0.372	0.217	2.89087e-160	Cluster_1	Cx3cl1
1.48473e-164	0.341786	0.403	0.242	3.19453e-160	Cluster_1	Tmem91
4.0338e-163	0.307567	0.67	0.461	8.67913e-159	Cluster_1	Ksr2
5.57395e-163	0.316422	0.373	0.216	1.19929e-158	Cluster_1	Ramp1
6.43681e-162	0.349963	0.261	0.137	1.38494e-157	Cluster_1	Necab2
1.96287e-160	0.335072	0.258	0.135	4.2233e-156	Cluster_1	Tgfbr3
2.18537e-160	0.335092	0.556	0.371	4.70205e-156	Cluster_1	Slc12a5
1.50704e-159	0.31674	0.273	0.145	3.24254e-155	Cluster_1	Glp2r
7.73373e-157	0.311828	0.45	0.283	1.66399e-152	Cluster_1	Jph4
1.23912e-156	0.350763	0.26	0.137	2.6661e-152	Cluster_1	Greb1l
7.99837e-156	0.309254	1	0.837	1.72093e-151	Cluster_1	Dlg2
1.36761e-153	0.300578	0.703	0.499	2.94254e-149	Cluster_1	Nsf
4.89427e-152	0.328782	0.375	0.226	1.05305e-147	Cluster_1	Speg
2.65666e-151	0.312073	0.436	0.274	5.71607e-147	Cluster_1	Dlgap3
3.60647e-151	0.317413	0.3	0.168	7.75967e-147	Cluster_1	Rap2b
5.78511e-151	0.317607	0.342	0.199	1.24472e-146	Cluster_1	Fntb
7.55927e-151	0.317853	0.433	0.27	1.62645e-146	Cluster_1	Slc2a3
5.53009e-150	0.318007	0.272	0.147	1.18985e-145	Cluster_1	Traip
2.53752e-149	0.310317	0.492	0.32	5.45973e-145	Cluster_1	Rab6b
1.58065e-148	0.303994	0.46	0.294	3.40092e-144	Cluster_1	Ppp2r2c
6.95328e-148	0.31386	0.543	0.363	1.49607e-143	Cluster_1	Tspoap1
1.2378e-146	0.319959	0.271	0.148	2.66324e-142	Cluster_1	Ppp1r1a
1.91008e-146	0.301612	0.533	0.353	4.10974e-142	Cluster_1	Kif5c
1.01933e-145	0.304683	0.541	0.364	2.19318e-141	Cluster_1	Pdzd4
1.57002e-143	0.310162	0.36	0.218	3.37805e-139	Cluster_1	Ppargc1b
4.7031e-143	0.305872	0.316	0.182	1.01192e-138	Cluster_1	Rbm24
6.33682e-139	0.301759	0.446	0.288	1.36343e-134	Cluster_1	Kcnq2
9.16072e-139	0.316759	0.27	0.15	1.97102e-134	Cluster_1	Kif17
2.16769e-138	0.312617	0.448	0.292	4.664e-134	Cluster_1	Myh10
8.06251e-135	0.330375	0.536	0.37	1.73473e-130	Cluster_1	Tmtc1
4.11326e-134	0.319436	0.277	0.158	8.8501e-130	Cluster_1	Dsel
3.39324e-133	0.315858	0.416	0.268	7.30089e-129	Cluster_1	Slc4a3
2.06046e-130	0.301004	0.288	0.166	4.43329e-126	Cluster_1	Itpka
0	2.10955	0.996	0.343	0	Cluster_2	Lingo2
0	1.8049	0.566	0.045	0	Cluster_2	Ebf1
0	1.29895	0.948	0.529	0	Cluster_2	Prkg1
0	1.20018	0.757	0.417	0	Cluster_2	Pde1c
0	1.18696	0.894	0.478	0	Cluster_2	Pdzd2
0	1.1298	0.986	0.678	0	Cluster_2	Nrg1
0	1.1278	0.537	0.153	0	Cluster_2	Reln
0	1.11973	0.781	0.401	0	Cluster_2	Pde1a
0	1.10102	0.998	0.713	0	Cluster_2	Cntnap2
0	1.08569	0.998	0.694	0	Cluster_2	Kcnip4
0	1.03046	0.683	0.32	0	Cluster_2	Ptchd4
0	1.00426	0.998	0.699	0	Cluster_2	Kcnq5
0	0.99739	0.958	0.544	0	Cluster_2	Cntnap5a
0	0.947751	0.64	0.247	0	Cluster_2	Prkch
0	0.919957	0.584	0.192	0	Cluster_2	Cntnap3
0	0.91977	0.751	0.362	0	Cluster_2	Man1a
0	0.90015	0.928	0.545	0	Cluster_2	Elmod1
0	0.882342	0.47	0.146	0	Cluster_2	Calb1
0	0.875028	0.999	0.874	0	Cluster_2	Nlgn1
0	0.873842	0.813	0.431	0	Cluster_2	Htr2c
0	0.859798	0.808	0.424	0	Cluster_2	Rasgef1b
0	0.856695	0.71	0.332	0	Cluster_2	Sgk1
0	0.831742	0.893	0.534	0	Cluster_2	Unc13c
0	0.82846	0.48	0.193	0	Cluster_2	Mei4
0	0.826454	0.885	0.511	0	Cluster_2	Slc35f3
0	0.822366	0.869	0.493	0	Cluster_2	Camk4
0	0.821527	0.532	0.23	0	Cluster_2	Cdh7
0	0.814576	0.476	0.152	0	Cluster_2	Ccdc88c
0	0.813143	0.89	0.578	0	Cluster_2	Prkcb
0	0.809716	0.413	0.141	0	Cluster_2	Mlip
0	0.806419	0.712	0.352	0	Cluster_2	Lmo7
0	0.802057	0.998	0.75	0	Cluster_2	Grm5
0	0.79798	0.7	0.334	0	Cluster_2	Arhgap10
0	0.780371	0.234	0.031	0	Cluster_2	Dlk1
0	0.779058	0.684	0.327	0	Cluster_2	Hs3st5
0	0.77335	0.789	0.422	0	Cluster_2	Ppp1r2
0	0.761636	0.967	0.578	0	Cluster_2	Rarb
0	0.758107	0.658	0.338	0	Cluster_2	Dach1
0	0.751369	0.825	0.485	0	Cluster_2	Ano3
0	0.745174	0.974	0.604	0	Cluster_2	Ryr3
0	0.733125	0.98	0.737	0	Cluster_2	Dab1
0	0.725879	0.451	0.151	0	Cluster_2	Drd1
0	0.722688	0.969	0.632	0	Cluster_2	Kctd16
0	0.713959	0.861	0.511	0	Cluster_2	Plppr1
0	0.711567	0.515	0.261	0	Cluster_2	Rab27b
0	0.711148	0.749	0.408	0	Cluster_2	St6galnac5
0	0.704699	0.999	0.792	0	Cluster_2	Csmd1
0	0.701911	0.955	0.636	0	Cluster_2	Lrfn5
0	0.700178	0.984	0.746	0	Cluster_2	Ptprd
0	0.698896	0.46	0.192	0	Cluster_2	Pifo
0	0.698447	0.987	0.693	0	Cluster_2	Dlgap2
0	0.696901	0.807	0.481	0	Cluster_2	Nkain3
0	0.695889	0.993	0.73	0	Cluster_2	Dcc
0	0.69082	0.402	0.144	0	Cluster_2	Kif26b
0	0.689786	0.415	0.164	0	Cluster_2	Prkcg
0	0.688168	0.802	0.465	0	Cluster_2	Ablim2
0	0.687303	0.796	0.468	0	Cluster_2	Pigk
0	0.682636	0.642	0.317	0	Cluster_2	Sgk3
0	0.677253	0.98	0.631	0	Cluster_2	Mctp1
0	0.67666	0.76	0.395	0	Cluster_2	Fstl4
0	0.669124	0.99	0.725	0	Cluster_2	Erc2
0	0.668505	0.886	0.577	0	Cluster_2	Trank1
0	0.668134	0.767	0.467	0	Cluster_2	Rasgrf1
0	0.666089	0.713	0.396	0	Cluster_2	Acp1
0	0.663716	0.937	0.609	0	Cluster_2	Cnksr2
0	0.660978	0.809	0.563	0	Cluster_2	Robo2
0	0.659952	0.998	0.884	0	Cluster_2	Grik2
0	0.659016	0.595	0.31	0	Cluster_2	Gda
0	0.656154	0.963	0.663	0	Cluster_2	Cacna1e
0	0.654526	0.842	0.484	0	Cluster_2	Adcy5
0	0.654111	0.392	0.142	0	Cluster_2	Dpy19l3
0	0.652301	0.998	0.752	0	Cluster_2	Rbfox1
0	0.652066	0.995	0.643	0	Cluster_2	Cacna2d3
0	0.6468	0.507	0.237	0	Cluster_2	Col6a1
0	0.645963	0.662	0.37	0	Cluster_2	Cacng3
0	0.644664	0.992	0.799	0	Cluster_2	Ppp3ca
0	0.630691	0.502	0.237	0	Cluster_2	Crocc
0	0.62652	0.997	0.811	0	Cluster_2	Anks1b
0	0.626317	0.361	0.139	0	Cluster_2	Sh3rf2
0	0.625657	0.585	0.306	0	Cluster_2	Phf24
0	0.624295	0.826	0.491	0	Cluster_2	Baiap2
0	0.621879	0.518	0.244	0	Cluster_2	Akap5
0	0.616871	0.14	0.03	0	Cluster_2	Stk31
0	0.612561	0.61	0.255	0	Cluster_2	Zfhx3
0	0.60936	0.903	0.59	0	Cluster_2	Klhl29
0	0.604471	0.946	0.67	0	Cluster_2	Alcam
0	0.604222	0.937	0.627	0	Cluster_2	Gria3
0	0.601467	0.726	0.438	0	Cluster_2	P2ry14
0	0.597139	0.698	0.416	0	Cluster_2	Nell2
0	0.596683	0.538	0.284	0	Cluster_2	Syt7
0	0.594447	0.902	0.594	0	Cluster_2	Shisa9
0	0.593674	0.997	0.74	0	Cluster_2	Grm7
0	0.593302	0.454	0.204	0	Cluster_2	Stk32a
0	0.591222	0.745	0.453	0	Cluster_2	Cdh18
0	0.59074	0.769	0.468	0	Cluster_2	Reps2
0	0.588828	0.697	0.42	0	Cluster_2	Man1a2
0	0.584863	0.995	0.738	0	Cluster_2	Grin2b
0	0.580743	0.737	0.444	0	Cluster_2	Ptpn5
0	0.580563	0.825	0.53	0	Cluster_2	Chn1
0	0.577986	0.958	0.639	0	Cluster_2	Kcnab1
0	0.577486	0.988	0.676	0	Cluster_2	Arpp21
0	0.577408	0.657	0.245	0	Cluster_2	Rgs6
0	0.57711	0.618	0.347	0	Cluster_2	Plxna2
0	0.572945	0.764	0.473	0	Cluster_2	Kctd1
0	0.571763	0.358	0.153	0	Cluster_2	Car12
0	0.565769	0.244	0.059	0	Cluster_2	Ncdn
0	0.561137	0.826	0.527	0	Cluster_2	Cntn3
0	0.560154	0.658	0.361	0	Cluster_2	Pde1b
0	0.560069	0.255	0.064	0	Cluster_2	Wfs1
0	0.558715	0.496	0.251	0	Cluster_2	Ppp4r4
0	0.556867	0.365	0.141	0	Cluster_2	Sntg2
0	0.555888	0.582	0.288	0	Cluster_2	Prr16
0	0.555334	0.639	0.393	0	Cluster_2	Grm1
0	0.547048	0.605	0.342	0	Cluster_2	Hs3st4
0	0.544926	0.621	0.371	0	Cluster_2	Adgrl2
0	0.54451	0.687	0.368	0	Cluster_2	Cntnap5b
0	0.543842	0.993	0.825	0	Cluster_2	Grid2
0	0.542601	0.953	0.726	0	Cluster_2	Ppp1r9a
0	0.541116	0.941	0.595	0	Cluster_2	Gnal
0	0.540627	0.903	0.654	0	Cluster_2	Kcnq3
0	0.540282	0.431	0.207	0	Cluster_2	Sv2b
0	0.540095	0.643	0.395	0	Cluster_2	D430041D05Rik
0	0.537899	0.999	0.839	0	Cluster_2	Dlg2
0	0.537238	0.948	0.664	0	Cluster_2	Spock3
0	0.535531	0.482	0.248	0	Cluster_2	Lzts3
0	0.532827	0.247	0.081	0	Cluster_2	Klf5
0	0.530954	0.507	0.275	0	Cluster_2	Sh2d5
0	0.530903	0.79	0.492	0	Cluster_2	Itpr1
0	0.52887	0.984	0.746	0	Cluster_2	Ctnna3
0	0.527408	0.645	0.383	0	Cluster_2	Camkv
0	0.527208	0.807	0.542	0	Cluster_2	Scn2a
0	0.527073	0.349	0.137	0	Cluster_2	Gnb4
0	0.525446	0.778	0.454	0	Cluster_2	Gng7
0	0.523684	0.632	0.358	0	Cluster_2	Tmtc1
0	0.523005	0.855	0.596	0	Cluster_2	Trerf1
0	0.52276	0.316	0.121	0	Cluster_2	Stk26
0	0.521432	0.969	0.602	0	Cluster_2	Caln1
0	0.519848	0.854	0.546	0	Cluster_2	Chsy3
0	0.519435	0.649	0.393	0	Cluster_2	Syt16
0	0.51531	0.484	0.251	0	Cluster_2	Fam184b
0	0.513575	0.74	0.473	0	Cluster_2	Camk2b
0	0.512476	0.899	0.647	0	Cluster_2	Diaph2
0	0.512047	0.354	0.158	0	Cluster_2	Itpka
0	0.512027	0.462	0.233	0	Cluster_2	Arpc1a
0	0.511702	0.748	0.464	0	Cluster_2	Bcl11b
0	0.510877	0.26	0.092	0	Cluster_2	Rnf207
0	0.509199	0.707	0.442	0	Cluster_2	Ripor2
0	0.508648	0.456	0.223	0	Cluster_2	Cntn6
0	0.497418	0.314	0.133	0	Cluster_2	Nexn
0	0.494309	0.935	0.636	0	Cluster_2	Frmpd4
0	0.493757	0.6	0.341	0	Cluster_2	Epha4
0	0.492219	0.938	0.657	0	Cluster_2	Pde7b
0	0.490938	0.809	0.505	0	Cluster_2	Camk1d
0	0.490356	0.937	0.667	0	Cluster_2	Lrrtm3
0	0.489954	0.89	0.638	0	Cluster_2	Gabra2
0	0.489944	0.998	0.83	0	Cluster_2	Csmd3
0	0.489536	0.754	0.464	0	Cluster_2	Npas2
0	0.484413	1	0.859	0	Cluster_2	Celf2
0	0.483015	0.981	0.789	0	Cluster_2	Kirrel3
0	0.480293	0.848	0.576	0	Cluster_2	5730522E02Rik
0	0.480165	0.999	0.863	0	Cluster_2	Fgf14
0	0.478319	0.993	0.752	0	Cluster_2	Lrrc7
0	0.477484	0.792	0.527	0	Cluster_2	Ndrg4
0	0.469251	0.922	0.699	0	Cluster_2	Cttnbp2
0	0.467465	0.967	0.734	0	Cluster_2	Ptprn2
0	0.462793	0.919	0.653	0	Cluster_2	Nptn
0	0.4615	0.879	0.625	0	Cluster_2	Unc79
0	0.456378	0.998	0.853	0	Cluster_2	Il1rapl1
0	0.452223	0.774	0.481	0	Cluster_2	Adamts3
0	0.448051	0.952	0.665	0	Cluster_2	Galnt13
0	0.445951	0.931	0.609	0	Cluster_2	Atp2b1
0	0.445749	0.912	0.617	0	Cluster_2	Epha6
0	0.439921	0.745	0.446	0	Cluster_2	Thsd7a
0	0.437792	0.294	0.115	0	Cluster_2	Syt10
0	0.428763	0.968	0.715	0	Cluster_2	Gabrb3
0	0.428261	0.219	0.067	0	Cluster_2	Tbc1d4
0	0.373086	0.972	0.574	0	Cluster_2	Nrg3
0	0.357595	0.997	0.884	0	Cluster_2	Negr1
0	0.347449	0.84	0.555	0	Cluster_2	Cacna2d1
0	0.326266	0.951	0.693	0	Cluster_2	Nav3
5.57684e-307	0.474587	0.683	0.41	1.19991e-302	Cluster_2	Cpne5
1.58127e-306	0.494018	0.679	0.418	3.40227e-302	Cluster_2	Aff3
2.23264e-304	0.627272	0.54	0.305	4.80375e-300	Cluster_2	Slc35f4
4.87128e-301	0.509205	0.481	0.254	1.04811e-296	Cluster_2	Arhgap33
1.14816e-299	0.353693	0.374	0.168	2.47039e-295	Cluster_2	Ust
1.6601e-297	0.36969	0.916	0.596	3.57188e-293	Cluster_2	Foxp1
7.88214e-295	0.465466	0.562	0.318	1.69592e-290	Cluster_2	Cobl
4.1432e-289	0.470953	0.736	0.479	8.9145e-285	Cluster_2	Me3
5.56949e-289	0.505625	0.627	0.387	1.19833e-284	Cluster_2	Hecw1
3.10802e-288	0.503408	0.654	0.406	6.68721e-284	Cluster_2	Homer1
2.29719e-285	0.490739	0.426	0.219	4.94262e-281	Cluster_2	Icam5
3.40232e-285	0.49045	0.576	0.337	7.32043e-281	Cluster_2	Rps6ka5
1.4791e-283	0.512786	0.482	0.264	3.18243e-279	Cluster_2	Tomm70a
2.72178e-283	0.463644	0.744	0.489	5.85618e-279	Cluster_2	Cap2
4.19713e-283	0.459422	0.46	0.241	9.03055e-279	Cluster_2	Dchs2
4.23147e-280	0.486324	0.673	0.427	9.10443e-276	Cluster_2	Epb41l1
4.80455e-280	0.567597	0.755	0.499	1.03375e-275	Cluster_2	Khdrbs2
8.47966e-279	0.503126	0.498	0.279	1.82448e-274	Cluster_2	Actn1
6.6873e-278	0.532358	0.61	0.374	1.43884e-273	Cluster_2	Arhgap6
1.04759e-275	0.344597	0.178	0.057	2.254e-271	Cluster_2	Isl1
6.52392e-275	0.378288	0.986	0.728	1.40369e-270	Cluster_2	Gria1
5.65584e-273	0.458743	0.736	0.485	1.21691e-268	Cluster_2	Sptbn4
4.88173e-272	0.373722	0.873	0.588	1.05035e-267	Cluster_2	Neto1
5.18982e-272	0.378372	0.928	0.714	1.11664e-267	Cluster_2	Dgki
6.57147e-272	0.430444	0.749	0.485	1.41392e-267	Cluster_2	Tmem132b
4.06768e-271	0.478198	0.341	0.161	8.75202e-267	Cluster_2	Gabrd
9.33848e-271	0.375025	0.584	0.338	2.00927e-266	Cluster_2	Htr1f
1.01762e-270	0.446654	0.687	0.44	2.18952e-266	Cluster_2	Fnbp1l
6.77318e-270	0.374217	0.965	0.767	1.45732e-265	Cluster_2	Kalrn
1.06249e-269	0.446309	0.291	0.126	2.28606e-265	Cluster_2	Osbpl10
2.6021e-268	0.458155	0.494	0.272	5.59868e-264	Cluster_2	Ammecr1
3.02599e-268	0.376988	0.948	0.76	6.51071e-264	Cluster_2	Ppp2r2b
1.32179e-267	0.660252	0.187	0.064	2.84397e-263	Cluster_2	Myo3b
7.79891e-267	0.437837	0.791	0.536	1.67801e-262	Cluster_2	Map1b
3.80704e-265	0.312685	0.996	0.78	8.19124e-261	Cluster_2	Kcnd2
4.21602e-263	0.458165	0.702	0.445	9.07119e-259	Cluster_2	Rap1gap
4.43032e-263	0.378526	0.167	0.053	9.53228e-259	Cluster_2	Pdyn
4.28425e-262	0.358743	0.886	0.557	9.218e-258	Cluster_2	Slit3
6.86598e-258	0.407004	0.228	0.088	1.47728e-253	Cluster_2	Ror1
2.77686e-257	0.367362	0.993	0.863	5.97469e-253	Cluster_2	Dgkb
3.32486e-256	0.467721	0.674	0.439	7.15377e-252	Cluster_2	Rps6ka3
1.22966e-254	0.457647	0.56	0.329	2.64574e-250	Cluster_2	Lrtm1
1.3082e-254	0.465314	0.61	0.38	2.81473e-250	Cluster_2	9330182L06Rik
2.05282e-253	0.460868	0.341	0.166	4.41684e-249	Cluster_2	Ppp1r7
9.16292e-253	0.436816	0.472	0.261	1.97149e-248	Cluster_2	Lmo3
3.30439e-252	0.328094	0.788	0.506	7.10972e-248	Cluster_2	A830018L16Rik
1.66749e-251	0.3731	0.894	0.629	3.58777e-247	Cluster_2	Ntrk3
7.18501e-251	0.358537	0.243	0.095	1.54593e-246	Cluster_2	Rtl4
9.99434e-251	0.445794	0.629	0.397	2.15038e-246	Cluster_2	Rasgef1a
6.38662e-250	0.374072	0.322	0.147	1.37414e-245	Cluster_2	Atp1a1
7.17312e-250	0.476439	0.536	0.315	1.54337e-245	Cluster_2	Epha7
1.02661e-249	0.411703	0.446	0.239	2.20885e-245	Cluster_2	Sec14l1
1.05419e-249	0.381465	0.213	0.081	2.2682e-245	Cluster_2	Lamp5
1.89164e-249	0.441985	0.653	0.416	4.07006e-245	Cluster_2	Med12l
2.60518e-249	0.419266	0.826	0.608	5.60531e-245	Cluster_2	Smyd3
9.86028e-248	0.445711	0.566	0.344	2.12154e-243	Cluster_2	Cyfip2
4.42864e-247	0.432476	0.509	0.289	9.52867e-243	Cluster_2	Kcnip2
9.70928e-244	0.418453	0.78	0.537	2.08905e-239	Cluster_2	Atp6v0a1
3.20655e-243	0.41114	0.618	0.377	6.89922e-239	Cluster_2	Ptk2b
4.53427e-243	0.405689	0.328	0.157	9.75593e-239	Cluster_2	Myo1b
3.54114e-240	0.481229	0.678	0.445	7.61912e-236	Cluster_2	Rgs17
3.8656e-240	0.544636	0.477	0.27	8.31723e-236	Cluster_2	Cdh4
4.47051e-240	0.473164	0.354	0.179	9.61874e-236	Cluster_2	Rbm24
6.86308e-238	0.316923	0.954	0.702	1.47666e-233	Cluster_2	Snap25
3.1789e-236	0.373254	0.832	0.585	6.83973e-232	Cluster_2	Grin1
9.79738e-236	0.444541	0.58	0.361	2.108e-231	Cluster_2	Tspoap1
9.11971e-234	0.420933	0.656	0.42	1.9622e-229	Cluster_2	Gsdme
1.36743e-233	0.409474	0.785	0.547	2.94215e-229	Cluster_2	Ptprn
3.80459e-232	0.425309	0.619	0.39	8.18596e-228	Cluster_2	5330417C22Rik
1.79551e-231	0.430169	0.583	0.357	3.86321e-227	Cluster_2	Gabra4
3.19177e-231	0.360665	0.918	0.702	6.86741e-227	Cluster_2	Grid1
8.47877e-231	0.324834	0.991	0.843	1.82429e-226	Cluster_2	Macrod2
1.12872e-230	0.434489	0.596	0.369	2.42855e-226	Cluster_2	Rassf8
1.64263e-230	0.352669	0.945	0.776	3.53429e-226	Cluster_2	R3hdm1
2.82222e-230	0.405791	0.261	0.116	6.07229e-226	Cluster_2	Ephx4
1.13706e-229	0.368162	0.226	0.091	2.4465e-225	Cluster_2	Mpped1
1.78055e-229	0.479932	0.434	0.241	3.83104e-225	Cluster_2	Gm15155
2.00704e-229	0.421447	0.62	0.39	4.31835e-225	Cluster_2	Wasf1
3.06407e-229	0.383828	0.842	0.599	6.59265e-225	Cluster_2	Mrtfb
3.91747e-229	0.420999	0.42	0.229	8.42883e-225	Cluster_2	Kcna4
2.2152e-226	0.38848	0.849	0.612	4.76621e-222	Cluster_2	Dtnb
1.29238e-225	0.391725	0.267	0.119	2.78069e-221	Cluster_2	Gcnt2
2.77192e-224	0.375805	0.359	0.182	5.96405e-220	Cluster_2	Tyro3
5.01293e-224	0.433341	0.457	0.257	1.07858e-219	Cluster_2	Strip2
1.55558e-223	0.416216	0.352	0.18	3.34699e-219	Cluster_2	Ajap1
2.54011e-223	0.409494	0.548	0.332	5.46531e-219	Cluster_2	Rnf112
6.66117e-222	0.323374	0.183	0.067	1.43322e-217	Cluster_2	Abi3bp
5.09478e-221	0.414209	0.583	0.366	1.09619e-216	Cluster_2	Cacna1b
1.23623e-220	0.420092	0.51	0.303	2.65987e-216	Cluster_2	Ulk4
5.68251e-219	0.368237	0.209	0.084	1.22265e-214	Cluster_2	Chil5
3.33127e-217	0.368663	0.997	0.737	7.16755e-213	Cluster_2	Syt1
9.95899e-217	0.356639	0.808	0.572	2.14278e-212	Cluster_2	Adam23
4.31047e-216	0.38395	0.823	0.581	9.2744e-212	Cluster_2	Thrb
4.61283e-214	0.435254	0.453	0.263	9.92496e-210	Cluster_2	Unc13a
6.47385e-213	0.352877	0.207	0.084	1.39291e-208	Cluster_2	Efcab1
3.09718e-212	0.433156	0.427	0.242	6.66389e-208	Cluster_2	Fbxl16
5.27732e-212	0.335154	0.941	0.692	1.13547e-207	Cluster_2	Samd12
4.1398e-211	0.377704	0.643	0.41	8.9072e-207	Cluster_2	2010300C02Rik
1.35046e-209	0.386954	0.768	0.535	2.90564e-205	Cluster_2	Rgs7bp
2.09125e-209	0.403574	0.634	0.416	4.49952e-205	Cluster_2	Tmem191c
5.68665e-209	0.379885	0.623	0.4	1.22354e-204	Cluster_2	Cit
1.39465e-208	0.400467	0.582	0.369	3.00074e-204	Cluster_2	Snrpn
2.03166e-208	0.393055	0.684	0.462	4.37131e-204	Cluster_2	Ksr2
5.38568e-208	0.33418	0.25	0.112	1.15878e-203	Cluster_2	Chst1
5.47893e-208	0.375926	0.774	0.544	1.17885e-203	Cluster_2	Cyld
4.26423e-207	0.336855	0.89	0.644	9.17491e-203	Cluster_2	Sipa1l1
4.68001e-207	0.391054	0.355	0.186	1.00695e-202	Cluster_2	Prmt8
1.25633e-205	0.326094	0.844	0.587	2.70311e-201	Cluster_2	Osbpl8
2.1991e-205	0.382785	0.784	0.563	4.73159e-201	Cluster_2	Gls
4.17705e-205	0.368441	0.238	0.105	8.98733e-201	Cluster_2	Atp6ap2
5.15572e-204	0.338113	0.896	0.658	1.1093e-199	Cluster_2	Cacnb4
9.93049e-204	0.399347	0.563	0.355	2.13665e-199	Cluster_2	Nin
2.67719e-202	0.441244	0.374	0.205	5.76024e-198	Cluster_2	Zdbf2
7.65633e-202	0.367763	0.214	0.091	1.64734e-197	Cluster_2	Ano2
1.85719e-201	0.424762	0.413	0.235	3.99594e-197	Cluster_2	Fndc9
3.44233e-200	0.370409	0.589	0.361	7.40652e-196	Cluster_2	Kctd8
6.15248e-200	0.398403	0.3	0.15	1.32377e-195	Cluster_2	Tspan13
8.33405e-200	0.314613	0.982	0.74	1.79315e-195	Cluster_2	Ahi1
3.24012e-199	0.30422	0.641	0.404	6.97144e-195	Cluster_2	Galnt18
6.61378e-198	0.306501	0.264	0.121	1.42302e-193	Cluster_2	Samd5
8.55574e-198	0.386488	0.64	0.422	1.84085e-193	Cluster_2	Add2
4.08891e-197	0.375731	0.81	0.582	8.79769e-193	Cluster_2	Xkr6
3.73203e-196	0.369145	0.81	0.613	8.02984e-192	Cluster_2	Rfx3
9.90358e-196	0.353846	0.464	0.271	2.13086e-191	Cluster_2	Tlk1
1.37729e-195	0.38854	0.63	0.419	2.96338e-191	Cluster_2	Plppr4
2.06576e-195	0.398934	0.538	0.335	4.44469e-191	Cluster_2	Gap43
9.80314e-195	0.347944	0.205	0.087	2.10924e-190	Cluster_2	Htr1b
1.01276e-194	0.376454	0.74	0.523	2.17906e-190	Cluster_2	C2cd5
1.98088e-194	0.359452	0.743	0.515	4.26207e-190	Cluster_2	Nsg2
4.27954e-194	0.318726	0.864	0.645	9.20787e-190	Cluster_2	Cntn1
2.86575e-193	0.355963	0.509	0.307	6.16595e-189	Cluster_2	Ldb2
1.96295e-192	0.366467	0.279	0.136	4.22349e-188	Cluster_2	Necab2
7.27557e-192	0.383637	0.446	0.261	1.56541e-187	Cluster_2	Smarca1
1.04684e-191	0.301834	0.175	0.067	2.25238e-187	Cluster_2	Trpc5
7.14866e-190	0.372771	0.731	0.509	1.53811e-185	Cluster_2	Arhgef9
2.37021e-189	0.378619	0.292	0.146	5.09974e-185	Cluster_2	Traip
8.55369e-189	0.320082	0.64	0.419	1.84041e-184	Cluster_2	Tiam1
1.01849e-188	0.366339	0.466	0.278	2.19139e-184	Cluster_2	Arhgap18
1.07429e-188	0.307983	0.515	0.305	2.31145e-184	Cluster_2	Gulp1
7.75053e-188	0.30972	0.901	0.656	1.6676e-183	Cluster_2	Sorbs2
1.59131e-183	0.317973	0.805	0.568	3.42387e-179	Cluster_2	Camk2a
2.89089e-183	0.328924	0.208	0.09	6.22004e-179	Cluster_2	Pcsk5
5.72489e-183	0.321702	0.872	0.639	1.23177e-178	Cluster_2	Cacna1a
6.07759e-183	0.388041	0.292	0.149	1.30765e-178	Cluster_2	Arl4a
1.8483e-182	0.342681	0.738	0.511	3.9768e-178	Cluster_2	Rit2
3.22925e-182	0.388112	0.57	0.372	6.94806e-178	Cluster_2	Slc12a5
1.07867e-181	0.386892	0.509	0.319	2.32086e-177	Cluster_2	Dzank1
4.70106e-179	0.324057	0.615	0.39	1.01148e-174	Cluster_2	Syndig1
2.48469e-178	0.382524	0.442	0.266	5.34605e-174	Cluster_2	Gm1043
3.07588e-178	0.372221	0.448	0.269	6.61806e-174	Cluster_2	Trim46
4.27145e-178	0.360695	0.321	0.171	9.19045e-174	Cluster_2	Ppp1r1b
1.13401e-177	0.362064	0.371	0.209	2.43993e-173	Cluster_2	Slc7a14
4.41124e-177	0.387622	0.386	0.221	9.49123e-173	Cluster_2	Wipf3
5.42949e-177	0.373632	0.335	0.183	1.16821e-172	Cluster_2	St8sia3
1.21601e-175	0.35985	0.452	0.272	2.61637e-171	Cluster_2	Car11
1.22114e-175	0.775165	0.512	0.343	2.62741e-171	Cluster_2	Egfem1
3.5206e-175	0.385181	0.328	0.178	7.57491e-171	Cluster_2	Serpini1
6.19917e-175	0.385673	0.5	0.313	1.33381e-170	Cluster_2	Armc9
7.4207e-175	0.31354	0.578	0.368	1.59664e-170	Cluster_2	Mpp6
2.21466e-174	0.394908	0.679	0.473	4.76506e-170	Cluster_2	Tcaf1
4.0472e-174	0.326102	0.875	0.643	8.70796e-170	Cluster_2	Pclo
3.79757e-173	0.303166	0.883	0.668	8.17085e-169	Cluster_2	Plekha5
4.25311e-173	0.372624	0.425	0.253	9.15098e-169	Cluster_2	Catspere2
5.97677e-173	0.339603	0.359	0.2	1.28596e-168	Cluster_2	Uxs1
1.75494e-172	0.374946	0.425	0.254	3.77592e-168	Cluster_2	Vat1l
2.9574e-172	0.363263	0.298	0.156	6.36315e-168	Cluster_2	Dsel
3.35057e-172	0.340596	0.393	0.226	7.20908e-168	Cluster_2	Vdac1
3.69578e-172	0.368004	0.478	0.297	7.95185e-168	Cluster_2	Inpp4a
9.15788e-172	0.335685	0.47	0.287	1.97041e-167	Cluster_2	Hace1
1.20044e-171	0.340271	0.602	0.395	2.58287e-167	Cluster_2	Rgl1
4.86892e-171	0.351158	0.765	0.541	1.0476e-166	Cluster_2	Pak3
3.30576e-170	0.376478	0.466	0.288	7.11266e-166	Cluster_2	Ttll11
1.62012e-169	0.322694	0.884	0.648	3.48585e-165	Cluster_2	Dok6
2.86885e-168	0.364769	0.419	0.249	6.17262e-164	Cluster_2	Shisa7
8.92676e-168	0.388123	0.435	0.265	1.92068e-163	Cluster_2	Gsg1l
2.3498e-167	0.352911	0.657	0.456	5.05584e-163	Cluster_2	Nrg2
8.50948e-166	0.379968	0.325	0.178	1.8309e-161	Cluster_2	C2cd2
2.56123e-165	0.341831	0.113	0.037	5.51075e-161	Cluster_2	Pou6f2
3.65463e-165	0.348387	0.29	0.153	7.8633e-161	Cluster_2	Tesc
1.21876e-164	0.327743	0.617	0.414	2.62228e-160	Cluster_2	Gabrb2
7.15897e-164	0.340942	0.347	0.193	1.54032e-159	Cluster_2	Klhl13
7.75598e-164	0.322899	0.202	0.092	1.66878e-159	Cluster_2	Rasal1
1.66099e-161	0.336028	0.634	0.432	3.57379e-157	Cluster_2	Tusc3
2.337e-161	0.36674	0.307	0.169	5.0283e-157	Cluster_2	Enpp5
6.32182e-161	0.343267	0.549	0.359	1.3602e-156	Cluster_2	Gmcl1
1.33668e-159	0.329854	0.742	0.537	2.876e-155	Cluster_2	Arhgap32
4.91425e-159	0.31957	0.203	0.093	1.05735e-154	Cluster_2	Ctxn1
3.692e-158	0.331782	0.613	0.411	7.9437e-154	Cluster_2	Hs6st2
1.75263e-157	0.351931	0.447	0.277	3.77096e-153	Cluster_2	Matk
3.25863e-157	0.330629	0.387	0.228	7.01127e-153	Cluster_2	Cplx2
1.40545e-156	0.355675	0.271	0.14	3.02397e-152	Cluster_2	Ryr1
2.37517e-156	0.338733	0.667	0.465	5.11042e-152	Cluster_2	Focad
3.24651e-156	0.30532	0.305	0.164	6.98519e-152	Cluster_2	Spata13
6.87708e-156	0.351202	0.373	0.218	1.47967e-151	Cluster_2	Sntb2
1.18155e-154	0.319216	0.226	0.11	2.54223e-150	Cluster_2	Fcho1
2.05159e-154	0.301806	0.761	0.541	4.41419e-150	Cluster_2	Cdk17
9.83786e-154	0.372939	0.234	0.115	2.11671e-149	Cluster_2	Scg2
5.47629e-153	0.33613	0.397	0.237	1.17828e-148	Cluster_2	Arf3
5.96012e-152	0.317407	0.52	0.336	1.28238e-147	Cluster_2	Atf6
9.053e-151	0.302637	0.717	0.505	1.94784e-146	Cluster_2	Zcchc18
1.60558e-150	0.311659	0.776	0.573	3.45457e-146	Cluster_2	Pcmtd1
2.11269e-149	0.301447	0.998	0.685	4.54565e-145	Cluster_2	Phactr1
8.69494e-149	0.341555	0.44	0.275	1.8708e-144	Cluster_2	Dlgap3
2.38158e-148	0.30527	0.202	0.096	5.12422e-144	Cluster_2	Uchl1
4.67999e-148	0.321487	0.634	0.439	1.00695e-143	Cluster_2	Esyt2
5.13517e-148	0.321576	0.251	0.13	1.10488e-143	Cluster_2	Pak6
6.67444e-148	0.318467	0.801	0.605	1.43607e-143	Cluster_2	Etnk1
1.9163e-147	0.311407	0.617	0.418	4.1231e-143	Cluster_2	Celf5
3.5744e-147	0.314943	0.755	0.55	7.69067e-143	Cluster_2	Dync1i2
5.9119e-146	0.331249	0.277	0.149	1.27201e-141	Cluster_2	Ppp1r1a
4.15539e-145	0.326135	0.496	0.321	8.94075e-141	Cluster_2	Zfyve28
1.4948e-144	0.331449	0.243	0.125	3.21621e-140	Cluster_2	Ap1s1
3.9062e-144	0.302365	0.254	0.131	8.40459e-140	Cluster_2	Apobec4
1.26554e-142	0.331815	0.337	0.196	2.72294e-138	Cluster_2	Zmym3
4.42231e-142	0.370411	0.555	0.382	9.51504e-138	Cluster_2	Hcn1
8.79209e-142	0.311841	0.37	0.22	1.89171e-137	Cluster_2	Cx3cl1
1.24189e-141	0.323486	0.548	0.365	2.67204e-137	Cluster_2	Pdzd4
3.16116e-141	0.312308	0.468	0.297	6.80155e-137	Cluster_2	Nhs
5.97977e-141	0.321233	0.519	0.342	1.28661e-136	Cluster_2	Arhgap20
1.79173e-139	0.315573	0.242	0.127	3.85508e-135	Cluster_2	Lingo1
4.76677e-138	0.359046	0.563	0.381	1.02562e-133	Cluster_2	Lin7a
3.05282e-137	0.30667	0.271	0.146	6.56844e-133	Cluster_2	Cdc42ep3
6.38071e-136	0.309157	0.379	0.23	1.37287e-131	Cluster_2	Mblac2
8.73993e-136	0.306087	0.564	0.382	1.88048e-131	Cluster_2	Bcr
3.25284e-135	0.315837	0.451	0.289	6.99881e-131	Cluster_2	Kcnq2
2.07099e-134	0.309671	0.677	0.485	4.45593e-130	Cluster_2	Tsc22d1
1.2083e-132	0.331627	0.401	0.252	2.59979e-128	Cluster_2	Nipal2
4.52851e-130	0.339583	0.393	0.246	9.74354e-126	Cluster_2	Tmem91
1.40189e-127	0.300374	0.313	0.182	3.0163e-123	Cluster_2	Adgrb2
2.29485e-126	0.317449	0.426	0.274	4.93761e-122	Cluster_2	Jakmip1
7.06272e-123	0.303727	0.344	0.21	1.51961e-118	Cluster_2	Scn3b
7.3792e-122	0.301578	0.431	0.28	1.58771e-117	Cluster_2	Hook1
3.22241e-121	0.312236	0.328	0.198	6.93333e-117	Cluster_2	Dclk3
3.47355e-119	0.302007	0.322	0.193	7.4737e-115	Cluster_2	Ica1l
3.84911e-116	0.348131	0.468	0.314	8.28174e-112	Cluster_2	Pdzrn4
5.2758e-109	0.306384	0.442	0.296	1.13514e-104	Cluster_2	Acvr2a
1.10694e-49	0.580636	0.126	0.074	2.38169e-45	Cluster_2	Egfp
0	6.10208	0.993	0.049	0	Cluster_3	Slc1a2
0	5.3135	0.976	0.073	0	Cluster_3	Gpc5
0	5.07772	0.994	0.074	0	Cluster_3	Apoe
0	4.68544	0.953	0.023	0	Cluster_3	Rorb
0	4.34238	0.96	0.044	0	Cluster_3	Slc1a3
0	4.32742	0.97	0.03	0	Cluster_3	Cst3
0	4.25102	0.94	0.027	0	Cluster_3	Plpp3
0	3.99724	0.906	0.019	0	Cluster_3	Atp1a2
0	3.89223	0.865	0.027	0	Cluster_3	Sparcl1
0	3.82836	0.935	0.194	0	Cluster_3	Prex2
0	3.71481	0.989	0.324	0	Cluster_3	Msi2
0	3.71155	0.906	0.174	0	Cluster_3	Luzp2
0	3.54862	0.968	0.115	0	Cluster_3	Nfia
0	3.44582	0.837	0.023	0	Cluster_3	Mertk
0	3.40261	0.882	0.118	0	Cluster_3	Acsl3
0	3.35682	0.976	0.543	0	Cluster_3	Wdr17
0	3.33028	0.977	0.258	0	Cluster_3	Npas3
0	3.23416	0.699	0.007	0	Cluster_3	Clu
0	3.19538	0.715	0.007	0	Cluster_3	Bmpr1b
0	3.1431	0.933	0.434	0	Cluster_3	Cpe
0	3.13831	0.764	0.032	0	Cluster_3	Bcan
0	3.10291	0.871	0.197	0	Cluster_3	Cspg5
0	3.10117	0.729	0.044	0	Cluster_3	Gli3
0	3.05711	0.677	0.003	0	Cluster_3	S1pr1
0	3.04938	0.682	0.036	0	Cluster_3	Mt1
0	3.03009	0.829	0.08	0	Cluster_3	Nckap5
0	3.02657	0.953	0.256	0	Cluster_3	Ptprz1
0	3.0045	0.652	0.004	0	Cluster_3	Slco1c1
0	2.9942	0.62	0.012	0	Cluster_3	Nhsl1
0	2.98698	0.962	0.492	0	Cluster_3	Dtna
0	2.96119	0.694	0.021	0	Cluster_3	Nwd1
0	2.9448	0.692	0.023	0	Cluster_3	Htra1
0	2.94086	0.661	0.02	0	Cluster_3	Glis3
0	2.9252	0.992	0.676	0	Cluster_3	Ntm
0	2.91401	0.706	0.044	0	Cluster_3	Appl2
0	2.89524	0.706	0.036	0	Cluster_3	Lama2
0	2.87693	0.549	0.005	0	Cluster_3	Slc7a11
0	2.86836	0.629	0.006	0	Cluster_3	F3
0	2.86217	0.819	0.146	0	Cluster_3	Farp1
0	2.84494	0.847	0.318	0	Cluster_3	Pitpnc1
0	2.83668	0.701	0.074	0	Cluster_3	Prdx6
0	2.82926	0.64	0.011	0	Cluster_3	Ndrg2
0	2.80658	0.938	0.602	0	Cluster_3	Tspan7
0	2.79572	0.593	0.003	0	Cluster_3	Slc39a12
0	2.75905	0.77	0.176	0	Cluster_3	Sfxn5
0	2.75678	0.693	0.033	0	Cluster_3	Tcf7l2
0	2.75089	0.605	0.004	0	Cluster_3	Ntsr2
0	2.74788	0.847	0.249	0	Cluster_3	Ptn
0	2.71209	0.583	0.006	0	Cluster_3	Prdm16
0	2.65316	0.655	0.036	0	Cluster_3	Glul
0	2.65125	0.621	0.047	0	Cluster_3	Phka1
0	2.64502	0.491	0.01	0	Cluster_3	Hes5
0	2.61988	0.863	0.131	0	Cluster_3	Nfib
0	2.61899	0.566	0.011	0	Cluster_3	Phkg1
0	2.60781	0.631	0.083	0	Cluster_3	Gpam
0	2.57406	0.85	0.185	0	Cluster_3	Maml2
0	2.55187	0.545	0.007	0	Cluster_3	Gm973
0	2.54713	0.534	0.002	0	Cluster_3	Gja1
0	2.53364	0.912	0.464	0	Cluster_3	Rgs20
0	2.52783	0.69	0.071	0	Cluster_3	Zfpm2
0	2.52161	0.691	0.053	0	Cluster_3	Hepacam
0	2.48775	0.672	0.097	0	Cluster_3	Sash1
0	2.4686	0.749	0.076	0	Cluster_3	Sox5
0	2.46658	0.536	0.019	0	Cluster_3	Mt3
0	2.44809	0.486	0.223	0	Cluster_3	Crym
0	2.4141	0.974	0.782	0	Cluster_3	Frmd4a
0	2.37365	0.771	0.236	0	Cluster_3	Rgs6
0	2.36736	0.517	0.027	0	Cluster_3	Arhgef26
0	2.36425	0.988	0.745	0	Cluster_3	Gabrb1
0	2.35557	0.608	0.08	0	Cluster_3	Pard3b
0	2.34949	0.941	0.482	0	Cluster_3	Ptprt
0	2.33908	0.773	0.183	0	Cluster_3	Myo6
0	2.33595	0.496	0.008	0	Cluster_3	Gpr37l1
0	2.33295	0.564	0.07	0	Cluster_3	Sat1
0	2.33241	0.998	0.887	0	Cluster_3	Nrxn1
0	2.31371	0.608	0.108	0	Cluster_3	Slc27a1
0	2.30794	0.738	0.255	0	Cluster_3	Ddhd1
0	2.30556	0.679	0.207	0	Cluster_3	Glud1
0	2.30415	0.568	0.076	0	Cluster_3	Myo10
0	2.29886	0.448	0.009	0	Cluster_3	Fjx1
0	2.29062	0.488	0.043	0	Cluster_3	Pla2g7
0	2.2885	0.503	0.041	0	Cluster_3	Paqr8
0	2.28725	0.436	0.013	0	Cluster_3	Slc6a11
0	2.27876	0.497	0.018	0	Cluster_3	Acss1
0	2.27011	0.5	0.094	0	Cluster_3	Tprkb
0	2.26591	0.757	0.066	0	Cluster_3	Sox6
0	2.23488	0.548	0.053	0	Cluster_3	Asrgl1
0	2.23374	0.551	0.084	0	Cluster_3	Mmd2
0	2.23134	0.479	0.028	0	Cluster_3	Ddah1
0	2.22896	0.498	0.04	0	Cluster_3	Mcc
0	2.22441	0.475	0.017	0	Cluster_3	Egfr
0	2.2231	0.458	0.002	0	Cluster_3	Acsbg1
0	2.18871	0.419	0.003	0	Cluster_3	Grin2c
0	2.18561	0.471	0.008	0	Cluster_3	Fgd6
0	2.14025	0.531	0.096	0	Cluster_3	Scg3
0	2.12555	0.441	0.038	0	Cluster_3	Nxn
0	2.12454	0.422	0.003	0	Cluster_3	Slc7a10
0	2.11329	0.473	0.018	0	Cluster_3	Gramd3
0	2.10737	0.411	0.004	0	Cluster_3	Fam20a
0	2.09627	0.529	0.08	0	Cluster_3	St3gal4
0	2.09058	0.408	0.008	0	Cluster_3	Mfge8
0	2.07128	0.411	0.007	0	Cluster_3	Gldc
0	2.06285	0.485	0.062	0	Cluster_3	Pygb
0	2.06135	0.916	0.66	0	Cluster_3	Gnao1
0	2.06107	0.559	0.05	0	Cluster_3	Daam2
0	2.05775	0.485	0.096	0	Cluster_3	Vegfa
0	2.05675	0.8	0.455	0	Cluster_3	Hdac8
0	2.05619	0.474	0.059	0	Cluster_3	Rfx4
0	2.0538	0.948	0.361	0	Cluster_3	Tcf4
0	2.05104	0.449	0.026	0	Cluster_3	Prnp
0	2.04095	0.477	0.039	0	Cluster_3	Pdlim5
0	2.03607	0.537	0.112	0	Cluster_3	Ugp2
0	2.02798	0.532	0.104	0	Cluster_3	Zfp521
0	2.02279	0.485	0.061	0	Cluster_3	Grk3
0	2.01976	0.303	0.003	0	Cluster_3	Id3
0	2.01567	0.505	0.115	0	Cluster_3	Nim1k
0	2.01334	0.474	0.092	0	Cluster_3	Tmem47
0	2.00614	0.786	0.376	0	Cluster_3	Arhgap5
0	2.00432	0.995	0.839	0	Cluster_3	Rora
0	2.00021	0.652	0.135	0	Cluster_3	Dock1
0	1.98772	0.434	0.025	0	Cluster_3	Rgma
0	1.98255	0.396	0.003	0	Cluster_3	Gli2
0	1.98042	0.923	0.613	0	Cluster_3	Trps1
0	1.97414	0.395	0.008	0	Cluster_3	Adhfe1
0	1.96857	0.374	0.003	0	Cluster_3	Sox9
0	1.96579	0.562	0.187	0	Cluster_3	Bcl2
0	1.96346	0.374	0.002	0	Cluster_3	Fam107a
0	1.95591	0.47	0.094	0	Cluster_3	Clybl
0	1.95291	0.382	0.002	0	Cluster_3	Fgfr3
0	1.94408	0.595	0.086	0	Cluster_3	Cd81
0	1.94311	0.504	0.097	0	Cluster_3	Crlf3
0	1.94303	0.499	0.085	0	Cluster_3	Il18
0	1.93146	0.908	0.542	0	Cluster_3	Trpm3
0	1.929	0.552	0.125	0	Cluster_3	Eps15
0	1.92762	0.369	0.002	0	Cluster_3	Aldoc
0	1.92533	0.942	0.65	0	Cluster_3	Gpm6b
0	1.92465	0.483	0.048	0	Cluster_3	Abca1
0	1.91729	0.35	0.004	0	Cluster_3	Dkk3
0	1.91209	0.36	0.001	0	Cluster_3	Cldn10
0	1.90609	0.386	0.012	0	Cluster_3	Fads2
0	1.90097	0.406	0.029	0	Cluster_3	Pnpla7
0	1.89705	0.494	0.05	0	Cluster_3	Cdh19
0	1.89418	0.399	0.019	0	Cluster_3	Ccdc141
0	1.89114	0.343	0.006	0	Cluster_3	Palld
0	1.87192	0.346	0.003	0	Cluster_3	Atp13a4
0	1.87134	0.475	0.116	0	Cluster_3	Mical2
0	1.86881	0.48	0.126	0	Cluster_3	Camk2g
0	1.86332	0.723	0.327	0	Cluster_3	Adk
0	1.85514	0.393	0.05	0	Cluster_3	Gm5089
0	1.85001	0.905	0.626	0	Cluster_3	Slc4a4
0	1.84608	0.396	0.07	0	Cluster_3	Cables1
0	1.84087	0.41	0.035	0	Cluster_3	Cpq
0	1.83989	0.357	0.005	0	Cluster_3	Atp1b2
0	1.83696	0.559	0.19	0	Cluster_3	Lpp
0	1.83686	0.96	0.489	0	Cluster_3	Qk
0	1.83404	0.43	0.054	0	Cluster_3	Ston2
0	1.83042	0.476	0.144	0	Cluster_3	Arhgef4
0	1.82857	0.503	0.246	0	Cluster_3	Gabbr2
0	1.81536	0.731	0.412	0	Cluster_3	Ttyh1
0	1.81456	0.993	0.858	0	Cluster_3	Ctnnd2
0	1.80156	0.306	0.001	0	Cluster_3	Pdzph1
0	1.7996	0.428	0.106	0	Cluster_3	Gm9925
0	1.79074	0.351	0.011	0	Cluster_3	Prrx1
0	1.78012	0.547	0.24	0	Cluster_3	Vcl
0	1.77244	0.979	0.878	0	Cluster_3	Macf1
0	1.7712	0.445	0.117	0	Cluster_3	Lix1
0	1.76835	0.326	0.002	0	Cluster_3	Aqp4
0	1.74698	0.309	0.008	0	Cluster_3	Ednrb
0	1.72461	0.496	0.184	0	Cluster_3	Acsl6
0	1.71491	0.327	0.006	0	Cluster_3	Pdgfrb
0	1.71317	0.517	0.098	0	Cluster_3	Clmn
0	1.71012	0.499	0.164	0	Cluster_3	Cep85l
0	1.70954	0.501	0.162	0	Cluster_3	Tox
0	1.70847	0.355	0.021	0	Cluster_3	E130114P18Rik
0	1.70072	0.788	0.523	0	Cluster_3	Fmn2
0	1.70022	0.601	0.111	0	Cluster_3	Scd2
0	1.68782	0.371	0.058	0	Cluster_3	Eps8
0	1.68673	0.35	0.043	0	Cluster_3	Crot
0	1.6866	0.291	0.006	0	Cluster_3	Ddo
0	1.68648	0.487	0.055	0	Cluster_3	Plekhg1
0	1.68296	0.306	0.005	0	Cluster_3	Slc7a2
0	1.68277	0.311	0.001	0	Cluster_3	Cyp4f15
0	1.67644	0.382	0.083	0	Cluster_3	Id4
0	1.6665	0.331	0.017	0	Cluster_3	Rftn2
0	1.6651	0.455	0.152	0	Cluster_3	Gfra1
0	1.66476	0.434	0.148	0	Cluster_3	Plce1
0	1.65951	0.274	0.001	0	Cluster_3	Fmo1
0	1.65655	0.413	0.142	0	Cluster_3	Eda
0	1.65547	0.519	0.266	0	Cluster_3	Mgat5
0	1.64003	0.395	0.085	0	Cluster_3	Soat1
0	1.63483	0.384	0.081	0	Cluster_3	Agl
0	1.63325	0.337	0.037	0	Cluster_3	Prodh
0	1.62928	0.359	0.086	0	Cluster_3	Mid1
0	1.62374	0.89	0.69	0	Cluster_3	Grm3
0	1.61627	0.243	0.001	0	Cluster_3	Etnppl
0	1.61474	0.482	0.236	0	Cluster_3	Mgll
0	1.61078	0.302	0.011	0	Cluster_3	Cyp2d22
0	1.60965	0.3	0.012	0	Cluster_3	Plcd4
0	1.60429	0.315	0.016	0	Cluster_3	Slc15a2
0	1.60388	0.935	0.757	0	Cluster_3	Cadm1
0	1.58618	0.298	0.007	0	Cluster_3	Arhgef19
0	1.58208	0.421	0.096	0	Cluster_3	Ttc28
0	1.57412	0.528	0.218	0	Cluster_3	Arap2
0	1.57275	0.321	0.037	0	Cluster_3	Wwtr1
0	1.57083	0.384	0.04	0	Cluster_3	Itpr2
0	1.57028	0.656	0.454	0	Cluster_3	Fars2
0	1.56321	0.276	0.003	0	Cluster_3	Dbx2
0	1.55813	0.725	0.52	0	Cluster_3	Trim9
0	1.55652	0.587	0.227	0	Cluster_3	Zfp608
0	1.54885	0.464	0.14	0	Cluster_3	Tsc22d4
0	1.54859	0.368	0.065	0	Cluster_3	Gng12
0	1.54859	0.533	0.253	0	Cluster_3	Znrf3
0	1.54462	0.353	0.077	0	Cluster_3	Gk
0	1.54368	0.464	0.18	0	Cluster_3	Ivd
0	1.54305	0.463	0.197	0	Cluster_3	Ttyh3
0	1.53752	0.277	0.005	0	Cluster_3	Hif3a
0	1.53206	0.281	0.012	0	Cluster_3	Tcf7l1
0	1.52873	0.615	0.339	0	Cluster_3	Spire1
0	1.52183	0.995	0.892	0	Cluster_3	Zbtb20
0	1.52137	0.317	0.028	0	Cluster_3	Agmo
0	1.51587	0.25	0.003	0	Cluster_3	Mt2
0	1.51553	0.277	0.012	0	Cluster_3	Lrp4
0	1.51201	0.266	0.001	0	Cluster_3	Lgi4
0	1.50881	0.328	0.035	0	Cluster_3	Ccnd3
0	1.50614	0.295	0.053	0	Cluster_3	Lhfp
0	1.50564	0.293	0.023	0	Cluster_3	Psd2
0	1.50544	0.416	0.117	0	Cluster_3	Tead1
0	1.50166	0.269	0.002	0	Cluster_3	Eva1a
0	1.49939	0.558	0.288	0	Cluster_3	Add3
0	1.49767	0.272	0.028	0	Cluster_3	Sugct
0	1.49707	0.421	0.143	0	Cluster_3	Fam228b
0	1.49639	0.352	0.036	0	Cluster_3	Megf10
0	1.48939	0.267	0.005	0	Cluster_3	Cyp2j9
0	1.48527	0.374	0.129	0	Cluster_3	Raver2
0	1.48158	0.561	0.253	0	Cluster_3	Adcy2
0	1.47717	0.301	0.031	0	Cluster_3	Dpf3
0	1.47604	0.321	0.061	0	Cluster_3	Gpld1
0	1.47423	0.389	0.126	0	Cluster_3	Ptpn13
0	1.47296	0.293	0.025	0	Cluster_3	Utp14b
0	1.47017	0.674	0.49	0	Cluster_3	Hivep3
0	1.46913	0.715	0.492	0	Cluster_3	Arhgef12
0	1.46881	0.308	0.047	0	Cluster_3	Mro
0	1.4668	0.437	0.213	0	Cluster_3	Wwc1
0	1.46408	0.334	0.051	0	Cluster_3	Tspan9
0	1.45405	0.361	0.096	0	Cluster_3	Pou3f3
0	1.45378	0.284	0.017	0	Cluster_3	Zfp36l1
0	1.45098	0.26	0.004	0	Cluster_3	Slc38a3
0	1.4477	0.297	0.044	0	Cluster_3	Irak2
0	1.44535	0.3	0.066	0	Cluster_3	Msmo1
0	1.44135	0.413	0.177	0	Cluster_3	Timp3
0	1.43877	0.263	0.023	0	Cluster_3	Bcar3
0	1.43494	0.351	0.037	0	Cluster_3	Csrp1
0	1.43364	0.294	0.03	0	Cluster_3	Ctso
0	1.43244	0.613	0.375	0	Cluster_3	Mapk4
0	1.43175	0.269	0.015	0	Cluster_3	Frmpd1
0	1.43048	0.888	0.763	0	Cluster_3	Dclk1
0	1.43013	0.503	0.115	0	Cluster_3	Cdh20
0	1.42675	0.822	0.58	0	Cluster_3	Nrcam
0	1.42268	0.252	0.003	0	Cluster_3	Cbs
0	1.42128	0.473	0.221	0	Cluster_3	Fermt2
0	1.42053	0.509	0.247	0	Cluster_3	Rasa2
0	1.41573	0.256	0.007	0	Cluster_3	Sh3pxd2b
0	1.41538	0.359	0.119	0	Cluster_3	Zhx2
0	1.41322	0.298	0.06	0	Cluster_3	Kcnk1
0	1.41232	0.278	0.033	0	Cluster_3	Aifm3
0	1.41149	0.952	0.854	0	Cluster_3	Son
0	1.40568	0.253	0.006	0	Cluster_3	Cxcl14
0	1.40368	0.999	0.892	0	Cluster_3	Lsamp
0	1.40333	0.247	0.001	0	Cluster_3	Mlc1
0	1.39593	0.478	0.255	0	Cluster_3	Zhx3
0	1.39113	0.453	0.274	0	Cluster_3	Ptch1
0	1.38597	0.478	0.248	0	Cluster_3	Fam13c
0	1.3843	0.52	0.314	0	Cluster_3	Tmem164
0	1.38307	0.332	0.094	0	Cluster_3	Arhgef10l
0	1.38187	0.253	0.021	0	Cluster_3	Lypd6
0	1.38124	0.582	0.262	0	Cluster_3	Fmnl2
0	1.38067	0.361	0.109	0	Cluster_3	Spon1
0	1.37314	0.347	0.061	0	Cluster_3	Shisa4
0	1.36415	0.568	0.387	0	Cluster_3	Cpeb4
0	1.36357	0.226	0.001	0	Cluster_3	Fzd2
0	1.36188	0.275	0.028	0	Cluster_3	Itga6
0	1.35979	0.257	0.024	0	Cluster_3	Pou3f2
0	1.35637	0.315	0.084	0	Cluster_3	Aff1
0	1.35402	0.542	0.341	0	Cluster_3	Sumo1
0	1.35287	0.289	0.084	0	Cluster_3	Tnfrsf19
0	1.34967	0.236	0.003	0	Cluster_3	Aldh1l1
0	1.34524	0.25	0.068	0	Cluster_3	Lrig1
0	1.34199	0.517	0.31	0	Cluster_3	Wasf3
0	1.33357	0.488	0.262	0	Cluster_3	Phkb
0	1.32945	0.224	0.005	0	Cluster_3	Hapln1
0	1.32936	0.539	0.328	0	Cluster_3	Pou2f1
0	1.32763	0.813	0.616	0	Cluster_3	Ntrk2
0	1.32759	0.567	0.284	0	Cluster_3	Prkd1
0	1.32753	0.95	0.843	0	Cluster_3	B3galt1
0	1.32603	0.223	0.001	0	Cluster_3	Btbd17
0	1.32371	0.367	0.15	0	Cluster_3	Lgr4
0	1.32048	0.548	0.338	0	Cluster_3	Kcnn2
0	1.31931	0.308	0.076	0	Cluster_3	Gna13
0	1.31828	0.241	0.013	0	Cluster_3	Cecr2
0	1.31661	0.826	0.675	0	Cluster_3	Hnrnpa2b1
0	1.31653	0.224	0.018	0	Cluster_3	Sntb1
0	1.30947	0.348	0.125	0	Cluster_3	Cachd1
0	1.30516	0.248	0.013	0	Cluster_3	Cd63
0	1.29984	0.262	0.042	0	Cluster_3	Shroom4
0	1.29294	0.561	0.394	0	Cluster_3	Ahcyl1
0	1.28828	0.252	0.034	0	Cluster_3	Rapgef3
0	1.28826	0.241	0.015	0	Cluster_3	Plxnb1
0	1.28792	0.232	0.007	0	Cluster_3	Notch1
0	1.28705	0.217	0.008	0	Cluster_3	Tnfaip8
0	1.28466	0.273	0.063	0	Cluster_3	Abhd3
0	1.2828	0.307	0.089	0	Cluster_3	Snta1
0	1.27741	0.212	0.003	0	Cluster_3	Nkain4
0	1.2773	0.228	0.01	0	Cluster_3	Sall3
0	1.27605	0.206	0.002	0	Cluster_3	Aox1
0	1.27322	0.295	0.085	0	Cluster_3	Rimklb
0	1.27222	0.617	0.374	0	Cluster_3	Csgalnact1
0	1.26777	0.694	0.517	0	Cluster_3	Enah
0	1.26393	0.688	0.527	0	Cluster_3	Cdh2
0	1.26136	0.29	0.038	0	Cluster_3	Tjp2
0	1.25964	0.467	0.281	0	Cluster_3	Phyhipl
0	1.25538	0.171	0.001	0	Cluster_3	Slc25a21
0	1.2527	0.343	0.162	0	Cluster_3	Agpat5
0	1.24748	0.219	0.008	0	Cluster_3	Swap70
0	1.24577	0.481	0.329	0	Cluster_3	Wnk2
0	1.24366	0.267	0.038	0	Cluster_3	Prdx1
0	1.23982	0.312	0.119	0	Cluster_3	Caskin1
0	1.23812	0.252	0.047	0	Cluster_3	Eci2
0	1.23722	0.677	0.339	0	Cluster_3	Fnbp1
0	1.23294	0.235	0.024	0	Cluster_3	Kank1
0	1.23189	0.571	0.41	0	Cluster_3	Abr
0	1.23126	0.209	0.008	0	Cluster_3	Chst2
0	1.2309	0.364	0.188	0	Cluster_3	Hlf
0	1.23085	0.225	0.016	0	Cluster_3	Dapp1
0	1.23073	0.526	0.333	0	Cluster_3	Garem1
0	1.22907	0.797	0.655	0	Cluster_3	Spag9
0	1.2279	0.445	0.284	0	Cluster_3	Efr3b
0	1.22516	0.193	0.001	0	Cluster_3	Fxyd1
0	1.22355	0.293	0.093	0	Cluster_3	Fgfr1
0	1.22307	0.251	0.046	0	Cluster_3	Arhgap42
0	1.21799	0.2	0.005	0	Cluster_3	Id2
0	1.21615	0.514	0.216	0	Cluster_3	Xylt1
0	1.21573	0.254	0.061	0	Cluster_3	Ostm1
0	1.21426	0.279	0.058	0	Cluster_3	Fgf1
0	1.21312	0.196	0.001	0	Cluster_3	Gjb6
0	1.2129	0.226	0.028	0	Cluster_3	Msi1
0	1.21251	0.785	0.642	0	Cluster_3	4930402H24Rik
0	1.20912	0.354	0.194	0	Cluster_3	Cyp7b1
0	1.20733	0.248	0.042	0	Cluster_3	Notch2
0	1.2069	0.525	0.275	0	Cluster_3	Bach2
0	1.20563	0.337	0.13	0	Cluster_3	Gabrg1
0	1.20369	0.205	0.004	0	Cluster_3	Pbxip1
0	1.20164	0.846	0.71	0	Cluster_3	Fgfr2
0	1.19594	0.815	0.564	0	Cluster_3	Pcdh7
0	1.19508	0.269	0.055	0	Cluster_3	Trp53bp2
0	1.19415	0.39	0.093	0	Cluster_3	Epb41l2
0	1.18919	0.219	0.038	0	Cluster_3	Lrrc9
0	1.18243	0.808	0.675	0	Cluster_3	Zeb1
0	1.18132	0.264	0.071	0	Cluster_3	Ptar1
0	1.18025	0.239	0.051	0	Cluster_3	Tox2
0	1.17732	0.198	0.001	0	Cluster_3	Sdc4
0	1.17445	0.353	0.171	0	Cluster_3	Mxi1
0	1.17347	0.342	0.074	0	Cluster_3	St6gal1
0	1.17235	0.413	0.218	0	Cluster_3	Ppp2r5a
0	1.16964	0.212	0.016	0	Cluster_3	Ttc23
0	1.16836	0.503	0.343	0	Cluster_3	Fam184a
0	1.16631	0.234	0.033	0	Cluster_3	Smox
0	1.1654	0.259	0.047	0	Cluster_3	Sox2
0	1.16341	0.351	0.12	0	Cluster_3	Plcb4
0	1.1599	0.405	0.228	0	Cluster_3	Crtc3
0	1.1525	0.333	0.145	0	Cluster_3	Igsf8
0	1.1507	0.225	0.03	0	Cluster_3	Diaph3
0	1.14921	0.75	0.633	0	Cluster_3	Chd9
0	1.14918	0.518	0.329	0	Cluster_3	Rb1
0	1.14359	0.451	0.293	0	Cluster_3	Apba2
0	1.14275	0.2	0.012	0	Cluster_3	Cyp2j6
0	1.14224	0.203	0.021	0	Cluster_3	Igdcc4
0	1.13936	0.186	0.007	0	Cluster_3	Vcam1
0	1.13916	0.264	0.096	0	Cluster_3	Tom1l1
0	1.13848	0.187	0.003	0	Cluster_3	Acot11
0	1.13704	0.153	0.006	0	Cluster_3	Igfbp5
0	1.13677	0.243	0.026	0	Cluster_3	Zcchc24
0	1.13448	0.757	0.454	0	Cluster_3	Phlpp1
0	1.13232	0.285	0.071	0	Cluster_3	Wls
0	1.13127	0.528	0.374	0	Cluster_3	Ckap5
0	1.13068	0.33	0.157	0	Cluster_3	Camk2n1
0	1.12951	0.94	0.797	0	Cluster_3	Pbx1
0	1.12947	0.358	0.182	0	Cluster_3	Ldhb
0	1.12406	0.181	0.003	0	Cluster_3	Ppara
0	1.11991	0.231	0.029	0	Cluster_3	Dbi
0	1.11973	0.213	0.027	0	Cluster_3	Myh14
0	1.11966	0.728	0.538	0	Cluster_3	Cdh10
0	1.11749	0.221	0.047	0	Cluster_3	Bcl6
0	1.11315	0.329	0.151	0	Cluster_3	Mfn1
0	1.10668	0.191	0.014	0	Cluster_3	Pax6
0	1.10638	0.281	0.112	0	Cluster_3	Tiparp
0	1.10547	0.23	0.041	0	Cluster_3	Tmc7
0	1.10447	0.199	0.019	0	Cluster_3	Zfp423
0	1.10312	0.339	0.147	0	Cluster_3	Zmiz1
0	1.1027	0.46	0.195	0	Cluster_3	Hipk2
0	1.10218	0.187	0.009	0	Cluster_3	Scrg1
0	1.09937	0.185	0.006	0	Cluster_3	Smpdl3a
0	1.09935	0.201	0.015	0	Cluster_3	Selenos
0	1.09695	0.248	0.066	0	Cluster_3	Gpd2
0	1.09004	0.435	0.282	0	Cluster_3	Nrf1
0	1.0894	0.173	0.003	0	Cluster_3	Ppp1r3c
0	1.08621	0.218	0.019	0	Cluster_3	Selenop
0	1.08364	0.443	0.222	0	Cluster_3	Camk2d
0	1.08169	0.199	0.037	0	Cluster_3	Papss2
0	1.08044	0.171	0.005	0	Cluster_3	Maob
0	1.07771	0.315	0.154	0	Cluster_3	Hacd2
0	1.07746	0.366	0.146	0	Cluster_3	Usp54
0	1.07366	0.218	0.035	0	Cluster_3	Jam2
0	1.07	0.186	0.014	0	Cluster_3	C4b
0	1.06875	0.196	0.03	0	Cluster_3	Yap1
0	1.06682	0.195	0.031	0	Cluster_3	Ephx2
0	1.06651	0.191	0.029	0	Cluster_3	Tspan12
0	1.06636	0.179	0.017	0	Cluster_3	Ranbp3l
0	1.06588	0.476	0.321	0	Cluster_3	Serpine2
0	1.06208	0.391	0.226	0	Cluster_3	Igsf11
0	1.06178	0.183	0.018	0	Cluster_3	Dnah7b
0	1.06112	0.249	0.078	0	Cluster_3	Pts
0	1.06077	0.372	0.209	0	Cluster_3	Asap2
0	1.05697	0.171	0.002	0	Cluster_3	Lhx2
0	1.05579	0.208	0.044	0	Cluster_3	Epb41l5
0	1.05545	0.19	0.009	0	Cluster_3	Epas1
0	1.05532	0.173	0.003	0	Cluster_3	Tlr3
0	1.05481	0.42	0.189	0	Cluster_3	Itm2b
0	1.05083	0.301	0.082	0	Cluster_3	Bmp2k
0	1.04664	0.228	0.072	0	Cluster_3	Abhd14b
0	1.04498	0.21	0.046	0	Cluster_3	Gca
0	1.04293	0.887	0.806	0	Cluster_3	Tnik
0	1.04072	0.256	0.106	0	Cluster_3	Adcyap1r1
0	1.0406	0.359	0.089	0	Cluster_3	Rab31
0	1.04023	0.563	0.377	0	Cluster_3	Ckb
0	1.04021	0.164	0.006	0	Cluster_3	Nat8f1
0	1.03795	0.147	0.004	0	Cluster_3	Itih3
0	1.03297	0.202	0.048	0	Cluster_3	Slitrk2
0	1.02925	0.219	0.057	0	Cluster_3	Cntfr
0	1.02803	0.209	0.047	0	Cluster_3	Abcd2
0	1.02583	0.168	0.003	0	Cluster_3	Ezr
0	1.025	0.162	0.005	0	Cluster_3	Gstm1
0	1.02462	0.16	0.002	0	Cluster_3	Nr2e1
0	1.02356	0.379	0.208	0	Cluster_3	Ccdc50
0	1.02142	0.331	0.113	0	Cluster_3	Lamp1
0	1.01844	0.211	0.015	0	Cluster_3	Itgb5
0	1.00122	0.215	0.041	0	Cluster_3	Hivep1
0	0.999824	0.156	0.003	0	Cluster_3	Emp2
0	0.999353	0.995	0.929	0	Cluster_3	Cadm2
0	0.998349	0.624	0.521	0	Cluster_3	Kmt2c
0	0.99219	0.152	0	0	Cluster_3	Ttll8
0	0.988734	0.149	0	0	Cluster_3	Ccdc190
0	0.988332	0.249	0.092	0	Cluster_3	Klhl5
0	0.986121	0.163	0.002	0	Cluster_3	Tril
0	0.975921	0.213	0.034	0	Cluster_3	Folh1
0	0.975695	0.713	0.674	0	Cluster_3	Rgs7
0	0.974821	0.177	0.017	0	Cluster_3	Rgcc
0	0.969064	0.213	0.068	0	Cluster_3	Nadk2
0	0.966457	0.182	0.019	0	Cluster_3	Kcnj10
0	0.965887	0.156	0.014	0	Cluster_3	Frem2
0	0.962953	0.173	0.017	0	Cluster_3	Zfp36l2
0	0.962267	0.545	0.394	0	Cluster_3	Hdac9
0	0.959882	0.15	0.001	0	Cluster_3	Entpd2
0	0.956856	0.142	0.005	0	Cluster_3	Nat8f3
0	0.956353	0.215	0.063	0	Cluster_3	Prdm5
0	0.956325	0.198	0.057	0	Cluster_3	Sema4a
0	0.954874	0.455	0.254	0	Cluster_3	Cdk14
0	0.953074	0.151	0.002	0	Cluster_3	Tlcd1
0	0.952913	0.144	0.001	0	Cluster_3	Gm4491
0	0.951962	0.152	0.019	0	Cluster_3	Fam163a
0	0.946741	0.191	0.049	0	Cluster_3	Ccdc136
0	0.943757	0.122	0	0	Cluster_3	Rpe65
0	0.943164	0.174	0.014	0	Cluster_3	Phgdh
0	0.943065	0.203	0.062	0	Cluster_3	Fads1
0	0.942274	0.239	0.09	0	Cluster_3	Cuedc1
0	0.942272	0.141	0.001	0	Cluster_3	Lfng
0	0.942003	0.764	0.588	0	Cluster_3	Gpc6
0	0.940484	0.237	0.052	0	Cluster_3	Gprc5b
0	0.938945	0.146	0.014	0	Cluster_3	Plch1
0	0.936829	0.134	0	0	Cluster_3	Aqp9
0	0.933664	0.307	0.14	0	Cluster_3	Psap
0	0.925777	0.188	0.038	0	Cluster_3	Ctsl
0	0.92506	0.698	0.635	0	Cluster_3	Ncoa1
0	0.923539	0.137	0.02	0	Cluster_3	Pipox
0	0.922943	0.246	0.084	0	Cluster_3	Ikzf2
0	0.911996	0.176	0.048	0	Cluster_3	Slc1a4
0	0.911256	0.149	0.007	0	Cluster_3	Smo
0	0.908756	0.19	0.033	0	Cluster_3	Abtb2
0	0.908319	0.198	0.035	0	Cluster_3	Myo1e
0	0.907308	0.186	0.024	0	Cluster_3	Cmtm5
0	0.907205	0.135	0.001	0	Cluster_3	Gm266
0	0.906597	0.144	0.005	0	Cluster_3	Dhrs7
0	0.903462	0.136	0.001	0	Cluster_3	Scara3
0	0.901248	0.132	0.004	0	Cluster_3	Nmur2
0	0.899317	0.77	0.722	0	Cluster_3	Sik3
0	0.893577	0.185	0.057	0	Cluster_3	Tpcn1
0	0.893293	0.164	0.027	0	Cluster_3	Nphp3
0	0.891019	0.157	0.022	0	Cluster_3	Pld2
0	0.890742	0.136	0.001	0	Cluster_3	Dio2
0	0.886187	0.21	0.071	0	Cluster_3	Lifr
0	0.885208	0.143	0.004	0	Cluster_3	Cpt1a
0	0.88443	0.172	0.036	0	Cluster_3	Idh1
0	0.881792	0.135	0.01	0	Cluster_3	Slc25a18
0	0.879037	0.328	0.146	0	Cluster_3	Rreb1
0	0.878662	0.146	0.01	0	Cluster_3	Srebf1
0	0.878409	0.136	0.003	0	Cluster_3	Slc8b1
0	0.873319	0.174	0.037	0	Cluster_3	Cdc14a
0	0.872389	0.133	0.001	0	Cluster_3	Alpk1
0	0.870523	0.129	0.003	0	Cluster_3	2810459M11Rik
0	0.869748	0.192	0.053	0	Cluster_3	Nectin3
0	0.868546	0.248	0.068	0	Cluster_3	Nfix
0	0.86046	0.172	0.045	0	Cluster_3	Cnn3
0	0.856145	0.154	0.028	0	Cluster_3	Phf21b
0	0.854722	0.186	0.043	0	Cluster_3	Elf1
0	0.849969	0.147	0.014	0	Cluster_3	Stard8
0	0.84966	0.124	0.001	0	Cluster_3	Col4a5
0	0.849372	0.656	0.575	0	Cluster_3	Klf12
0	0.848982	0.706	0.679	0	Cluster_3	Gpm6a
0	0.847672	0.435	0.253	0	Cluster_3	Tmcc3
0	0.846986	0.536	0.336	0	Cluster_3	Foxn3
0	0.845962	0.186	0.034	0	Cluster_3	Phactr4
0	0.843588	0.144	0.022	0	Cluster_3	Rnf182
0	0.839526	0.77	0.731	0	Cluster_3	Dennd1a
0	0.838475	0.15	0.024	0	Cluster_3	Etv4
0	0.828766	0.144	0.022	0	Cluster_3	Parva
0	0.820043	0.117	0.004	0	Cluster_3	Lhcgr
0	0.813519	0.213	0.071	0	Cluster_3	Nek7
0	0.812471	0.177	0.043	0	Cluster_3	Gsap
0	0.811878	0.132	0.016	0	Cluster_3	AW011738
0	0.810988	0.144	0.028	0	Cluster_3	Tgfb2
0	0.810772	0.127	0.01	0	Cluster_3	Gm2115
0	0.806227	0.185	0.04	0	Cluster_3	Cd9
0	0.799053	0.107	0.003	0	Cluster_3	Ccdc114
0	0.796338	0.121	0.003	0	Cluster_3	Fam181b
0	0.796184	0.156	0.036	0	Cluster_3	Sned1
0	0.794935	0.184	0.05	0	Cluster_3	Rin2
0	0.79452	0.127	0.009	0	Cluster_3	Tmem176b
0	0.793988	0.121	0.001	0	Cluster_3	Oaf
0	0.789738	0.156	0.024	0	Cluster_3	Cflar
0	0.788937	0.117	0.007	0	Cluster_3	Colgalt2
0	0.785603	0.119	0.004	0	Cluster_3	Cth
0	0.7827	0.126	0.014	0	Cluster_3	Map3k19
0	0.781358	0.137	0.015	0	Cluster_3	Suclg2
0	0.777431	0.138	0.018	0	Cluster_3	Acadl
0	0.771184	0.149	0.028	0	Cluster_3	Nfe2l2
0	0.766744	0.134	0.025	0	Cluster_3	Gm11146
0	0.766025	0.123	0.012	0	Cluster_3	Sparc
0	0.760854	0.107	0.018	0	Cluster_3	Angpt1
0	0.758842	0.156	0.042	0	Cluster_3	Tkt
0	0.756416	0.128	0.021	0	Cluster_3	Tpmt
0	0.755042	0.131	0.022	0	Cluster_3	Me1
0	0.754615	0.753	0.703	0	Cluster_3	Kif1b
0	0.75454	0.182	0.053	0	Cluster_3	Phactr2
0	0.752949	0.115	0.009	0	Cluster_3	Tubb2b
0	0.752934	0.11	0.002	0	Cluster_3	Pxmp2
0	0.750701	0.116	0.004	0	Cluster_3	Slc13a5
0	0.750319	0.129	0.019	0	Cluster_3	Eci1
0	0.748805	0.115	0.005	0	Cluster_3	Trim12a
0	0.748563	0.11	0.004	0	Cluster_3	Als2cl
0	0.746539	0.113	0.003	0	Cluster_3	Stk17b
0	0.744986	0.736	0.715	0	Cluster_3	Pnisr
0	0.742452	0.105	0	0	Cluster_3	Nat8f6
0	0.741149	0.124	0.009	0	Cluster_3	Pon2
0	0.740451	0.137	0.019	0	Cluster_3	Psat1
0	0.737029	0.109	0.001	0	Cluster_3	Slc9a3r1
0	0.735733	0.122	0.016	0	Cluster_3	Mid1ip1
0	0.73483	0.11	0.005	0	Cluster_3	Boc
0	0.734394	0.12	0.013	0	Cluster_3	Baalc
0	0.734001	0.117	0.01	0	Cluster_3	Paqr7
0	0.733962	0.104	0.006	0	Cluster_3	Hes1
0	0.730267	0.106	0.003	0	Cluster_3	Emx2
0	0.7299	0.106	0.002	0	Cluster_3	Mettl11b
0	0.729499	0.115	0.008	0	Cluster_3	Acat3
0	0.724475	0.119	0.015	0	Cluster_3	Hrh1
0	0.723083	0.134	0.021	0	Cluster_3	S100b
0	0.716876	0.208	0.062	0	Cluster_3	Tns3
0	0.715772	0.809	0.789	0	Cluster_3	Syne1
0	0.714106	0.113	0.011	0	Cluster_3	2310022B05Rik
0	0.71271	0.144	0.032	0	Cluster_3	Cbfb
0	0.711926	0.104	0.001	0	Cluster_3	Pdlim4
0	0.709167	0.111	0.007	0	Cluster_3	S100a1
0	0.706634	0.132	0.025	0	Cluster_3	Nacc2
0	0.704314	0.313	0.095	0	Cluster_3	Gab1
0	0.700742	0.101	0.001	0	Cluster_3	Aass
0	0.694865	0.11	0.004	0	Cluster_3	Itih5
0	0.694649	0.131	0.028	0	Cluster_3	Hsd17b11
0	0.688922	0.122	0.026	0	Cluster_3	Amot
0	0.686183	0.116	0.022	0	Cluster_3	Bhlhe40
0	0.684833	0.1	0.004	0	Cluster_3	Frem1
0	0.683521	0.115	0.019	0	Cluster_3	Fam189a2
0	0.679985	0.1	0	0	Cluster_3	Gcnt4
0	0.678587	0.122	0.025	0	Cluster_3	Rnf213
0	0.677197	0.117	0.019	0	Cluster_3	Klf15
0	0.67631	0.132	0.029	0	Cluster_3	Cyp4f13
0	0.672177	0.116	0.022	0	Cluster_3	Pmm1
0	0.670981	0.102	0.004	0	Cluster_3	Gstm5
0	0.665056	0.105	0.01	0	Cluster_3	Akr1b10
0	0.66337	0.116	0.013	0	Cluster_3	S100a16
0	0.658868	0.109	0.014	0	Cluster_3	Ccdc18
0	0.658163	0.106	0.014	0	Cluster_3	Ltbp1
0	0.650391	0.943	0.949	0	Cluster_3	Ank2
0	0.636856	0.143	0.027	0	Cluster_3	Entpd1
0	0.625119	0.105	0.019	0	Cluster_3	Adgrg1
0	0.621726	0.113	0.022	0	Cluster_3	Fabp5
0	0.620513	0.114	0.023	0	Cluster_3	Tns1
0	0.608545	0.919	0.909	0	Cluster_3	Ddx5
0	0.589803	0.118	0.02	0	Cluster_3	Lap3
0	0.587513	0.102	0.008	0	Cluster_3	Atp13a5
0	0.553567	0.906	0.922	0	Cluster_3	Gphn
0	0.515391	0.197	0.046	0	Cluster_3	Il33
0	0.504663	0.109	0.019	0	Cluster_3	Lair1
0	0.394623	0.563	0.19	0	Cluster_3	Zeb2
0	0.38237	0.559	0.236	0	Cluster_3	Mast4
1.1793e-307	0.583966	0.791	0.81	2.53739e-303	Cluster_3	Snrnp70
7.78056e-306	0.966166	0.229	0.087	1.67407e-301	Cluster_3	Zfp438
9.81793e-303	0.727727	0.162	0.046	2.11243e-298	Cluster_3	Usp6nl
1.03144e-301	0.928637	0.216	0.08	2.21924e-297	Cluster_3	Dlg5
1.45428e-301	0.443469	0.745	0.628	3.12903e-297	Cluster_3	Tenm3
8.11207e-299	0.748453	0.135	0.034	1.74539e-294	Cluster_3	Nedd9
2.53983e-298	0.657691	0.116	0.025	5.46471e-294	Cluster_3	Insig1
2.46101e-297	0.756014	0.165	0.047	5.29511e-293	Cluster_3	Pcsk6
4.81093e-296	1.02808	0.293	0.139	1.03512e-291	Cluster_3	Cc2d2a
3.49912e-295	0.739864	0.132	0.033	7.5287e-291	Cluster_3	Rida
5.05153e-295	0.790537	0.15	0.042	1.08689e-290	Cluster_3	Aldh2
3.86346e-291	0.938772	0.432	0.271	8.31262e-287	Cluster_3	Daam1
3.53751e-289	0.97163	0.51	0.382	7.61131e-285	Cluster_3	Utrn
5.22303e-289	0.875803	0.191	0.066	1.12379e-284	Cluster_3	Kifc3
9.90416e-289	1.04984	0.402	0.249	2.13098e-284	Cluster_3	Fgd4
1.03365e-286	1.01274	0.287	0.136	2.224e-282	Cluster_3	Laptm4a
1.86074e-284	0.908196	0.276	0.123	4.00357e-280	Cluster_3	Rrbp1
1.35188e-283	0.855705	0.171	0.055	2.90871e-279	Cluster_3	Vamp1
1.45206e-281	1.03379	0.435	0.288	3.12424e-277	Cluster_3	Carmil1
8.32736e-281	1.07458	0.287	0.141	1.79172e-276	Cluster_3	Ncan
[truncated: 12,101 more rows]

## Sheet: Cluster Annotation
Cluster	Cell	Pred	Colors
Astrocytes	Astro	1	#DEADDB
Endothelial	Endo	0.93	#9F7389
Interneurons_Chat+	D1	0.02	#C5D982
Interneurons_Ndnf+	D1	0.95	#86E944
Interneurons_Pnoc+	D1	0.66	#D5DE4C
Interneurons_Pvalb+	IN	0.84	#D687E4
Interneurons_Sst+	IN	1	#679D7E
Interneurons_Th+	IN	0.91	#CDE5C1
Microglia	Micro	0.94	#DAA248
MSN_Drd1+_1	D1	0.98	#67E5C8
MSN_Drd1+_2	D1	1	#E56A69
MSN_Drd1+_3	D1	0.86	#CCD0DE
MSN_Drd2+_1	D2	0.73	#D85BA6
MSN_Drd2+_2	D1	0.85	#6E46E0
MSN_Drd3+_1	D1	0.76	#D74ADC
MSN_Grm8+_1	D1	0.98	#E1B79E
MSN_Grm8+_2	D1	0.9	#827AD9
Neuroblast	NB	0.59	#6FE48F
Oligodendrocytes	Oligo	0.99	#74A0D7
OPC	OPC	1	#78D0E0
