# Supplementary material for: NPAS4 supports cocaine-conditioned cues in rodents by controlling the cell type-specific activation balance in the nucleus accumbens
Source: Nat Commun. 2024 Aug 8;15:5971. doi: 10.1038/s41467-024-50099-1 (PMC11310321; doi:10.1038/s41467-024-50099-1)
Supplement: Supplementary file 7 — Supplementary Data 4 [file 41467_2024_50099_MOESM7_ESM.xlsx]

## Sheet: CocaineCPPvsCocaineNPAS4
Gene	cell_type	avg_logFC	p_val_adj	Direction	3_UTR	5_UTR	DistalIntergenic	Downstream	Exon	Intron	Promoter
Actb	MSN_Drd2+_1	0.540014	2.10858e-40	UpReg
Actg1	MSN_Drd2+_1	0.390857	2.87495e-26	UpReg
Aldoa	MSN_Drd2+_1	0.515751	1.06798e-39	UpReg							Promoter
Arglu1	MSN_Drd2+_1	-0.213257	7.06259e-19	DownReg			DistalIntergenic			Intron	Promoter
Arl6ip1	MSN_Drd2+_1	0.256058	9.80459e-22	UpReg							Promoter
Atg16l2	MSN_Drd2+_1	0.232073	1.9706e-13	UpReg
Atp1b1	MSN_Drd2+_1	0.330064	3.56854e-24	UpReg			DistalIntergenic				Promoter
Atp5d	MSN_Drd2+_1	0.221474	5.00192e-15	UpReg
Atp5g3	MSN_Drd2+_1	0.230343	9.26003e-19	UpReg			DistalIntergenic
Atp6ap2	MSN_Drd2+_1	0.348973	1.4957e-23	UpReg			DistalIntergenic			Intron
Atp6v0c	MSN_Drd2+_1	0.444227	1.34605e-57	UpReg
Atp6v1d	MSN_Drd2+_1	0.201082	2.06276e-08	UpReg
Bex2	MSN_Drd2+_1	0.275659	1.7468e-14	UpReg
Brinp3	MSN_Drd2+_1	-0.213143	2.67269e-08	DownReg						Intron
Calm1	MSN_Drd2+_1	0.618708	1.3616e-57	UpReg			DistalIntergenic				Promoter
Capza2	MSN_Drd2+_1	0.224484	2.07018e-10	UpReg	3_UTR		DistalIntergenic			Intron
Cartpt	MSN_Drd2+_1	0.21969	1.24517e-08	UpReg			DistalIntergenic	Downstream
Celf3	MSN_Drd2+_1	-0.268178	3.62126e-23	DownReg							Promoter
Chchd10	MSN_Drd2+_1	0.309046	2.36628e-25	UpReg
Chchd2	MSN_Drd2+_1	0.272366	2.63367e-23	UpReg
Chga	MSN_Drd2+_1	0.21598	8.42348e-12	UpReg
Chsy3	MSN_Drd2+_1	-0.22046	5.41303e-17	DownReg						Intron
Ckb	MSN_Drd2+_1	0.28196	3.7576e-15	UpReg							Promoter
Cntn4	MSN_Drd2+_1	-0.238281	2.73709e-16	DownReg						Intron	Promoter
Cox5a	MSN_Drd2+_1	0.378995	1.85033e-31	UpReg							Promoter
Cox6c	MSN_Drd2+_1	0.261644	8.30588e-17	UpReg			DistalIntergenic			Intron
Cox7c	MSN_Drd2+_1	-0.214636	2.34239e-96	DownReg			DistalIntergenic
Ctnna3	MSN_Drd2+_1	0.254012	5.28124e-28	UpReg						Intron	Promoter
Dnajb6	MSN_Drd2+_1	0.203618	1.7218e-10	UpReg			DistalIntergenic				Promoter
Dpm1	MSN_Drd2+_1	-0.218943	3.3671e-17	DownReg
Egfp	MSN_Drd2+_1	1.1909	1.42881e-83	UpReg
Eif1	MSN_Drd2+_1	0.632858	4.43976e-58	UpReg			DistalIntergenic				Promoter
Eif3k	MSN_Drd2+_1	-0.209778	1.09365e-39	DownReg
Etl4	MSN_Drd2+_1	-0.220478	2.06472e-07	DownReg			DistalIntergenic			Intron	Promoter
Fam155a	MSN_Drd2+_1	0.222852	4.40615e-10	UpReg			DistalIntergenic		Exon	Intron
Fau	MSN_Drd2+_1	0.270929	7.23885e-19	UpReg						Intron	Promoter
Filip1l	MSN_Drd2+_1	0.221219	4.17745e-09	UpReg						Intron	Promoter
Fth1	MSN_Drd2+_1	0.47733	1.06946e-44	UpReg							Promoter
Gad2	MSN_Drd2+_1	0.222727	4.89577e-16	UpReg							Promoter
Gapdh	MSN_Drd2+_1	0.532631	1.1846e-42	UpReg							Promoter
Garem1	MSN_Drd2+_1	-0.206062	3.89748e-14	DownReg			DistalIntergenic			Intron
Gde1	MSN_Drd2+_1	0.286479	3.12087e-24	UpReg
Gm47283	MSN_Drd2+_1	-0.586591	7.79611e-84	DownReg
Gnas	MSN_Drd2+_1	0.239048	2.77243e-17	UpReg						Intron	Promoter
Got1	MSN_Drd2+_1	0.21089	4.10331e-26	UpReg							Promoter
Gpr88	MSN_Drd2+_1	0.302867	4.69531e-20	UpReg					Exon	Intron	Promoter
Grm1	MSN_Drd2+_1	-0.207927	1.15701e-14	DownReg	3_UTR		DistalIntergenic			Intron
Gucy1a1	MSN_Drd2+_1	0.211415	7.86678e-12	UpReg			DistalIntergenic			Intron	Promoter
Hsp90aa1	MSN_Drd2+_1	0.330586	1.80611e-35	UpReg							Promoter
Hsp90ab1	MSN_Drd2+_1	0.726573	7.50595e-62	UpReg							Promoter
Hspa8	MSN_Drd2+_1	0.509223	1.28551e-46	UpReg							Promoter
Igsf8	MSN_Drd2+_1	0.237109	6.09551e-12	UpReg							Promoter
Itm2b	MSN_Drd2+_1	0.553858	1.19517e-83	UpReg			DistalIntergenic				Promoter
Itm2c	MSN_Drd2+_1	0.211782	1.45587e-11	UpReg			DistalIntergenic				Promoter
Jund	MSN_Drd2+_1	0.243803	1.71465e-17	UpReg							Promoter
Kcna1	MSN_Drd2+_1	0.2778	4.43438e-22	UpReg			DistalIntergenic				Promoter
Kcnk1	MSN_Drd2+_1	0.204467	5.58944e-21	UpReg			DistalIntergenic			Intron	Promoter
Kif1a	MSN_Drd2+_1	0.250266	2.62223e-14	UpReg			DistalIntergenic				Promoter
Kifap3	MSN_Drd2+_1	0.330419	1.49806e-28	UpReg						Intron	Promoter
Lingo2	MSN_Drd2+_1	0.491517	3.84173e-09	UpReg			DistalIntergenic			Intron	Promoter
Lrrc4	MSN_Drd2+_1	0.220806	3.15604e-14	UpReg						Intron	Promoter
Lrtm1	MSN_Drd2+_1	0.487511	4.25262e-59	UpReg
Lysmd4	MSN_Drd2+_1	0.223104	4.18403e-13	UpReg						Intron
Lzts3	MSN_Drd2+_1	-0.201302	2.11521e-16	DownReg							Promoter
Mdh1	MSN_Drd2+_1	0.258905	1.41003e-43	UpReg							Promoter
Mrfap1	MSN_Drd2+_1	0.216532	1.04905e-15	UpReg							Promoter
Ndufa6	MSN_Drd2+_1	-0.294725	3.0833e-52	DownReg
Nnat	MSN_Drd2+_1	0.216001	4.03234e-07	UpReg
Npas3	MSN_Drd2+_1	0.220585	0.000250944	UpReg						Intron
Npm1	MSN_Drd2+_1	0.31333	2.3943e-21	UpReg							Promoter
Nsg1	MSN_Drd2+_1	0.317243	4.81153e-20	UpReg						Intron	Promoter
Oprm1	MSN_Drd2+_1	0.247664	1.66236e-11	UpReg	3_UTR		DistalIntergenic
Pafah1b1	MSN_Drd2+_1	0.210879	2.29785e-15	UpReg							Promoter
Pbx3	MSN_Drd2+_1	-0.204989	5.58039e-09	DownReg						Intron
Pcsk1n	MSN_Drd2+_1	0.588364	1.16113e-75	UpReg
Peg3	MSN_Drd2+_1	0.221158	1.57576e-17	UpReg							Promoter
Penk	MSN_Drd2+_1	0.263382	3.20609e-16	UpReg			DistalIntergenic			Intron	Promoter
Pgam1	MSN_Drd2+_1	0.234359	3.62126e-23	UpReg			DistalIntergenic	Downstream			Promoter
Pgrmc1	MSN_Drd2+_1	0.22939	1.71686e-24	UpReg			DistalIntergenic
Pisd	MSN_Drd2+_1	-0.322582	2.3896e-31	DownReg							Promoter
Ppia	MSN_Drd2+_1	0.252923	1.18624e-15	UpReg			DistalIntergenic				Promoter
Psma7	MSN_Drd2+_1	-0.225117	1.7044e-38	DownReg
Ptchd4	MSN_Drd2+_1	-0.220308	1.65612e-13	DownReg			DistalIntergenic			Intron
Rab14	MSN_Drd2+_1	0.326304	7.16705e-23	UpReg							Promoter
Reln	MSN_Drd2+_1	-0.23319	2.68484e-11	DownReg						Intron	Promoter
Rnf150	MSN_Drd2+_1	-0.207124	2.06626e-13	DownReg						Intron
Robo2	MSN_Drd2+_1	-0.232998	4.85123e-16	DownReg			DistalIntergenic			Intron	Promoter
Rpl11	MSN_Drd2+_1	0.207159	8.092e-18	UpReg
Rpl13	MSN_Drd2+_1	0.201866	1.68922e-12	UpReg							Promoter
Rpl37	MSN_Drd2+_1	0.216397	2.85602e-14	UpReg							Promoter
Rps12	MSN_Drd2+_1	-0.203812	3.0009e-48	DownReg							Promoter
Rps21	MSN_Drd2+_1	0.309308	2.63367e-23	UpReg
Rps27	MSN_Drd2+_1	0.246426	1.81245e-16	UpReg
Rps29	MSN_Drd2+_1	0.224363	1.14063e-12	UpReg			DistalIntergenic				Promoter
Rps8	MSN_Drd2+_1	0.222826	1.33008e-11	UpReg
Rragd	MSN_Drd2+_1	0.222461	3.27079e-11	UpReg			DistalIntergenic
Saraf	MSN_Drd2+_1	0.227579	3.13727e-22	UpReg							Promoter
Scg2	MSN_Drd2+_1	0.721731	4.79938e-55	UpReg			DistalIntergenic		Exon		Promoter
Sec62	MSN_Drd2+_1	0.433126	3.03415e-32	UpReg
Selenom	MSN_Drd2+_1	-0.206549	4.53069e-34	DownReg							Promoter
Serbp1	MSN_Drd2+_1	0.224367	1.74777e-09	UpReg						Intron
Serinc1	MSN_Drd2+_1	0.311927	2.19748e-28	UpReg			DistalIntergenic
Shisa9	MSN_Drd2+_1	0.205648	7.23951e-25	UpReg			DistalIntergenic			Intron
Slc25a4	MSN_Drd2+_1	0.320194	8.30698e-24	UpReg			DistalIntergenic				Promoter
Slc25a5	MSN_Drd2+_1	0.314219	6.17496e-28	UpReg			DistalIntergenic
Slc32a1	MSN_Drd2+_1	0.306475	1.65255e-24	UpReg
Slc8a1	MSN_Drd2+_1	0.226772	3.35688e-07	UpReg			DistalIntergenic			Intron	Promoter
Slit2	MSN_Drd2+_1	0.243521	2.67576e-05	UpReg			DistalIntergenic			Intron	Promoter
Stmn3	MSN_Drd2+_1	0.286541	3.7576e-15	UpReg			DistalIntergenic
Stxbp6	MSN_Drd2+_1	-0.206922	8.74886e-10	DownReg			DistalIntergenic		Exon	Intron	Promoter
Sugt1	MSN_Drd2+_1	0.265606	1.39296e-14	UpReg							Promoter
Tac1	MSN_Drd2+_1	0.342287	6.79193e-20	UpReg			DistalIntergenic
Tesc	MSN_Drd2+_1	0.210974	1.58245e-10	UpReg				Downstream	Exon
Tmem30a	MSN_Drd2+_1	0.31489	7.84601e-32	UpReg							Promoter
Tpt1	MSN_Drd2+_1	0.24372	1.23903e-22	UpReg							Promoter
Tspyl4	MSN_Drd2+_1	0.224184	8.56696e-10	UpReg
Tubb2a	MSN_Drd2+_1	0.304603	9.86861e-30	UpReg
Tubb5	MSN_Drd2+_1	0.274151	8.65073e-30	UpReg							Promoter
Ubb	MSN_Drd2+_1	0.545872	6.12149e-35	UpReg							Promoter
Ubc	MSN_Drd2+_1	0.217583	2.11581e-17	UpReg				Downstream			Promoter
Ubl5	MSN_Drd2+_1	0.20741	2.27257e-12	UpReg
Unc50	MSN_Drd2+_1	0.220716	1.66404e-25	UpReg							Promoter
Ywhah	MSN_Drd2+_1	0.267426	1.77652e-17	UpReg			DistalIntergenic				Promoter
Acp1	MSN_Drd1+_1	-0.223616	5.12501e-36	DownReg							Promoter
Actb	MSN_Drd1+_1	0.259337	1.15579e-22	UpReg
Aldoa	MSN_Drd1+_1	0.245443	5.08733e-23	UpReg							Promoter
Ankrd33b	MSN_Drd1+_1	-0.247902	4.50604e-27	DownReg			DistalIntergenic			Intron	Promoter
Ano3	MSN_Drd1+_1	-0.212371	2.20524e-23	DownReg						Intron
Arf5	MSN_Drd1+_1	-0.203017	3.93664e-97	DownReg
Atp1b1	MSN_Drd1+_1	0.29587	2.46705e-38	UpReg			DistalIntergenic				Promoter
Atp5j2	MSN_Drd1+_1	-0.293288	2.12842e-86	DownReg
Atp6ap2	MSN_Drd1+_1	0.255365	3.85871e-28	UpReg			DistalIntergenic			Intron
Atp6v0c	MSN_Drd1+_1	0.287667	2.39717e-45	UpReg
Atp6v1e1	MSN_Drd1+_1	-0.203199	1.76588e-38	DownReg							Promoter
C1qtnf4	MSN_Drd1+_1	-0.201957	9.15127e-51	DownReg							Promoter
Calm1	MSN_Drd1+_1	0.486909	1.96251e-58	UpReg			DistalIntergenic				Promoter
Cartpt	MSN_Drd1+_1	0.2378	6.00483e-10	UpReg			DistalIntergenic	Downstream
Celf3	MSN_Drd1+_1	-0.289142	5.07682e-38	DownReg							Promoter
Clk1	MSN_Drd1+_1	-0.201331	1.00981e-25	DownReg
Cntn4	MSN_Drd1+_1	-0.314276	3.17676e-25	DownReg						Intron	Promoter
Cntn5	MSN_Drd1+_1	-0.225749	9.4213e-24	DownReg		5_UTR	DistalIntergenic			Intron
Cox5a	MSN_Drd1+_1	0.219507	2.19327e-27	UpReg							Promoter
Cox7c	MSN_Drd1+_1	-0.321538	2.85266e-152	DownReg			DistalIntergenic
Cspg5	MSN_Drd1+_1	0.266385	1.97363e-22	UpReg							Promoter
Ctnna3	MSN_Drd1+_1	0.335038	4.31297e-64	UpReg						Intron	Promoter
Dach1	MSN_Drd1+_1	-0.282354	8.71199e-27	DownReg			DistalIntergenic
Ebf1	MSN_Drd1+_1	-0.219419	4.14924e-19	DownReg						Intron
Egfp	MSN_Drd1+_1	1.49393	1.61189e-160	UpReg
Eif1	MSN_Drd1+_1	0.450783	5.24099e-48	UpReg			DistalIntergenic				Promoter
Fam155a	MSN_Drd1+_1	0.378831	2.40249e-21	UpReg			DistalIntergenic		Exon	Intron
Filip1l	MSN_Drd1+_1	0.203641	7.05482e-17	UpReg						Intron	Promoter
Frmd4b	MSN_Drd1+_1	-0.232911	2.00746e-20	DownReg						Intron
Fth1	MSN_Drd1+_1	0.325196	1.3833e-29	UpReg							Promoter
Gapdh	MSN_Drd1+_1	0.272808	1.20201e-30	UpReg							Promoter
Gm47283	MSN_Drd1+_1	-0.543443	1.79877e-101	DownReg
Grm1	MSN_Drd1+_1	-0.26759	5.95948e-31	DownReg	3_UTR		DistalIntergenic			Intron
Gucy1a1	MSN_Drd1+_1	0.235112	1.47954e-13	UpReg			DistalIntergenic			Intron	Promoter
Hsp90ab1	MSN_Drd1+_1	0.446828	9.52965e-48	UpReg							Promoter
Hspa8	MSN_Drd1+_1	0.270475	8.69905e-29	UpReg							Promoter
Hspe1	MSN_Drd1+_1	-0.234605	2.57438e-72	DownReg
Il1rapl2	MSN_Drd1+_1	-0.314959	1.18097e-13	DownReg
Itgav	MSN_Drd1+_1	-0.200131	6.9186e-20	DownReg			DistalIntergenic			Intron
Itgbl1	MSN_Drd1+_1	0.205035	1.26895e-15	UpReg						Intron
Itm2b	MSN_Drd1+_1	0.492547	2.22633e-69	UpReg			DistalIntergenic				Promoter
Itm2c	MSN_Drd1+_1	0.209207	7.76599e-18	UpReg			DistalIntergenic				Promoter
Kcnh7	MSN_Drd1+_1	-0.22505	2.53213e-18	DownReg			DistalIntergenic			Intron
Kcnk1	MSN_Drd1+_1	0.247777	3.72735e-36	UpReg			DistalIntergenic			Intron	Promoter
Kctd16	MSN_Drd1+_1	-0.21675	6.29805e-30	DownReg			DistalIntergenic			Intron
Kifap3	MSN_Drd1+_1	0.265724	1.20201e-30	UpReg						Intron	Promoter
Lamp1	MSN_Drd1+_1	0.203162	1.22701e-19	UpReg
Ldhb	MSN_Drd1+_1	-0.219973	3.65497e-83	DownReg							Promoter
Lrrc4	MSN_Drd1+_1	0.229456	5.29106e-26	UpReg						Intron	Promoter
Lrtm1	MSN_Drd1+_1	0.524211	1.02407e-87	UpReg
Lysmd4	MSN_Drd1+_1	0.242643	5.37206e-30	UpReg						Intron
Lzts3	MSN_Drd1+_1	-0.224613	8.57514e-37	DownReg							Promoter
Mapk4	MSN_Drd1+_1	-0.216172	3.4583e-21	DownReg			DistalIntergenic				Promoter
Msra	MSN_Drd1+_1	-0.209132	3.80237e-17	DownReg			DistalIntergenic			Intron	Promoter
Ndufa6	MSN_Drd1+_1	-0.322337	3.38068e-94	DownReg
Nnat	MSN_Drd1+_1	0.277531	4.63288e-16	UpReg
Npm1	MSN_Drd1+_1	0.227328	5.0587e-20	UpReg							Promoter
Nrgn	MSN_Drd1+_1	-0.209188	2.42061e-32	DownReg
Nrp1	MSN_Drd1+_1	0.296354	2.96615e-17	UpReg						Intron
Oaz1	MSN_Drd1+_1	-0.271931	4.00088e-110	DownReg
Oprm1	MSN_Drd1+_1	0.214328	4.68488e-13	UpReg	3_UTR		DistalIntergenic
P2ry12	MSN_Drd1+_1	0.212708	1.88434e-19	UpReg						Intron
Pcsk1n	MSN_Drd1+_1	0.452158	3.84968e-63	UpReg
Pde1a	MSN_Drd1+_1	0.201299	1.75268e-08	UpReg			DistalIntergenic			Intron	Promoter
Pde4d	MSN_Drd1+_1	0.3366	1.48404e-16	UpReg	3_UTR		DistalIntergenic			Intron	Promoter
Pdzd2	MSN_Drd1+_1	-0.232677	3.13375e-25	DownReg						Intron	Promoter
Pgrmc1	MSN_Drd1+_1	0.209565	1.64077e-25	UpReg			DistalIntergenic
Pisd	MSN_Drd1+_1	-0.322178	5.22818e-45	DownReg							Promoter
Plcl1	MSN_Drd1+_1	0.226675	5.38886e-11	UpReg			DistalIntergenic		Exon	Intron
Pnmal2	MSN_Drd1+_1	-0.222894	5.95729e-80	DownReg			DistalIntergenic
Psma7	MSN_Drd1+_1	-0.300102	3.41049e-69	DownReg
Ptchd4	MSN_Drd1+_1	-0.22676	4.78498e-20	DownReg			DistalIntergenic			Intron
Ptprg	MSN_Drd1+_1	0.268321	7.88908e-18	UpReg			DistalIntergenic			Intron
Rab14	MSN_Drd1+_1	0.231929	3.57956e-30	UpReg							Promoter
Reln	MSN_Drd1+_1	-0.264908	7.40609e-17	DownReg						Intron	Promoter
Robo2	MSN_Drd1+_1	-0.252201	2.70274e-20	DownReg			DistalIntergenic			Intron	Promoter
Rps27	MSN_Drd1+_1	0.205896	3.43896e-20	UpReg
Scg2	MSN_Drd1+_1	0.548845	3.03938e-55	UpReg			DistalIntergenic		Exon		Promoter
Sdk1	MSN_Drd1+_1	0.217091	8.0473e-10	UpReg			DistalIntergenic			Intron	Promoter
Sec62	MSN_Drd1+_1	0.304009	7.9018e-26	UpReg
Slc25a4	MSN_Drd1+_1	0.213665	1.62322e-18	UpReg			DistalIntergenic				Promoter
Slc32a1	MSN_Drd1+_1	0.215849	1.64682e-22	UpReg
Slc8a1	MSN_Drd1+_1	0.315076	5.44657e-19	UpReg			DistalIntergenic			Intron	Promoter
Slit2	MSN_Drd1+_1	0.277225	1.63625e-11	UpReg			DistalIntergenic			Intron	Promoter
Sntg2	MSN_Drd1+_1	-0.22424	1.76132e-24	DownReg			DistalIntergenic	Downstream		Intron	Promoter
Stmn3	MSN_Drd1+_1	0.243984	5.20366e-16	UpReg			DistalIntergenic
Sub1	MSN_Drd1+_1	-0.240147	1.0291e-78	DownReg			DistalIntergenic
Syne1	MSN_Drd1+_1	-0.203893	1.94947e-18	DownReg			DistalIntergenic		Exon	Intron	Promoter
Tac1	MSN_Drd1+_1	0.418544	1.05438e-26	UpReg			DistalIntergenic
Tcf4	MSN_Drd1+_1	-0.305879	1.40579e-116	DownReg					Exon	Intron	Promoter
Tmem30a	MSN_Drd1+_1	0.201933	4.96925e-23	UpReg							Promoter
Tubb2a	MSN_Drd1+_1	0.224068	2.682e-24	UpReg
Ubb	MSN_Drd1+_1	0.283084	5.48141e-27	UpReg							Promoter
Ubl5	MSN_Drd1+_1	0.22169	1.80472e-25	UpReg
Uchl1	MSN_Drd1+_1	-0.288313	1.52035e-98	DownReg			DistalIntergenic				Promoter
Zfp804a	MSN_Drd1+_1	0.260186	1.56053e-20	UpReg			DistalIntergenic			Intron	Promoter
1500009C09Rik	Astrocytes	-0.252436	1.77628e-13	DownReg							Promoter
2210016L21Rik	Astrocytes	-0.399468	4.6315e-19	DownReg							Promoter
2310009B15Rik	Astrocytes	-0.20711	1.73508e-11	DownReg
4921524J17Rik	Astrocytes	-0.285312	2.30053e-10	DownReg						Intron
4932438A13Rik	Astrocytes	-0.252305	0.0106034	DownReg
6330403K07Rik	Astrocytes	-0.786643	5.16012e-20	DownReg			DistalIntergenic
9330159F19Rik	Astrocytes	-0.265278	0.000255493	DownReg						Intron
9330182L06Rik	Astrocytes	0.331148	8.5427e-08	UpReg			DistalIntergenic	Downstream		Intron	Promoter
9530068E07Rik	Astrocytes	0.302107	1.29953e-09	UpReg			DistalIntergenic				Promoter
Aamp	Astrocytes	-0.466133	1.5317e-21	DownReg							Promoter
Aatk	Astrocytes	-0.257606	4.28873e-05	DownReg							Promoter
Abcf1	Astrocytes	-0.347287	1.10708e-08	DownReg
Abhd13	Astrocytes	0.208031	4.65026e-13	UpReg
Abhd14a	Astrocytes	-0.281828	5.53184e-13	DownReg
Acot7	Astrocytes	-0.236454	4.43991e-05	DownReg						Intron	Promoter
Actr10	Astrocytes	-0.408945	8.41034e-12	DownReg							Promoter
Adam22	Astrocytes	0.228536	0.000477445	UpReg					Exon	Intron
Adar	Astrocytes	-0.39917	2.19001e-09	DownReg	3_UTR					Intron	Promoter
Adcyap1r1	Astrocytes	0.202003	0.0271108	UpReg			DistalIntergenic			Intron	Promoter
Adgrb1	Astrocytes	0.47793	1.26652e-09	UpReg			DistalIntergenic			Intron	Promoter
Adgrb3	Astrocytes	0.243699	1.26808e-06	UpReg			DistalIntergenic			Intron	Promoter
Adgrl2	Astrocytes	-0.365171	1.17218e-10	DownReg			DistalIntergenic			Intron
Adprh	Astrocytes	-0.408411	4.9934e-20	DownReg							Promoter
Aff3	Astrocytes	-0.227356	0.00748772	DownReg			DistalIntergenic		Exon	Intron	Promoter
Agap3	Astrocytes	-0.209295	0.0256794	DownReg							Promoter
Ahi1	Astrocytes	0.224409	5.29687e-09	UpReg						Intron	Promoter
Ahsa1	Astrocytes	-0.346001	2.53009e-18	DownReg
Akap11	Astrocytes	-0.79451	1.19455e-31	DownReg			DistalIntergenic			Intron
Aldh1a1	Astrocytes	-0.471013	0.000104135	DownReg			DistalIntergenic
Amigo1	Astrocytes	0.210915	7.07398e-11	UpReg							Promoter
Angpt1	Astrocytes	0.251984	0.0393055	UpReg			DistalIntergenic			Intron	Promoter
Ap1s2	Astrocytes	-0.363884	5.99487e-11	DownReg
Ap2a2	Astrocytes	-0.43471	2.10276e-14	DownReg
Ap3b2	Astrocytes	-0.369321	1.09105e-09	DownReg						Intron	Promoter
Apbb3	Astrocytes	-0.31774	3.42944e-11	DownReg							Promoter
Aplp2	Astrocytes	-0.406146	2.69348e-10	DownReg			DistalIntergenic			Intron	Promoter
Apmap	Astrocytes	-0.311169	5.19089e-15	DownReg							Promoter
Apoe	Astrocytes	0.321412	4.99904e-17	UpReg
Arglu1	Astrocytes	-0.259693	9.89188e-06	DownReg			DistalIntergenic			Intron	Promoter
Arl6ip1	Astrocytes	0.243304	0.00584902	UpReg							Promoter
Arl6ip5	Astrocytes	0.283592	1.18407e-05	UpReg							Promoter
Armcx5	Astrocytes	-0.279349	1.38935e-10	DownReg							Promoter
Arpc2	Astrocytes	-0.209494	8.53928e-08	DownReg
Arpc4	Astrocytes	-0.201719	0.00151542	DownReg
Atox1	Astrocytes	-0.22466	1.78523e-06	DownReg						Intron
Atp1b3	Astrocytes	0.233632	1.0249e-06	UpReg
Atp2b2	Astrocytes	-0.224323	1.41252e-05	DownReg			DistalIntergenic			Intron	Promoter
Atp5a1	Astrocytes	-1.29982	4.80481e-81	DownReg
Atp5c1	Astrocytes	-0.243763	0.000879142	DownReg
Atp6v1a	Astrocytes	-0.20074	2.23385e-05	DownReg						Intron
Atp6v1b2	Astrocytes	-0.304297	7.34913e-17	DownReg							Promoter
Atp6v1g2	Astrocytes	0.219513	0.00590904	UpReg							Promoter
Atxn2l	Astrocytes	-0.259791	0.0012717	DownReg
Atxn7l3b	Astrocytes	-0.974385	3.22127e-54	DownReg			DistalIntergenic			Intron
Azin1	Astrocytes	-0.245129	0.000397725	DownReg
B230219D22Rik	Astrocytes	-0.255833	0.0223535	DownReg							Promoter
Bace1	Astrocytes	-0.251708	0.00575916	DownReg						Intron	Promoter
Bax	Astrocytes	0.202542	0.0120052	UpReg
BC005624	Astrocytes	-0.286337	0.000150309	DownReg							Promoter
BC031181	Astrocytes	0.281498	0.00116941	UpReg
Bcan	Astrocytes	-0.253409	2.81336e-06	DownReg
Bcas2	Astrocytes	-0.226203	3.00274e-09	DownReg							Promoter
Bcl6	Astrocytes	-0.353491	8.59652e-05	DownReg		5_UTR
Bcl7a	Astrocytes	-0.259256	0.000198971	DownReg
Bet1l	Astrocytes	0.296873	1.03844e-12	UpReg
Bicral	Astrocytes	-0.20495	0.0411119	DownReg							Promoter
Bmp6	Astrocytes	-0.235709	0.0344277	DownReg			DistalIntergenic			Intron
Bnip3l	Astrocytes	-0.347557	1.1074e-17	DownReg
Brd9	Astrocytes	-0.202873	0.0124423	DownReg							Promoter
Brdt	Astrocytes	-0.292748	4.99977e-05	DownReg
Brsk2	Astrocytes	-0.613762	4.84694e-29	DownReg
Bsg	Astrocytes	0.209728	0.0138791	UpReg							Promoter
Btbd8	Astrocytes	-0.561811	1.58262e-20	DownReg
Bzw1	Astrocytes	-0.442129	7.31113e-22	DownReg	3_UTR
Bzw2	Astrocytes	-0.318562	7.12868e-08	DownReg					Exon	Intron	Promoter
C1d	Astrocytes	-0.320157	9.28543e-14	DownReg							Promoter
C1ql3	Astrocytes	0.235666	0.000374683	UpReg			DistalIntergenic		Exon	Intron	Promoter
Cachd1	Astrocytes	0.248729	0.00560269	UpReg	3_UTR		DistalIntergenic		Exon	Intron
Cacna1a	Astrocytes	-0.269861	3.97772e-05	DownReg			DistalIntergenic			Intron	Promoter
Cacna1d	Astrocytes	-0.224582	0.000897703	DownReg						Intron	Promoter
Cacnb1	Astrocytes	-0.27428	3.45653e-08	DownReg							Promoter
Cacnb2	Astrocytes	0.280632	0.0144495	UpReg	3_UTR				Exon	Intron
Cadps2	Astrocytes	-0.365182	0.000163744	DownReg						Intron
Camk2n1	Astrocytes	-0.608281	8.88032e-21	DownReg			DistalIntergenic
Camta1	Astrocytes	-0.225749	0.0468468	DownReg						Intron	Promoter
Capns1	Astrocytes	-0.284207	3.38105e-06	DownReg
Capza2	Astrocytes	-0.635393	2.30364e-27	DownReg	3_UTR		DistalIntergenic			Intron
Car10	Astrocytes	0.300202	2.93545e-10	UpReg	3_UTR		DistalIntergenic			Intron
Casc3	Astrocytes	-0.256643	0.00670518	DownReg							Promoter
Casd1	Astrocytes	0.284302	0.00114496	UpReg						Intron	Promoter
Ccdc25	Astrocytes	-0.249418	6.30574e-13	DownReg						Intron
Ccdc28a	Astrocytes	-0.203495	0.00270159	DownReg							Promoter
Ccdc73	Astrocytes	0.223422	0.0236903	UpReg
Cct3	Astrocytes	-0.285749	1.51088e-11	DownReg							Promoter
Cd81	Astrocytes	0.289966	4.43497e-06	UpReg
Cdc37	Astrocytes	-0.268248	6.08633e-14	DownReg							Promoter
Cdc42	Astrocytes	-0.277837	4.04508e-06	DownReg			DistalIntergenic				Promoter
Cdh13	Astrocytes	0.443924	5.36558e-13	UpReg			DistalIntergenic			Intron
Cdh4	Astrocytes	-0.30265	0.0159677	DownReg						Intron	Promoter
Cdk17	Astrocytes	-0.692473	2.64973e-27	DownReg			DistalIntergenic
Cdk5	Astrocytes	-0.257621	0.00134404	DownReg
Cdk9	Astrocytes	0.36515	6.28572e-11	UpReg							Promoter
Celf2	Astrocytes	-0.326564	5.00408e-11	DownReg	3_UTR		DistalIntergenic		Exon	Intron	Promoter
Celsr2	Astrocytes	-0.375383	9.7716e-20	DownReg
Cenpv	Astrocytes	-0.502582	6.43398e-24	DownReg
Cers4	Astrocytes	0.330394	4.74524e-11	UpReg							Promoter
Chchd6	Astrocytes	-0.381614	1.56256e-09	DownReg					Exon	Intron
Chmp1a	Astrocytes	-0.260532	6.91902e-11	DownReg						Intron
Chmp3	Astrocytes	-0.234777	0.00257299	DownReg
Chmp5	Astrocytes	-0.323847	4.10444e-14	DownReg
Chn1	Astrocytes	-0.41825	3.5857e-10	DownReg						Intron	Promoter
Chst1	Astrocytes	-0.378135	6.00133e-15	DownReg			DistalIntergenic				Promoter
Cit	Astrocytes	0.417819	2.28016e-06	UpReg					Exon	Intron	Promoter
Clcn4	Astrocytes	-0.342548	2.52588e-07	DownReg
Cldn10	Astrocytes	0.213545	0.0403524	UpReg
Cldnd1	Astrocytes	-0.207151	0.0035562	DownReg
Cltb	Astrocytes	-0.394465	8.08344e-24	DownReg							Promoter
Cltc	Astrocytes	-0.448982	3.88685e-15	DownReg						Intron	Promoter
Clu	Astrocytes	0.320238	1.39281e-07	UpReg							Promoter
Cmas	Astrocytes	-0.359695	2.55499e-16	DownReg
Cnih1	Astrocytes	-0.328514	1.77031e-07	DownReg
Cntfr	Astrocytes	-0.23193	0.0345721	DownReg							Promoter
Coa6	Astrocytes	-0.260459	3.93185e-09	DownReg			DistalIntergenic			Intron	Promoter
Copb2	Astrocytes	-0.401585	1.02377e-18	DownReg
Cope	Astrocytes	0.242314	0.000123178	UpReg
Copg1	Astrocytes	-0.512569	1.36206e-21	DownReg			DistalIntergenic				Promoter
Cox18	Astrocytes	-0.203208	2.87282e-05	DownReg			DistalIntergenic				Promoter
Cox7b	Astrocytes	-0.921767	2.2093e-52	DownReg
Cox7c	Astrocytes	-0.264165	0.0115201	DownReg			DistalIntergenic
Cox8a	Astrocytes	-0.305932	1.3152e-10	DownReg
Cpne8	Astrocytes	0.399292	7.43029e-06	UpReg			DistalIntergenic		Exon	Intron
Cpsf2	Astrocytes	-0.26009	4.21526e-12	DownReg			DistalIntergenic				Promoter
Creld1	Astrocytes	0.37606	1.48637e-13	UpReg							Promoter
Crym	Astrocytes	0.479925	1.11947e-10	UpReg
Csmd1	Astrocytes	0.350227	2.16374e-09	UpReg			DistalIntergenic		Exon	Intron	Promoter
Cst3	Astrocytes	0.459275	2.02603e-30	UpReg							Promoter
Ctnnb1	Astrocytes	-0.574854	5.61419e-24	DownReg						Intron	Promoter
Ctnnbip1	Astrocytes	-0.239269	0.00914241	DownReg						Intron
Ctsb	Astrocytes	0.740703	9.74668e-32	UpReg
Ctsd	Astrocytes	0.487086	5.77006e-15	UpReg
Cuta	Astrocytes	-0.213448	8.61332e-06	DownReg							Promoter
Cwc25	Astrocytes	-0.266823	5.71619e-05	DownReg							Promoter
Cyc1	Astrocytes	-0.461685	1.34247e-18	DownReg
Cycs	Astrocytes	-0.401644	1.44016e-17	DownReg			DistalIntergenic				Promoter
Cyld	Astrocytes	-0.351509	5.02101e-12	DownReg					Exon	Intron	Promoter
Dab2	Astrocytes	0.219286	0.00158802	UpReg			DistalIntergenic			Intron
Dapk1	Astrocytes	-0.257469	0.00175956	DownReg			DistalIntergenic			Intron	Promoter
Dbi	Astrocytes	0.241682	0.0297096	UpReg
Dbnl	Astrocytes	-0.273419	2.57535e-08	DownReg							Promoter
Dclk1	Astrocytes	-0.260728	2.3479e-10	DownReg	3_UTR		DistalIntergenic		Exon	Intron	Promoter
Dctn1	Astrocytes	-0.234316	1.82478e-05	DownReg			DistalIntergenic		Exon		Promoter
Dcun1d4	Astrocytes	-0.312656	0.00644978	DownReg	3_UTR		DistalIntergenic				Promoter
Ddrgk1	Astrocytes	0.28884	1.9214e-05	UpReg							Promoter
Ddx18	Astrocytes	-0.381995	5.36534e-08	DownReg			DistalIntergenic
Ddx55	Astrocytes	-0.213343	0.0435776	DownReg							Promoter
Degs1	Astrocytes	0.473856	1.83095e-22	UpReg							Promoter
Dek	Astrocytes	-0.465806	4.04237e-12	DownReg	3_UTR
Dhrs7	Astrocytes	0.213487	0.0218685	UpReg			DistalIntergenic
Dip2c	Astrocytes	0.262972	0.00177234	UpReg			DistalIntergenic			Intron	Promoter
Dlg3	Astrocytes	-0.220249	6.21633e-06	DownReg
Dlgap4	Astrocytes	-0.368455	1.19835e-06	DownReg					Exon	Intron	Promoter
Dmxl2	Astrocytes	-0.575292	9.80073e-17	DownReg			DistalIntergenic			Intron	Promoter
Dnaja1	Astrocytes	-0.338981	1.18967e-07	DownReg							Promoter
Dnaja2	Astrocytes	-0.335022	3.44673e-06	DownReg			DistalIntergenic				Promoter
Dnajb6	Astrocytes	-0.268155	3.17772e-05	DownReg			DistalIntergenic				Promoter
Dnajc10	Astrocytes	-0.204834	0.0418052	DownReg			DistalIntergenic		Exon	Intron
Dnajc30	Astrocytes	-0.206795	1.98516e-09	DownReg
Dnajc5	Astrocytes	-0.241768	0.00811938	DownReg						Intron
Dnajc8	Astrocytes	-0.468021	3.63271e-17	DownReg
Dnm3	Astrocytes	-0.406588	8.99841e-11	DownReg						Intron	Promoter
Dok6	Astrocytes	-0.571396	2.34084e-13	DownReg			DistalIntergenic			Intron	Promoter
Dolk	Astrocytes	-0.224575	1.20033e-08	DownReg
Dpm2	Astrocytes	-0.200916	0.00247311	DownReg							Promoter
Dpysl2	Astrocytes	-0.429095	3.82886e-10	DownReg						Intron	Promoter
Drap1	Astrocytes	-0.428521	1.4283e-18	DownReg
Dtd1	Astrocytes	-0.427627	1.3281e-12	DownReg						Intron	Promoter
Dtnb	Astrocytes	-0.270579	0.00469085	DownReg			DistalIntergenic			Intron	Promoter
Dusp16	Astrocytes	0.214031	0.0205248	UpReg	3_UTR
Dync1i2	Astrocytes	-0.436691	2.04463e-10	DownReg							Promoter
Dync1li2	Astrocytes	-0.377021	1.85024e-06	DownReg			DistalIntergenic			Intron
Dync2li1	Astrocytes	-0.230165	1.59304e-10	DownReg						Intron
Edf1	Astrocytes	-0.751431	1.23828e-37	DownReg							Promoter
Ednrb	Astrocytes	0.253039	0.00712733	UpReg	3_UTR		DistalIntergenic
Eef1a1	Astrocytes	-0.221682	0.00674475	DownReg	3_UTR		DistalIntergenic				Promoter
Eef1d	Astrocytes	-0.317439	2.52904e-12	DownReg
Eef1g	Astrocytes	-0.256959	7.09072e-05	DownReg							Promoter
Egln2	Astrocytes	-0.326925	2.01449e-13	DownReg							Promoter
Eid1	Astrocytes	-0.205993	0.000395839	DownReg							Promoter
Eid2b	Astrocytes	-0.214908	8.62515e-10	DownReg
Eif1ax	Astrocytes	-0.248643	1.06174e-05	DownReg							Promoter
Eif2b5	Astrocytes	-0.202482	0.00150689	DownReg			DistalIntergenic				Promoter
Eif2s2	Astrocytes	-0.288803	0.00725614	DownReg						Intron
Eif3a	Astrocytes	-0.421296	2.35748e-10	DownReg
Eif3e	Astrocytes	-0.563666	5.76164e-25	DownReg
Eif3l	Astrocytes	-0.255383	4.1614e-12	DownReg			DistalIntergenic
Eif3m	Astrocytes	-0.24159	9.77977e-11	DownReg
Eif4a2	Astrocytes	-0.369036	2.73123e-14	DownReg							Promoter
Eloc	Astrocytes	-0.46564	3.03903e-25	DownReg
Emc1	Astrocytes	-0.357708	1.13148e-15	DownReg
Epha5	Astrocytes	-0.643371	4.51483e-19	DownReg			DistalIntergenic			Intron	Promoter
Epn1	Astrocytes	-0.354061	6.51466e-08	DownReg
Eprs	Astrocytes	-0.330773	1.73551e-07	DownReg						Intron	Promoter
Erbb4	Astrocytes	0.550431	1.52293e-09	UpReg			DistalIntergenic			Intron
Erf	Astrocytes	-0.293784	1.13246e-13	DownReg
Erh	Astrocytes	-0.411503	1.41565e-18	DownReg						Intron
Ero1l	Astrocytes	-0.31213	4.96639e-13	DownReg							Promoter
Etnppl	Astrocytes	-0.272146	0.0053348	DownReg						Intron
Eva1a	Astrocytes	-0.364482	2.31674e-06	DownReg			DistalIntergenic				Promoter
Faap20	Astrocytes	-0.247192	9.85795e-10	DownReg							Promoter
Fabp5	Astrocytes	-0.320886	1.77243e-05	DownReg			DistalIntergenic				Promoter
Fahd1	Astrocytes	0.214765	0.00029375	UpReg							Promoter
Fam107a	Astrocytes	-0.397781	1.17475e-07	DownReg							Promoter
Fam117b	Astrocytes	-0.27255	0.000287418	DownReg							Promoter
Fam126b	Astrocytes	-0.560364	2.46372e-17	DownReg							Promoter
Fam131a	Astrocytes	-0.344171	3.40109e-11	DownReg
Fam171b	Astrocytes	-0.303426	3.79242e-06	DownReg							Promoter
Fam184a	Astrocytes	-0.317935	1.77243e-05	DownReg			DistalIntergenic				Promoter
Fam214a	Astrocytes	-0.218689	0.000318414	DownReg							Promoter
Fam49a	Astrocytes	-0.32962	2.81347e-05	DownReg			DistalIntergenic			Intron
Fam98b	Astrocytes	-0.381576	1.00475e-12	DownReg			DistalIntergenic
Farp1	Astrocytes	-0.238517	6.17618e-07	DownReg			DistalIntergenic			Intron	Promoter
Fbxo21	Astrocytes	-0.321326	1.66988e-09	DownReg						Intron
Fbxo34	Astrocytes	-0.401151	1.7903e-19	DownReg			DistalIntergenic			Intron	Promoter
Fbxo9	Astrocytes	-0.512187	7.21059e-20	DownReg							Promoter
Fbxw7	Astrocytes	-0.594401	2.28103e-22	DownReg						Intron	Promoter
Fem1b	Astrocytes	-0.370138	1.0893e-12	DownReg						Intron	Promoter
Fez1	Astrocytes	-0.285374	1.99687e-12	DownReg			DistalIntergenic		Exon	Intron	Promoter
Fgf14	Astrocytes	0.211479	5.36328e-05	UpReg			DistalIntergenic			Intron
Fh1	Astrocytes	-0.34798	5.41959e-18	DownReg			DistalIntergenic			Intron
Filip1l	Astrocytes	0.252812	6.41583e-05	UpReg						Intron	Promoter
Fkbp5	Astrocytes	-0.228814	1.41418e-07	DownReg					Exon		Promoter
Flywch1	Astrocytes	-0.703479	2.19223e-33	DownReg							Promoter
Foxp1	Astrocytes	-0.766657	4.46941e-29	DownReg			DistalIntergenic	Downstream		Intron	Promoter
Fry	Astrocytes	0.342797	0.000877059	UpReg			DistalIntergenic			Intron	Promoter
G3bp2	Astrocytes	-0.319016	3.80098e-21	DownReg			DistalIntergenic				Promoter
Gabarap	Astrocytes	-0.378069	2.60345e-14	DownReg							Promoter
Gabrg3	Astrocytes	0.352063	1.86816e-14	UpReg						Intron
Gatd1	Astrocytes	-0.201576	2.96992e-09	DownReg
Gfod1	Astrocytes	0.200164	0.0431782	UpReg			DistalIntergenic			Intron	Promoter
Gid8	Astrocytes	-0.256772	2.64034e-10	DownReg
Gipc1	Astrocytes	-0.256359	5.41074e-08	DownReg
Gjb6	Astrocytes	-0.278531	0.00448756	DownReg			DistalIntergenic
Glrx2	Astrocytes	-0.229823	0.00243877	DownReg						Intron	Promoter
Gls	Astrocytes	-0.214359	0.0203617	DownReg			DistalIntergenic			Intron	Promoter
Gm11146	Astrocytes	0.277162	0.00539232	UpReg
Gm16286	Astrocytes	-0.714531	6.42221e-34	DownReg
Gm21860	Astrocytes	-0.439928	5.27969e-09	DownReg
Gm4491	Astrocytes	-0.205214	0.00103327	DownReg
Gm47283	Astrocytes	-0.489293	3.0569e-17	DownReg
Gm4951	Astrocytes	0.284245	2.26825e-06	UpReg			DistalIntergenic
Gm9925	Astrocytes	-0.335802	2.19186e-06	DownReg
Gmfb	Astrocytes	-0.401656	4.9934e-20	DownReg
Gna11	Astrocytes	-0.386206	1.06238e-21	DownReg
Gnl3l	Astrocytes	-0.294778	1.6743e-15	DownReg
Gpam	Astrocytes	0.202656	0.00873759	UpReg			DistalIntergenic
Gpc6	Astrocytes	0.210282	9.75913e-06	UpReg			DistalIntergenic			Intron	Promoter
Gpi1	Astrocytes	-0.561527	1.66574e-23	DownReg					Exon		Promoter
Gprasp1	Astrocytes	-0.663996	2.1615e-23	DownReg						Intron
Gps1	Astrocytes	-0.260786	1.94855e-09	DownReg							Promoter
Gria1	Astrocytes	0.849561	6.50781e-14	UpReg			DistalIntergenic			Intron	Promoter
Grm3	Astrocytes	0.428309	1.79648e-18	UpReg			DistalIntergenic			Intron
Grpel1	Astrocytes	-0.227415	5.72843e-08	DownReg							Promoter
Gstm5	Astrocytes	0.215245	0.0401625	UpReg
Gtf2f1	Astrocytes	-0.272228	4.3915e-10	DownReg						Intron
Gtf2h5	Astrocytes	-0.472524	1.86692e-11	DownReg							Promoter
H2-D1	Astrocytes	0.473402	2.03476e-19	UpReg
H3f3a	Astrocytes	-0.708147	6.76452e-29	DownReg
Hagh	Astrocytes	-0.338228	1.24801e-07	DownReg
Hdac2	Astrocytes	-0.207942	0.00338909	DownReg			DistalIntergenic			Intron	Promoter
Hgsnat	Astrocytes	0.205214	0.012922	UpReg
Hif3a	Astrocytes	-0.318692	4.52848e-06	DownReg						Intron
Hmgn1	Astrocytes	-0.23536	7.67344e-08	DownReg
Hnrnpab	Astrocytes	-0.252303	5.43064e-06	DownReg
Hnrnpd	Astrocytes	-0.660295	1.47965e-27	DownReg							Promoter
Hnrnph1	Astrocytes	0.214493	0.0270684	UpReg							Promoter
Hnrnpk	Astrocytes	-0.846957	2.98402e-41	DownReg							Promoter
Hnrnpr	Astrocytes	0.224737	0.0145203	UpReg			DistalIntergenic				Promoter
Hnrnpul2	Astrocytes	-0.27367	1.25e-05	DownReg
Homer1	Astrocytes	-0.311588	1.37883e-06	DownReg			DistalIntergenic				Promoter
Hp1bp3	Astrocytes	-0.690802	2.15665e-22	DownReg							Promoter
Hs3st3a1	Astrocytes	-0.514902	7.60857e-10	DownReg			DistalIntergenic
Hspa12a	Astrocytes	-0.260344	7.32692e-06	DownReg						Intron
Hspa4	Astrocytes	-0.700915	1.82793e-21	DownReg			DistalIntergenic				Promoter
Hspa5	Astrocytes	-0.24075	1.25e-05	DownReg
Hspa9	Astrocytes	-0.30451	5.44128e-05	DownReg							Promoter
Htatsf1	Astrocytes	-0.2231	0.000886606	DownReg
Ice1	Astrocytes	-0.294022	4.8825e-06	DownReg			DistalIntergenic				Promoter
Idh3g	Astrocytes	-0.212165	2.33047e-05	DownReg
Ift22	Astrocytes	-0.237043	1.06742e-10	DownReg							Promoter
Igip	Astrocytes	-0.367989	5.20116e-11	DownReg
Ik	Astrocytes	-0.332732	1.61791e-08	DownReg
Il1rapl1	Astrocytes	0.579165	1.54793e-13	UpReg			DistalIntergenic			Intron	Promoter
Impa1	Astrocytes	-0.352741	3.88457e-17	DownReg							Promoter
Insyn1	Astrocytes	-0.229163	0.00252437	DownReg			DistalIntergenic			Intron
Ints1	Astrocytes	-0.324364	2.01392e-11	DownReg
Irs2	Astrocytes	-0.205802	7.37713e-10	DownReg							Promoter
Iscu	Astrocytes	-0.221622	4.28283e-06	DownReg							Promoter
Itgav	Astrocytes	-0.211464	0.0120052	DownReg			DistalIntergenic			Intron
Itgb1bp1	Astrocytes	-0.233071	3.06193e-10	DownReg						Intron
Itm2b	Astrocytes	1.07992	1.1913e-79	UpReg			DistalIntergenic				Promoter
Itpr1	Astrocytes	-0.910677	2.69391e-43	DownReg			DistalIntergenic		Exon	Intron	Promoter
Ivns1abp	Astrocytes	-0.238934	0.0204054	DownReg			DistalIntergenic
Jade1	Astrocytes	-0.290688	1.98379e-08	DownReg						Intron
Jagn1	Astrocytes	-0.237418	1.7208e-06	DownReg
Josd1	Astrocytes	-0.237377	1.68306e-06	DownReg							Promoter
Kcnd2	Astrocytes	1.47063	6.2652e-38	UpReg			DistalIntergenic			Intron
Kcnj3	Astrocytes	-0.371691	2.91672e-06	DownReg			DistalIntergenic		Exon	Intron	Promoter
Kcnn3	Astrocytes	0.226746	0.00374363	UpReg			DistalIntergenic			Intron	Promoter
Kcnq3	Astrocytes	-0.558403	2.0261e-09	DownReg			DistalIntergenic			Intron	Promoter
Kctd1	Astrocytes	-0.266686	0.00166316	DownReg						Intron
Kdelr2	Astrocytes	0.208373	0.00334684	UpReg
Khsrp	Astrocytes	-0.210238	0.0280126	DownReg
Kif1a	Astrocytes	-0.320874	2.23709e-05	DownReg			DistalIntergenic				Promoter
Kif2a	Astrocytes	-0.328471	4.55138e-05	DownReg
Kif3a	Astrocytes	-0.620394	2.3383e-26	DownReg			DistalIntergenic
Kif3b	Astrocytes	0.247471	0.0146137	UpReg						Intron
Kifap3	Astrocytes	-0.623213	8.06705e-23	DownReg						Intron	Promoter
Kiz	Astrocytes	0.248532	0.0198853	UpReg			DistalIntergenic			Intron
Klc1	Astrocytes	-0.805314	3.0992e-44	DownReg						Intron
Klf13	Astrocytes	-0.400177	4.91757e-17	DownReg			DistalIntergenic				Promoter
Klhdc2	Astrocytes	-0.235479	0.00199254	DownReg							Promoter
Klhl2	Astrocytes	-0.366405	1.87017e-21	DownReg			DistalIntergenic			Intron	Promoter
Klhl29	Astrocytes	-0.416057	8.33942e-19	DownReg						Intron	Promoter
Klhl7	Astrocytes	0.23573	0.03954	UpReg			DistalIntergenic				Promoter
Klhl9	Astrocytes	-0.287282	1.04084e-12	DownReg							Promoter
Kpna1	Astrocytes	-0.338091	1.6122e-09	DownReg							Promoter
Lamp1	Astrocytes	0.265067	0.000344382	UpReg
Lamtor1	Astrocytes	-0.289193	0.000216099	DownReg							Promoter
Lamtor2	Astrocytes	-0.49607	7.18148e-26	DownReg
Lgalsl	Astrocytes	-0.318111	9.6533e-09	DownReg			DistalIntergenic
Lmo4	Astrocytes	-0.562321	5.78259e-15	DownReg			DistalIntergenic				Promoter
Lmtk2	Astrocytes	-0.405137	7.52001e-08	DownReg			DistalIntergenic			Intron
Lnpk	Astrocytes	-0.205094	0.0409397	DownReg			DistalIntergenic
Lrp1b	Astrocytes	-0.377504	1.15739e-05	DownReg			DistalIntergenic			Intron
Lrp4	Astrocytes	-0.223379	0.0474877	DownReg
Lrrc4	Astrocytes	0.354981	0.000197574	UpReg						Intron	Promoter
Lrrc45	Astrocytes	0.293063	3.40109e-11	UpReg
Lrrc4c	Astrocytes	0.230155	3.89077e-06	UpReg		5_UTR	DistalIntergenic			Intron	Promoter
Lsm14b	Astrocytes	-0.257891	3.35084e-11	DownReg							Promoter
Lsm7	Astrocytes	-0.510006	2.5813e-18	DownReg
M6pr	Astrocytes	0.20211	0.0171852	UpReg
Maf	Astrocytes	0.239118	0.0218685	UpReg			DistalIntergenic			Intron
Mak16	Astrocytes	-0.206272	0.000117439	DownReg
Man2a1	Astrocytes	-0.208182	0.00306349	DownReg			DistalIntergenic			Intron
Map2k1	Astrocytes	-0.600798	9.96432e-20	DownReg			DistalIntergenic			Intron	Promoter
Map2k6	Astrocytes	-0.304653	3.14868e-05	DownReg			DistalIntergenic			Intron	Promoter
Map7d1	Astrocytes	-0.409703	9.06743e-20	DownReg			DistalIntergenic				Promoter
Map7d2	Astrocytes	-0.447636	1.99526e-24	DownReg						Intron	Promoter
Mapk1	Astrocytes	-0.595329	5.00929e-20	DownReg	3_UTR		DistalIntergenic				Promoter
Mapk4	Astrocytes	-0.247031	0.000327429	DownReg			DistalIntergenic				Promoter
Mapk8ip1	Astrocytes	-0.385689	6.99279e-09	DownReg
Mark1	Astrocytes	-0.453581	1.29475e-14	DownReg			DistalIntergenic			Intron	Promoter
Mat2a	Astrocytes	-0.282613	0.000122163	DownReg				Downstream			Promoter
Mat2b	Astrocytes	-0.437405	1.4373e-13	DownReg			DistalIntergenic			Intron	Promoter
Matr3	Astrocytes	-0.555578	4.37307e-17	DownReg							Promoter
Mbd3	Astrocytes	-0.258438	7.64832e-08	DownReg
Mcrip1	Astrocytes	-0.227815	5.20306e-05	DownReg
Mcts1	Astrocytes	-0.411945	5.97989e-10	DownReg
Me3	Astrocytes	-0.251086	0.00452774	DownReg					Exon	Intron
Meaf6	Astrocytes	-0.435608	1.06332e-13	DownReg							Promoter
Mef2c	Astrocytes	0.391899	1.23409e-06	UpReg	3_UTR		DistalIntergenic			Intron	Promoter
Men1	Astrocytes	-0.218065	8.95656e-12	DownReg
Mettl23	Astrocytes	-0.227817	0.0375191	DownReg
Mettl9	Astrocytes	-0.308493	2.21095e-07	DownReg			DistalIntergenic			Intron	Promoter
Mfap3l	Astrocytes	-0.240232	0.0128274	DownReg			DistalIntergenic				Promoter
Mfsd14a	Astrocytes	-0.44953	1.61966e-15	DownReg							Promoter
Mgat4c	Astrocytes	0.23419	0.00100031	UpReg			DistalIntergenic			Intron
Mgst1	Astrocytes	0.311275	0.000191881	UpReg
Mid1ip1	Astrocytes	0.261296	0.0102815	UpReg			DistalIntergenic
Minpp1	Astrocytes	-0.445317	2.08943e-18	DownReg			DistalIntergenic			Intron	Promoter
Mlec	Astrocytes	0.351942	1.41723e-18	UpReg
Mlf2	Astrocytes	-0.562489	9.6858e-21	DownReg
Mllt6	Astrocytes	0.412486	4.5241e-19	UpReg
Morf4l1	Astrocytes	-0.69059	8.31575e-38	DownReg						Intron	Promoter
Mpc2	Astrocytes	-0.41626	1.98644e-18	DownReg
Mphosph8	Astrocytes	-0.45147	5.99966e-10	DownReg							Promoter
Mpp2	Astrocytes	-0.249742	0.000192996	DownReg							Promoter
Mrpl17	Astrocytes	-0.298534	9.49904e-16	DownReg							Promoter
Mrpl27	Astrocytes	-0.237755	0.000921867	DownReg
Mrpl34	Astrocytes	-0.255778	1.13567e-12	DownReg
Mrpl55	Astrocytes	0.291122	6.39314e-11	UpReg							Promoter
Mrps14	Astrocytes	-0.368012	2.25651e-16	DownReg
Mrps16	Astrocytes	-0.231362	7.13793e-06	DownReg
Mrps18b	Astrocytes	-0.216621	8.95656e-12	DownReg
Mrps33	Astrocytes	-0.656596	1.01931e-29	DownReg				Downstream
Mrtfb	Astrocytes	-0.813131	2.48113e-34	DownReg			DistalIntergenic				Promoter
Msh2	Astrocytes	-0.202744	0.0010939	DownReg			DistalIntergenic	Downstream
Mt1	Astrocytes	-0.200311	0.00213818	DownReg			DistalIntergenic		Exon
Mt3	Astrocytes	-0.257268	1.52935e-05	DownReg			DistalIntergenic				Promoter
Mtmr9	Astrocytes	-0.21175	1.4449e-05	DownReg			DistalIntergenic
Mtpn	Astrocytes	-0.263869	2.32951e-05	DownReg	3_UTR		DistalIntergenic			Intron
Mtx1	Astrocytes	-0.288562	7.13905e-05	DownReg							Promoter
Myef2	Astrocytes	0.287482	0.00131216	UpReg						Intron	Promoter
Myh6	Astrocytes	0.201319	0.00872474	UpReg
Myo18a	Astrocytes	-0.241702	0.00291175	DownReg			DistalIntergenic			Intron	Promoter
N4bp1	Astrocytes	-0.221253	0.0380158	DownReg			DistalIntergenic			Intron	Promoter
Naa10	Astrocytes	-0.203423	1.98379e-08	DownReg							Promoter
Naa25	Astrocytes	-0.262582	1.36797e-07	DownReg
Naa50	Astrocytes	-0.2979	9.69465e-08	DownReg							Promoter
Naca	Astrocytes	-0.478709	1.39053e-16	DownReg							Promoter
Nap1l5	Astrocytes	-0.588505	1.29332e-19	DownReg
Napg	Astrocytes	-0.462793	1.17887e-10	DownReg							Promoter
Ncam2	Astrocytes	0.374852	7.02846e-07	UpReg			DistalIntergenic			Intron
Ncl	Astrocytes	-0.771923	9.1926e-39	DownReg
Ndfip2	Astrocytes	-0.702682	4.51221e-35	DownReg						Intron
Ndufa12	Astrocytes	-0.203173	0.0134626	DownReg			DistalIntergenic
Ndufa6	Astrocytes	-0.671428	2.88961e-27	DownReg
Ndufa9	Astrocytes	-0.270763	8.13262e-12	DownReg			DistalIntergenic			Intron
Ndufb3	Astrocytes	-0.606591	8.27184e-24	DownReg			DistalIntergenic
Ndufb4	Astrocytes	-0.307372	4.11958e-15	DownReg			DistalIntergenic
Ndufs3	Astrocytes	-0.549916	5.53184e-13	DownReg
Ndufv3	Astrocytes	-0.265613	5.9543e-05	DownReg			DistalIntergenic
Nexn	Astrocytes	-0.282209	3.68537e-09	DownReg
Nlgn3	Astrocytes	-0.43598	2.79593e-19	DownReg			DistalIntergenic			Intron
Nnat	Astrocytes	0.304418	0.00338909	UpReg
Nolc1	Astrocytes	-0.246392	3.64795e-07	DownReg			DistalIntergenic				Promoter
Npdc1	Astrocytes	-0.241668	8.24744e-11	DownReg
Nrcam	Astrocytes	0.25595	1.91725e-08	UpReg			DistalIntergenic		Exon	Intron	Promoter
Nrg1	Astrocytes	-0.943646	1.9787e-05	DownReg			DistalIntergenic			Intron	Promoter
Nsf	Astrocytes	-0.422813	4.76004e-18	DownReg						Intron
Nsun6	Astrocytes	-0.211595	0.00431201	DownReg							Promoter
Nt5c2	Astrocytes	-0.207195	0.00435217	DownReg						Intron	Promoter
Ntrk3	Astrocytes	0.261337	9.28992e-08	UpReg			DistalIntergenic			Intron	Promoter
Nudt19	Astrocytes	-0.263471	9.64625e-09	DownReg
Oat	Astrocytes	0.21888	0.0120052	UpReg						Intron	Promoter
Ola1	Astrocytes	-0.224701	0.00630601	DownReg						Intron
Osbpl6	Astrocytes	-0.504724	1.16232e-23	DownReg						Intron	Promoter
Osgep	Astrocytes	-0.306572	3.31718e-07	DownReg
Ostc	Astrocytes	-0.522054	1.29332e-19	DownReg							Promoter
Oxr1	Astrocytes	0.272799	0.000425717	UpReg			DistalIntergenic			Intron
Pafah1b1	Astrocytes	-0.217161	1.14487e-12	DownReg							Promoter
Pak1ip1	Astrocytes	-0.412616	3.77096e-18	DownReg
Pam	Astrocytes	0.239452	3.12951e-07	UpReg						Intron	Promoter
Paqr8	Astrocytes	-0.31609	1.63214e-06	DownReg
Pax6	Astrocytes	-0.219087	0.000168807	DownReg							Promoter
Paxx	Astrocytes	-0.201141	0.00737829	DownReg							Promoter
Pbx2	Astrocytes	-0.236341	1.70212e-05	DownReg
Pbx3	Astrocytes	0.419972	4.30478e-16	UpReg						Intron
Pcdh10	Astrocytes	0.222508	0.00542706	UpReg
Pcdh19	Astrocytes	-0.260442	2.22516e-05	DownReg			DistalIntergenic				Promoter
Pclo	Astrocytes	-0.452355	1.29589e-11	DownReg			DistalIntergenic		Exon	Intron
Pcyox1	Astrocytes	-0.264875	0.000150839	DownReg
Pde10a	Astrocytes	-0.445788	2.27997e-17	DownReg	3_UTR		DistalIntergenic			Intron	Promoter
Pde1c	Astrocytes	0.606937	1.63069e-18	UpReg						Intron
Pde4b	Astrocytes	0.250042	0.0001342	UpReg						Intron	Promoter
Pdia3	Astrocytes	0.633941	5.59356e-22	UpReg
Pdzrn3	Astrocytes	0.955554	3.56822e-55	UpReg			DistalIntergenic		Exon	Intron	Promoter
Pdzrn4	Astrocytes	-0.24017	1.03468e-07	DownReg			DistalIntergenic			Intron
Peg3	Astrocytes	-0.412204	1.51876e-09	DownReg							Promoter
Per1	Astrocytes	-0.290489	4.98547e-05	DownReg							Promoter
Per3	Astrocytes	-0.249699	0.00123489	DownReg							Promoter
Pfdn4	Astrocytes	-0.269264	2.21213e-12	DownReg			DistalIntergenic
Phkb	Astrocytes	0.225856	0.00157083	UpReg			DistalIntergenic			Intron	Promoter
Phyhipl	Astrocytes	0.297866	2.00419e-05	UpReg						Intron	Promoter
Pim3	Astrocytes	-0.365181	1.51498e-09	DownReg			DistalIntergenic				Promoter
Pink1	Astrocytes	-0.26386	1.10538e-06	DownReg							Promoter
Pitpnm1	Astrocytes	0.21046	4.04237e-12	UpReg
Pja2	Astrocytes	-0.839886	3.9435e-38	DownReg			DistalIntergenic	Downstream		Intron	Promoter
Pkia	Astrocytes	-0.231368	0.049906	DownReg			DistalIntergenic			Intron	Promoter
Pkp4	Astrocytes	-0.279879	0.00174986	DownReg						Intron	Promoter
Plce1	Astrocytes	0.330029	0.000335389	UpReg						Intron
Plekha5	Astrocytes	0.273452	0.00162536	UpReg			DistalIntergenic			Intron	Promoter
Plekhb2	Astrocytes	-0.373498	1.93197e-17	DownReg			DistalIntergenic			Intron	Promoter
Plk4	Astrocytes	0.202529	5.70867e-07	UpReg							Promoter
Plscr4	Astrocytes	0.25602	0.0156097	UpReg
Pmpcb	Astrocytes	-0.239522	0.000537785	DownReg
Pnpla7	Astrocytes	-0.513864	4.02633e-12	DownReg							Promoter
Pofut2	Astrocytes	0.214242	4.04237e-12	UpReg			DistalIntergenic	Downstream			Promoter
Polr2k	Astrocytes	-0.278206	1.88309e-08	DownReg
Pou3f4	Astrocytes	-0.328397	1.37386e-06	DownReg
Ppdpf	Astrocytes	-0.238057	3.00274e-09	DownReg							Promoter
Ppm1g	Astrocytes	-0.387122	8.31633e-11	DownReg
Ppp1cc	Astrocytes	-0.427115	2.36663e-21	DownReg
Ppp1r11	Astrocytes	-0.234602	1.2708e-05	DownReg
Ppp1r13b	Astrocytes	-0.527821	3.46049e-17	DownReg						Intron
Ppp1r9a	Astrocytes	-0.716693	7.95649e-33	DownReg					Exon	Intron	Promoter
Ppp2ca	Astrocytes	-0.502167	5.73293e-15	DownReg						Intron	Promoter
Ppp2r2a	Astrocytes	-0.497186	4.90072e-12	DownReg			DistalIntergenic				Promoter
Ppp2r2b	Astrocytes	0.289068	1.03981e-08	UpReg			DistalIntergenic			Intron
Ppp2r2d	Astrocytes	-0.364086	1.79951e-09	DownReg			DistalIntergenic
Ppp3ca	Astrocytes	-0.727615	6.23255e-35	DownReg			DistalIntergenic			Intron	Promoter
Ppp3cb	Astrocytes	-0.422587	2.41715e-09	DownReg						Intron
Ppt2	Astrocytes	0.215814	6.85709e-09	UpReg							Promoter
Prdx1	Astrocytes	0.312926	0.000515061	UpReg			DistalIntergenic
Prdx2	Astrocytes	-0.57751	5.68222e-29	DownReg							Promoter
Prelid3a	Astrocytes	-0.30879	3.49219e-06	DownReg							Promoter
Prickle1	Astrocytes	-0.259894	0.00388935	DownReg			DistalIntergenic			Intron	Promoter
Prkca	Astrocytes	-0.29426	0.0038766	DownReg						Intron	Promoter
Prkce	Astrocytes	-0.534428	1.59341e-14	DownReg	3_UTR					Intron
Prodh	Astrocytes	-0.225851	0.00107968	DownReg
Prrc2b	Astrocytes	-0.399222	1.41459e-09	DownReg					Exon	Intron	Promoter
Psap	Astrocytes	-0.332281	2.41137e-20	DownReg							Promoter
Psip1	Astrocytes	-1.03343	2.77917e-54	DownReg							Promoter
Psma2	Astrocytes	-0.542449	2.00874e-25	DownReg
Psma6	Astrocytes	-0.399836	2.89661e-19	DownReg			DistalIntergenic			Intron
Psmb1	Astrocytes	-0.55222	2.0311e-17	DownReg
Psmb3	Astrocytes	-0.272803	1.65704e-15	DownReg							Promoter
Psmb7	Astrocytes	-0.352936	8.4794e-09	DownReg			DistalIntergenic
Psmd4	Astrocytes	-0.485384	9.01141e-15	DownReg			DistalIntergenic
Psmd6	Astrocytes	-0.39377	6.68756e-18	DownReg
Psmd8	Astrocytes	-0.342054	2.31917e-17	DownReg
Psmg4	Astrocytes	-0.246085	1.41533e-10	DownReg			DistalIntergenic				Promoter
Ptma	Astrocytes	-0.766408	3.92793e-30	DownReg			DistalIntergenic				Promoter
Ptn	Astrocytes	0.408075	4.19046e-17	UpReg			DistalIntergenic	Downstream		Intron
Ptov1	Astrocytes	-0.347887	6.89193e-11	DownReg
Ptpn11	Astrocytes	-0.437125	1.40601e-21	DownReg	3_UTR		DistalIntergenic		Exon
Ptprj	Astrocytes	-0.274149	0.00243877	DownReg	3_UTR		DistalIntergenic			Intron	Promoter
Ptprt	Astrocytes	0.240661	2.99171e-08	UpReg	3_UTR		DistalIntergenic		Exon	Intron	Promoter
Pura	Astrocytes	-0.288039	0.00374363	DownReg							Promoter
Purb	Astrocytes	-0.308948	1.77915e-06	DownReg							Promoter
Rab1b	Astrocytes	-0.25609	2.66112e-11	DownReg
Rab5if	Astrocytes	-0.349707	3.4049e-09	DownReg							Promoter
Raly	Astrocytes	-0.220016	4.88068e-09	DownReg			DistalIntergenic			Intron	Promoter
Rasa1	Astrocytes	0.223402	0.0192026	UpReg			DistalIntergenic			Intron	Promoter
Rbms3	Astrocytes	0.228435	0.00646641	UpReg						Intron	Promoter
Rbx1	Astrocytes	-0.477664	3.35889e-13	DownReg							Promoter
Rce1	Astrocytes	0.253214	1.22559e-14	UpReg						Intron	Promoter
Rdh14	Astrocytes	-0.424094	1.15079e-18	DownReg			DistalIntergenic
Rgs7	Astrocytes	0.213231	0.00433948	UpReg			DistalIntergenic			Intron	Promoter
Rgs7bp	Astrocytes	-0.239043	0.000230043	DownReg						Intron
Rheb	Astrocytes	-0.338342	1.37386e-06	DownReg						Intron	Promoter
Rhob	Astrocytes	-0.370269	1.58623e-18	DownReg			DistalIntergenic				Promoter
Rhot2	Astrocytes	-0.347824	8.79676e-14	DownReg
Rims2	Astrocytes	0.235289	0.00482065	UpReg						Intron	Promoter
Ripor2	Astrocytes	-0.455907	3.6307e-28	DownReg	3_UTR		DistalIntergenic			Intron	Promoter
Rnf11	Astrocytes	-0.368894	5.08356e-11	DownReg							Promoter
Rnf149	Astrocytes	0.203053	3.13122e-08	UpReg							Promoter
Rnmt	Astrocytes	-0.320255	3.63293e-07	DownReg
Rnps1	Astrocytes	-0.200075	0.038437	DownReg
Robo1	Astrocytes	0.366656	1.60824e-07	UpReg					Exon	Intron	Promoter
Robo2	Astrocytes	-0.423072	2.36819e-05	DownReg			DistalIntergenic			Intron	Promoter
Rock2	Astrocytes	-0.68486	4.13319e-23	DownReg							Promoter
Rpl5	Astrocytes	-0.387892	1.44761e-16	DownReg						Intron	Promoter
Rpl6	Astrocytes	-0.595849	1.82401e-22	DownReg							Promoter
Rpp25l	Astrocytes	-0.206926	6.20738e-06	DownReg						Intron
Rsrp1	Astrocytes	-0.269196	7.38157e-06	DownReg
Rtf1	Astrocytes	-0.787203	1.35214e-32	DownReg							Promoter
Rtf2	Astrocytes	-0.237172	1.42536e-06	DownReg							Promoter
Rtraf	Astrocytes	0.370924	4.19164e-17	UpReg							Promoter
Sall3	Astrocytes	-0.278136	0.00152472	DownReg			DistalIntergenic
Samd8	Astrocytes	-0.274286	7.81026e-06	DownReg
Samd9l	Astrocytes	0.256455	1.62468e-05	UpReg
Sar1a	Astrocytes	-0.338868	1.88784e-17	DownReg							Promoter
Saraf	Astrocytes	0.360806	8.38718e-07	UpReg							Promoter
Scamp1	Astrocytes	-0.392549	5.14355e-11	DownReg						Intron	Promoter
Scd2	Astrocytes	0.588322	4.07544e-26	UpReg							Promoter
Sde2	Astrocytes	-0.236401	3.1017e-09	DownReg	3_UTR						Promoter
Sdhb	Astrocytes	-0.610429	2.08421e-31	DownReg
Sec14l1	Astrocytes	-0.350606	2.09095e-08	DownReg			DistalIntergenic			Intron	Promoter
Selenos	Astrocytes	0.430473	2.3829e-08	UpReg			DistalIntergenic
Sem1	Astrocytes	-0.297769	1.13567e-12	DownReg			DistalIntergenic
Serbp1	Astrocytes	-0.497217	3.38634e-20	DownReg						Intron
Serinc3	Astrocytes	0.296839	0.000108783	UpReg
Sf3b2	Astrocytes	-0.6467	9.4244e-27	DownReg
Sh3kbp1	Astrocytes	0.283285	0.00223436	UpReg						Intron	Promoter
Shisa9	Astrocytes	0.207982	0.0290893	UpReg			DistalIntergenic			Intron
Slc1a4	Astrocytes	0.26162	0.0064289	UpReg							Promoter
Slc22a23	Astrocytes	0.334217	2.03614e-05	UpReg			DistalIntergenic			Intron	Promoter
Slc25a11	Astrocytes	-0.316854	1.13758e-14	DownReg							Promoter
Slc25a22	Astrocytes	-0.205901	6.30295e-11	DownReg
Slc25a3	Astrocytes	-0.237731	1.82785e-06	DownReg							Promoter
Slc35c2	Astrocytes	0.218797	0.000266686	UpReg							Promoter
Slc35f1	Astrocytes	-0.492023	1.73976e-09	DownReg			DistalIntergenic			Intron
Slc36a1	Astrocytes	0.285042	1.35876e-11	UpReg
Slc38a2	Astrocytes	0.204469	0.00732028	UpReg			DistalIntergenic				Promoter
Slc39a6	Astrocytes	0.214541	1.10708e-08	UpReg	3_UTR
Slc50a1	Astrocytes	0.377543	1.00001e-08	UpReg
Slc8a1	Astrocytes	0.499085	2.53264e-15	UpReg			DistalIntergenic			Intron	Promoter
Slco1c1	Astrocytes	0.201044	0.00177132	UpReg					Exon	Intron
Smarca5	Astrocytes	-0.342252	5.22615e-06	DownReg							Promoter
Smim14	Astrocytes	-0.563024	1.02152e-25	DownReg						Intron	Promoter
Smox	Astrocytes	-0.278564	1.85821e-05	DownReg			DistalIntergenic
Smpd1	Astrocytes	0.260366	1.38999e-05	UpReg			DistalIntergenic
Snapc1	Astrocytes	-0.257354	1.56028e-05	DownReg
Snf8	Astrocytes	-0.346232	4.97573e-08	DownReg							Promoter
Snrnp27	Astrocytes	-0.46508	2.36117e-20	DownReg				Downstream
Snrpc	Astrocytes	-0.256116	9.28575e-14	DownReg
Snrpd3	Astrocytes	-0.25623	1.51542e-05	DownReg
Snrpe	Astrocytes	-0.3707	6.61443e-15	DownReg
Sntb1	Astrocytes	0.327564	8.15087e-05	UpReg			DistalIntergenic
Sntg2	Astrocytes	0.328387	7.21954e-17	UpReg			DistalIntergenic	Downstream		Intron	Promoter
Sobp	Astrocytes	-0.219243	0.00798415	DownReg					Exon	Intron	Promoter
Sod1	Astrocytes	-0.411246	4.71876e-18	DownReg			DistalIntergenic				Promoter
Sod2	Astrocytes	-0.228434	0.00329261	DownReg							Promoter
Sorl1	Astrocytes	-0.23225	0.00916842	DownReg	3_UTR		DistalIntergenic		Exon
Sox12	Astrocytes	-0.202487	1.17887e-10	DownReg			DistalIntergenic				Promoter
Sox9	Astrocytes	0.212273	0.0216206	UpReg
Spag7	Astrocytes	-0.21572	4.68165e-12	DownReg							Promoter
Speg	Astrocytes	-0.311066	2.30842e-06	DownReg
Spin1	Astrocytes	-0.457775	1.91046e-15	DownReg			DistalIntergenic
Spire1	Astrocytes	-0.270174	8.56038e-06	DownReg						Intron	Promoter
Sptan1	Astrocytes	-0.38038	8.58153e-07	DownReg							Promoter
Sptssa	Astrocytes	0.202603	0.0029881	UpReg							Promoter
Sra1	Astrocytes	-0.326534	6.5313e-10	DownReg
Srgap1	Astrocytes	0.3137	0.00124327	UpReg						Intron	Promoter
Srp19	Astrocytes	-0.222817	0.00556436	DownReg
Srp72	Astrocytes	-0.201886	0.0357044	DownReg
Srpk2	Astrocytes	-0.208027	0.0113581	DownReg						Intron	Promoter
Srpr	Astrocytes	-0.223019	0.00621751	DownReg
Srsf2	Astrocytes	-0.223245	0.00384548	DownReg
Srsf3	Astrocytes	-0.458377	3.05072e-11	DownReg							Promoter
Srsf9	Astrocytes	0.285269	5.93411e-10	UpReg			DistalIntergenic
Ssbp2	Astrocytes	0.227071	0.00183566	UpReg			DistalIntergenic			Intron
Ssbp4	Astrocytes	-0.616954	2.86668e-29	DownReg							Promoter
Ssr1	Astrocytes	-0.449752	2.01046e-22	DownReg							Promoter
Stard3	Astrocytes	-0.211998	9.80766e-05	DownReg							Promoter
Stard3nl	Astrocytes	-0.274752	0.000131083	DownReg							Promoter
Stip1	Astrocytes	-0.366925	1.45116e-15	DownReg
Stk25	Astrocytes	-0.477113	1.28369e-27	DownReg							Promoter
Strn	Astrocytes	-0.607222	5.13248e-27	DownReg							Promoter
Strn4	Astrocytes	-0.292531	2.35794e-08	DownReg							Promoter
Stub1	Astrocytes	-0.451691	2.22059e-09	DownReg							Promoter
Stx16	Astrocytes	-0.258732	0.0017305	DownReg			DistalIntergenic
Suds3	Astrocytes	-0.298879	3.18642e-07	DownReg			DistalIntergenic
Sugt1	Astrocytes	-0.555936	2.58891e-21	DownReg							Promoter
Sulf1	Astrocytes	0.273155	0.0275712	UpReg				Downstream
Syf2	Astrocytes	-0.261007	1.16716e-12	DownReg			DistalIntergenic				Promoter
Syn3	Astrocytes	0.335482	0.000147097	UpReg						Intron	Promoter
Syt11	Astrocytes	0.232079	0.00480816	UpReg							Promoter
Taf13	Astrocytes	-0.210277	0.0234415	DownReg							Promoter
Tbc1d24	Astrocytes	-0.224507	0.0012763	DownReg						Intron
Tbca	Astrocytes	-0.526426	9.05006e-22	DownReg			DistalIntergenic
Tbpl1	Astrocytes	-0.282928	2.2215e-06	DownReg					Exon	Intron
Tbrg1	Astrocytes	-0.280077	5.63834e-13	DownReg
Tcaf1	Astrocytes	-0.409337	3.1017e-09	DownReg
Tenm4	Astrocytes	0.303518	7.8716e-14	UpReg			DistalIntergenic		Exon	Intron	Promoter
Terf2ip	Astrocytes	-0.202423	0.000163744	DownReg	3_UTR		DistalIntergenic
Tex261	Astrocytes	-0.273314	2.47025e-09	DownReg
Tgoln1	Astrocytes	0.373331	2.15877e-20	UpReg							Promoter
Tgs1	Astrocytes	-0.388433	1.74652e-07	DownReg
Thra	Astrocytes	-0.297343	1.05182e-13	DownReg						Intron	Promoter
Thrsp	Astrocytes	-0.238321	0.027468	DownReg
Thsd4	Astrocytes	-0.208687	4.96757e-06	DownReg						Intron	Promoter
Timm10b	Astrocytes	-0.556131	3.79685e-24	DownReg							Promoter
Timm17a	Astrocytes	-0.526075	5.25048e-17	DownReg
Timm9	Astrocytes	-0.263964	0.00287087	DownReg
Timp3	Astrocytes	0.217553	0.00276959	UpReg						Intron	Promoter
Tln2	Astrocytes	-0.298184	1.45468e-14	DownReg			DistalIntergenic		Exon	Intron
Tm9sf3	Astrocytes	-0.624936	7.10927e-27	DownReg			DistalIntergenic			Intron
Tmeff1	Astrocytes	-0.364246	4.04674e-05	DownReg			DistalIntergenic			Intron	Promoter
Tmem115	Astrocytes	0.203884	2.28058e-05	UpReg
Tmem131l	Astrocytes	-0.324604	1.05477e-07	DownReg						Intron	Promoter
Tmem176b	Astrocytes	0.333851	0.000410611	UpReg
Tmem178b	Astrocytes	0.2235	0.049906	UpReg					Exon	Intron	Promoter
Tmem184b	Astrocytes	-0.205795	0.0023826	DownReg	3_UTR						Promoter
Tmem222	Astrocytes	0.206474	3.42874e-07	UpReg						Intron	Promoter
Tmem263	Astrocytes	-0.236736	1.98648e-07	DownReg						Intron
Tmem63b	Astrocytes	0.20888	0.00431157	UpReg
Tnfaip8	Astrocytes	0.339332	4.16408e-05	UpReg
Tob2	Astrocytes	-0.248292	0.0126517	DownReg							Promoter
Tpm1	Astrocytes	-0.584694	2.88961e-27	DownReg			DistalIntergenic				Promoter
Trappc4	Astrocytes	-0.390478	2.06938e-17	DownReg
Trmt6	Astrocytes	-0.264368	3.37882e-07	DownReg
Trp53bp2	Astrocytes	-0.255093	0.00448756	DownReg					Exon	Intron
Trpm3	Astrocytes	0.255002	2.1972e-06	UpReg			DistalIntergenic			Intron
Tsc22d1	Astrocytes	-0.987222	5.90641e-53	DownReg			DistalIntergenic			Intron	Promoter
Tsc22d3	Astrocytes	-0.239371	0.000769235	DownReg			DistalIntergenic
Tsnax	Astrocytes	-0.33919	1.01339e-10	DownReg
Ttc3	Astrocytes	-0.54007	1.89403e-16	DownReg			DistalIntergenic				Promoter
Ttc33	Astrocytes	-0.306846	8.78589e-14	DownReg
Ttl	Astrocytes	-0.255033	4.07571e-08	DownReg			DistalIntergenic			Intron
Tut4	Astrocytes	-0.21334	0.00676945	DownReg							Promoter
Txnrd1	Astrocytes	-0.37771	5.93361e-17	DownReg					Exon	Intron	Promoter
Uap1	Astrocytes	-0.200311	0.000410662	DownReg			DistalIntergenic				Promoter
Uba2	Astrocytes	-0.509161	2.68595e-14	DownReg						Intron
Uba52	Astrocytes	-0.341141	1.37186e-17	DownReg
Ube2m	Astrocytes	-0.270578	9.76387e-12	DownReg
Ube3a	Astrocytes	-0.286481	7.28522e-07	DownReg	3_UTR		DistalIntergenic				Promoter
Ubl3	Astrocytes	-0.428458	1.1036e-08	DownReg			DistalIntergenic				Promoter
Ubtf	Astrocytes	-0.304732	4.0904e-06	DownReg							Promoter
Ubxn6	Astrocytes	-0.282106	1.03728e-10	DownReg
Ufc1	Astrocytes	-0.337667	2.8995e-14	DownReg
Uhmk1	Astrocytes	-0.41359	2.4784e-19	DownReg			DistalIntergenic				Promoter
Unc13c	Astrocytes	0.447778	1.64905e-15	UpReg			DistalIntergenic			Intron
Unc5c	Astrocytes	-0.347256	0.00176077	DownReg			DistalIntergenic		Exon	Intron	Promoter
Unc79	Astrocytes	0.235416	0.00121659	UpReg			DistalIntergenic			Intron	Promoter
Upf1	Astrocytes	-0.298946	2.75857e-14	DownReg							Promoter
Uqcrc1	Astrocytes	-0.362436	1.92152e-07	DownReg
Usp10	Astrocytes	-0.26982	7.57863e-13	DownReg			DistalIntergenic				Promoter
Usp14	Astrocytes	-0.637394	1.49599e-29	DownReg							Promoter
Usp5	Astrocytes	-0.385579	2.0367e-11	DownReg							Promoter
Usp53	Astrocytes	-0.392391	1.81543e-05	DownReg			DistalIntergenic			Intron	Promoter
Ust	Astrocytes	0.27363	2.30226e-05	UpReg					Exon	Intron
Utp14b	Astrocytes	-0.321344	5.19071e-05	DownReg							Promoter
Vamp2	Astrocytes	-0.803575	1.62313e-40	DownReg							Promoter
Vapa	Astrocytes	-0.739957	6.01451e-30	DownReg							Promoter
Vcam1	Astrocytes	0.265981	0.0134189	UpReg			DistalIntergenic
Vcan	Astrocytes	0.348688	0.000276307	UpReg			DistalIntergenic		Exon
Vcl	Astrocytes	-0.204481	0.00938951	DownReg			DistalIntergenic				Promoter
Vcp	Astrocytes	-0.286907	0.000396248	DownReg
Vdac2	Astrocytes	-0.686051	7.35454e-32	DownReg
Vim	Astrocytes	0.232737	0.00981046	UpReg
Vopp1	Astrocytes	0.270395	1.8028e-07	UpReg						Intron	Promoter
Vps29	Astrocytes	-0.726651	4.22852e-37	DownReg
Vps35	Astrocytes	-0.630878	1.26349e-23	DownReg
Wbp11	Astrocytes	-0.397387	4.21146e-16	DownReg							Promoter
Wdr17	Astrocytes	0.40414	2.81429e-33	UpReg			DistalIntergenic			Intron
Wdr18	Astrocytes	-0.316152	3.5183e-17	DownReg							Promoter
Wdr61	Astrocytes	-0.491162	2.65905e-22	DownReg
Xpc	Astrocytes	-0.222408	3.28624e-05	DownReg						Intron	Promoter
Xpnpep1	Astrocytes	0.251073	0.00695701	UpReg			DistalIntergenic				Promoter
Ybx1	Astrocytes	-0.26719	1.92231e-11	DownReg							Promoter
Ywhae	Astrocytes	-0.656713	2.36663e-21	DownReg							Promoter
Ywhaq	Astrocytes	-0.413999	7.15079e-12	DownReg			DistalIntergenic				Promoter
Zbtb18	Astrocytes	-0.213766	0.000375715	DownReg			DistalIntergenic		Exon
Zbtb7a	Astrocytes	-0.533241	1.26748e-25	DownReg
Zc3h15	Astrocytes	-0.823916	3.70171e-40	DownReg			DistalIntergenic				Promoter
Zcchc17	Astrocytes	-0.395394	1.4771e-12	DownReg
Zcrb1	Astrocytes	-0.581687	1.77198e-30	DownReg			DistalIntergenic				Promoter
Zdhhc18	Astrocytes	-0.271056	0.000998025	DownReg							Promoter
Zfp280d	Astrocytes	-0.248433	0.00388402	DownReg			DistalIntergenic			Intron	Promoter
Zmat2	Astrocytes	-0.503691	2.94442e-23	DownReg
Zrsr2	Astrocytes	-0.273817	2.3677e-05	DownReg	3_UTR
Aatk	MSN_Drd1+_2	0.205797	0.0210548	UpReg							Promoter
Acsl3	MSN_Drd1+_2	0.323497	1.70829e-06	UpReg
Actb	MSN_Drd1+_2	0.380523	1.92108e-06	UpReg
Adra1a	MSN_Drd1+_2	0.21056	0.0300534	UpReg			DistalIntergenic			Intron
Aldoa	MSN_Drd1+_2	0.387334	4.59079e-10	UpReg							Promoter
Arf5	MSN_Drd1+_2	-0.284508	1.36977e-11	DownReg
Arl6ip1	MSN_Drd1+_2	0.245738	5.58642e-08	UpReg							Promoter
Arpc1a	MSN_Drd1+_2	-0.250247	3.05961e-10	DownReg							Promoter
Arpc5l	MSN_Drd1+_2	-0.200256	1.38002e-06	DownReg
Asphd2	MSN_Drd1+_2	-0.226082	8.53744e-08	DownReg							Promoter
Atp1b1	MSN_Drd1+_2	0.307835	0.000178015	UpReg			DistalIntergenic				Promoter
Atp2c1	MSN_Drd1+_2	-0.217032	0.000102489	DownReg			DistalIntergenic			Intron
Atp5a1	MSN_Drd1+_2	-0.310332	0.000614469	DownReg
Atp6v0c	MSN_Drd1+_2	0.397197	2.46318e-08	UpReg
Atp6v1a	MSN_Drd1+_2	0.232401	0.00844906	UpReg						Intron
Atp6v1e1	MSN_Drd1+_2	-0.427679	7.19228e-17	DownReg							Promoter
Atxn2l	MSN_Drd1+_2	-0.355997	3.73912e-07	DownReg
Bcap31	MSN_Drd1+_2	0.235563	0.000165077	UpReg
Brd3	MSN_Drd1+_2	0.257452	0.00120588	UpReg
Brd9	MSN_Drd1+_2	-0.252145	0.000598452	DownReg							Promoter
Bri3	MSN_Drd1+_2	-0.213709	2.23352e-06	DownReg
Calm1	MSN_Drd1+_2	0.487711	2.5978e-09	UpReg			DistalIntergenic				Promoter
Camk1d	MSN_Drd1+_2	-0.210267	5.30814e-05	DownReg			DistalIntergenic			Intron	Promoter
Canx	MSN_Drd1+_2	0.208335	0.0186583	UpReg
Cartpt	MSN_Drd1+_2	-0.211873	5.6227e-05	DownReg			DistalIntergenic	Downstream
Cct3	MSN_Drd1+_2	0.265766	0.000665108	UpReg							Promoter
Celf3	MSN_Drd1+_2	-0.259734	1.30439e-05	DownReg							Promoter
Chd6	MSN_Drd1+_2	-0.216071	0.00221035	DownReg			DistalIntergenic			Intron	Promoter
Ckb	MSN_Drd1+_2	0.285571	0.00430311	UpReg							Promoter
Clk1	MSN_Drd1+_2	-0.279391	7.64748e-05	DownReg
Cltc	MSN_Drd1+_2	0.241259	0.0103133	UpReg						Intron	Promoter
Cox5a	MSN_Drd1+_2	0.230009	0.000544864	UpReg							Promoter
Cox7a2l	MSN_Drd1+_2	-0.238458	4.54116e-10	DownReg			DistalIntergenic				Promoter
Cox7c	MSN_Drd1+_2	-0.285614	1.43737e-10	DownReg			DistalIntergenic
Crip2	MSN_Drd1+_2	0.234524	0.000968188	UpReg							Promoter
Crym	MSN_Drd1+_2	-0.384717	4.22454e-20	DownReg
Cspg5	MSN_Drd1+_2	-0.370254	1.64229e-13	DownReg							Promoter
Ctnna3	MSN_Drd1+_2	0.245279	5.71379e-05	UpReg						Intron	Promoter
Dbp	MSN_Drd1+_2	0.201661	0.0421486	UpReg							Promoter
Dnajb11	MSN_Drd1+_2	0.333039	3.22313e-17	UpReg
Dtx3	MSN_Drd1+_2	-0.246445	0.000386258	DownReg
Dynll1	MSN_Drd1+_2	-0.26148	1.43535e-06	DownReg
Dzip1	MSN_Drd1+_2	-0.217885	0.00519075	DownReg						Intron
Edil3	MSN_Drd1+_2	0.441301	1.53718e-13	UpReg			DistalIntergenic			Intron
Eif1	MSN_Drd1+_2	0.522255	3.55617e-09	UpReg			DistalIntergenic				Promoter
Eif3f	MSN_Drd1+_2	0.229884	2.89075e-12	UpReg							Promoter
Eif4a2	MSN_Drd1+_2	-0.570706	1.58957e-31	DownReg							Promoter
Emc7	MSN_Drd1+_2	0.298173	3.32886e-08	UpReg
Enc1	MSN_Drd1+_2	0.262356	0.000398521	UpReg							Promoter
Esd	MSN_Drd1+_2	-0.300627	1.20929e-15	DownReg
Filip1l	MSN_Drd1+_2	0.21851	0.0479042	UpReg						Intron	Promoter
Fth1	MSN_Drd1+_2	0.22296	3.90391e-08	UpReg							Promoter
Gabarap	MSN_Drd1+_2	0.214549	3.26513e-05	UpReg							Promoter
Gabarapl1	MSN_Drd1+_2	-0.315901	4.30755e-11	DownReg							Promoter
Gad1	MSN_Drd1+_2	0.230035	0.00883101	UpReg						Intron	Promoter
Gapdh	MSN_Drd1+_2	0.522652	8.84217e-20	UpReg							Promoter
Gm10135	MSN_Drd1+_2	0.208472	0.0166042	UpReg
Gm47283	MSN_Drd1+_2	-0.630723	7.38119e-28	DownReg
Gnb5	MSN_Drd1+_2	0.273793	0.000690298	UpReg							Promoter
Gpatch2	MSN_Drd1+_2	-0.219588	0.0152205	DownReg						Intron
Gpc5	MSN_Drd1+_2	-1.01516	1.06953e-36	DownReg			DistalIntergenic
Gpi1	MSN_Drd1+_2	0.207808	0.015578	UpReg					Exon		Promoter
Gpr22	MSN_Drd1+_2	0.217919	1.08782e-14	UpReg					Exon	Intron	Promoter
Guk1	MSN_Drd1+_2	-0.305748	4.18656e-12	DownReg
Hsp90aa1	MSN_Drd1+_2	0.231772	1.57194e-05	UpReg							Promoter
Hsp90ab1	MSN_Drd1+_2	0.853587	2.47452e-25	UpReg							Promoter
Hspa5	MSN_Drd1+_2	0.200686	2.07092e-09	UpReg
Hspa8	MSN_Drd1+_2	0.360204	2.57375e-13	UpReg							Promoter
Hspe1	MSN_Drd1+_2	-0.327179	6.88087e-22	DownReg
Hsph1	MSN_Drd1+_2	-0.31157	9.58174e-09	DownReg						Intron	Promoter
Inpp4b	MSN_Drd1+_2	0.241401	0.0313697	UpReg			DistalIntergenic			Intron	Promoter
Itm2b	MSN_Drd1+_2	0.402583	8.38901e-11	UpReg			DistalIntergenic				Promoter
Kcna1	MSN_Drd1+_2	0.269005	0.00336344	UpReg			DistalIntergenic				Promoter
Kif1a	MSN_Drd1+_2	0.245438	0.00713648	UpReg			DistalIntergenic				Promoter
Kif1b	MSN_Drd1+_2	0.268463	7.90599e-05	UpReg					Exon		Promoter
Leng8	MSN_Drd1+_2	-0.204985	0.0457966	DownReg
Lgmn	MSN_Drd1+_2	0.293025	2.41774e-11	UpReg
Lmo4	MSN_Drd1+_2	0.219233	0.0172126	UpReg			DistalIntergenic				Promoter
Lrrc10b	MSN_Drd1+_2	-0.229889	5.1525e-07	DownReg						Intron
Lrrc4	MSN_Drd1+_2	0.26727	0.00908798	UpReg						Intron	Promoter
Lrtm1	MSN_Drd1+_2	0.278849	0.000845132	UpReg
Map1a	MSN_Drd1+_2	-0.315517	4.07251e-12	DownReg							Promoter
Map1lc3b	MSN_Drd1+_2	0.255546	2.1092e-08	UpReg						Intron	Promoter
Map3k3	MSN_Drd1+_2	-0.209943	0.0122846	DownReg
Marcks	MSN_Drd1+_2	-0.205076	6.43068e-08	DownReg			DistalIntergenic			Intron	Promoter
Mbp	MSN_Drd1+_2	0.315975	1.03918e-15	UpReg	3_UTR					Intron	Promoter
Mdh2	MSN_Drd1+_2	-0.239398	3.40324e-10	DownReg
Mettl23	MSN_Drd1+_2	-0.237877	0.000863992	DownReg
Mt1	MSN_Drd1+_2	0.390467	1.70949e-09	UpReg			DistalIntergenic		Exon
Nat8l	MSN_Drd1+_2	0.228908	1.6123e-07	UpReg							Promoter
Ndufa6	MSN_Drd1+_2	-0.479947	5.97542e-25	DownReg
Ndufa9	MSN_Drd1+_2	-0.269655	8.0398e-15	DownReg			DistalIntergenic			Intron
Ndufs2	MSN_Drd1+_2	-0.372116	2.8749e-23	DownReg
Nedd4	MSN_Drd1+_2	0.226406	0.00417772	UpReg			DistalIntergenic			Intron	Promoter
Nme7	MSN_Drd1+_2	0.211754	0.00728355	UpReg	3_UTR				Exon
Nop10	MSN_Drd1+_2	-0.24006	7.15497e-10	DownReg
Npas2	MSN_Drd1+_2	-0.330425	2.58112e-05	DownReg						Intron	Promoter
Npc2	MSN_Drd1+_2	0.216562	2.41774e-11	UpReg
Npdc1	MSN_Drd1+_2	0.214361	0.0479042	UpReg
Npm1	MSN_Drd1+_2	0.219228	0.000145905	UpReg							Promoter
Oaz1	MSN_Drd1+_2	-0.275107	5.13028e-19	DownReg
Osbpl10	MSN_Drd1+_2	-0.201253	0.0198942	DownReg						Intron	Promoter
Osbpl3	MSN_Drd1+_2	-0.229737	0.00836337	DownReg			DistalIntergenic			Intron	Promoter
Oxr1	MSN_Drd1+_2	-0.207008	0.0262231	DownReg			DistalIntergenic			Intron
Paxbp1	MSN_Drd1+_2	-0.241656	0.00022401	DownReg							Promoter
Pcp4	MSN_Drd1+_2	0.318136	9.7202e-05	UpReg			DistalIntergenic
Pcsk1n	MSN_Drd1+_2	0.327871	3.64741e-06	UpReg
Per3	MSN_Drd1+_2	-0.207488	0.02566	DownReg							Promoter
Pgm2l1	MSN_Drd1+_2	0.200942	0.0492041	UpReg						Intron
Pisd	MSN_Drd1+_2	-0.341755	1.77155e-06	DownReg							Promoter
Pnrc1	MSN_Drd1+_2	0.259635	6.29126e-06	UpReg							Promoter
Podxl2	MSN_Drd1+_2	0.20116	0.0178837	UpReg
Polr2e	MSN_Drd1+_2	-0.200116	1.84262e-08	DownReg							Promoter
Ppp1r1b	MSN_Drd1+_2	-0.24943	0.00375163	DownReg							Promoter
Ppp1r7	MSN_Drd1+_2	-0.327409	2.44975e-11	DownReg
Prelid3a	MSN_Drd1+_2	-0.2336	0.00351279	DownReg							Promoter
Prkacb	MSN_Drd1+_2	0.245842	0.00802383	UpReg			DistalIntergenic				Promoter
Psma5	MSN_Drd1+_2	-0.261009	3.10617e-09	DownReg							Promoter
Psma7	MSN_Drd1+_2	-0.211639	1.74746e-07	DownReg
Psmb3	MSN_Drd1+_2	-0.297753	2.40127e-20	DownReg							Promoter
Psmd9	MSN_Drd1+_2	-0.216359	0.0011471	DownReg			DistalIntergenic			Intron
Rab14	MSN_Drd1+_2	0.363956	4.60808e-09	UpReg							Promoter
Rab3a	MSN_Drd1+_2	0.226388	2.32925e-08	UpReg							Promoter
Rangap1	MSN_Drd1+_2	-0.345844	4.22021e-12	DownReg							Promoter
Rbm20	MSN_Drd1+_2	-0.210926	0.02575	DownReg						Intron
Reep5	MSN_Drd1+_2	0.357264	3.92464e-12	UpReg						Intron
Rnf227	MSN_Drd1+_2	0.2053	0.0362978	UpReg
Rpl10a	MSN_Drd1+_2	-0.367164	1.37843e-20	DownReg							Promoter
Rpl5	MSN_Drd1+_2	-0.23776	1.88158e-07	DownReg						Intron	Promoter
Rps12	MSN_Drd1+_2	-0.374886	5.90481e-20	DownReg							Promoter
Scd2	MSN_Drd1+_2	0.238123	3.85238e-08	UpReg							Promoter
Sec62	MSN_Drd1+_2	0.316836	0.000351505	UpReg
Selenom	MSN_Drd1+_2	0.21274	0.0148863	UpReg							Promoter
Sema3e	MSN_Drd1+_2	-0.322542	0.000665108	DownReg			DistalIntergenic			Intron
Sirpa	MSN_Drd1+_2	-0.248739	3.33911e-06	DownReg			DistalIntergenic		Exon	Intron	Promoter
Sirt7	MSN_Drd1+_2	-0.201788	0.0362872	DownReg
Slc25a27	MSN_Drd1+_2	-0.204622	0.00156628	DownReg							Promoter
Slc25a5	MSN_Drd1+_2	0.309348	9.77409e-11	UpReg			DistalIntergenic
Snhg11	MSN_Drd1+_2	-0.240218	1.93806e-10	DownReg
Snrpe	MSN_Drd1+_2	-0.206683	3.35421e-11	DownReg
Spcs2	MSN_Drd1+_2	0.313953	3.72306e-08	UpReg
Srsf2	MSN_Drd1+_2	-0.231068	0.0145188	DownReg
Ssr3	MSN_Drd1+_2	0.238388	2.49445e-06	UpReg
St8sia3	MSN_Drd1+_2	-0.210074	0.00608957	DownReg			DistalIntergenic				Promoter
Stmn1	MSN_Drd1+_2	0.281419	3.32734e-08	UpReg
Stmn2	MSN_Drd1+_2	0.248286	2.01125e-07	UpReg						Intron
Stx16	MSN_Drd1+_2	-0.233525	0.00684095	DownReg			DistalIntergenic
Sub1	MSN_Drd1+_2	-0.215643	1.37781e-11	DownReg			DistalIntergenic
Syt11	MSN_Drd1+_2	0.448742	6.58654e-09	UpReg							Promoter
Tac1	MSN_Drd1+_2	0.40276	3.09182e-10	UpReg			DistalIntergenic
Taf1d	MSN_Drd1+_2	-0.262849	0.00016481	DownReg
Tecr	MSN_Drd1+_2	0.220116	0.0060407	UpReg						Intron	Promoter
Tgoln1	MSN_Drd1+_2	0.249518	1.08618e-08	UpReg							Promoter
Timm13	MSN_Drd1+_2	-0.240917	1.52259e-05	DownReg
Tma7	MSN_Drd1+_2	-0.21394	1.17016e-06	DownReg
Tmem151a	MSN_Drd1+_2	0.283109	5.83639e-07	UpReg
Tmem178	MSN_Drd1+_2	0.204137	3.20471e-10	UpReg					Exon	Intron
Tmem243	MSN_Drd1+_2	0.251999	0.00452732	UpReg			DistalIntergenic				Promoter
Tmx2	MSN_Drd1+_2	0.241024	4.41038e-09	UpReg
Top1	MSN_Drd1+_2	0.228951	0.0100152	UpReg			DistalIntergenic			Intron	Promoter
Tpi1	MSN_Drd1+_2	-0.243703	1.01351e-09	DownReg
Ubb	MSN_Drd1+_2	0.533611	1.36444e-12	UpReg							Promoter
Ube4b	MSN_Drd1+_2	-0.204109	0.0297109	DownReg				Downstream		Intron	Promoter
Ubl5	MSN_Drd1+_2	0.369229	4.60808e-09	UpReg
Uchl4	MSN_Drd1+_2	0.231651	0.047057	UpReg					Exon
Unc50	MSN_Drd1+_2	0.202023	3.64835e-05	UpReg							Promoter
Vdac1	MSN_Drd1+_2	-0.275385	3.10617e-09	DownReg			DistalIntergenic			Intron	Promoter
Wwp1	MSN_Drd1+_2	0.264955	0.00976903	UpReg
Ywhah	MSN_Drd1+_2	-0.273331	9.90388e-09	DownReg			DistalIntergenic				Promoter
0610009B22Rik	Oligodendrocytes	-0.294302	1.2401e-08	DownReg
1700019D03Rik	Oligodendrocytes	0.228178	2.29962e-07	UpReg							Promoter
2300009A05Rik	Oligodendrocytes	0.511507	6.59016e-16	UpReg
2610002M06Rik	Oligodendrocytes	-0.289419	2.26995e-07	DownReg
4921524J17Rik	Oligodendrocytes	-0.285745	1.33449e-05	DownReg						Intron
9330159F19Rik	Oligodendrocytes	-0.333172	0.00594578	DownReg						Intron
9430038I01Rik	Oligodendrocytes	-0.215074	0.0282509	DownReg						Intron
Aak1	Oligodendrocytes	-0.598903	1.23441e-11	DownReg						Intron	Promoter
Aasdhppt	Oligodendrocytes	-0.304451	4.67922e-08	DownReg			DistalIntergenic				Promoter
Abat	Oligodendrocytes	-0.211096	0.00021931	DownReg						Intron
Abhd11	Oligodendrocytes	-0.209226	1.91525e-07	DownReg							Promoter
Abhd3	Oligodendrocytes	0.210215	0.0292045	UpReg
Aco2	Oligodendrocytes	-0.558895	1.09911e-11	DownReg						Intron	Promoter
Acsl3	Oligodendrocytes	0.562246	5.14372e-08	UpReg
Actb	Oligodendrocytes	1.12872	1.1973e-32	UpReg
Actr1b	Oligodendrocytes	-0.302815	5.53355e-05	DownReg
Acvr1	Oligodendrocytes	0.265152	0.0499193	UpReg						Intron
Acyp1	Oligodendrocytes	0.2712	3.69831e-06	UpReg
Adarb2	Oligodendrocytes	0.34109	1.1368e-05	UpReg			DistalIntergenic			Intron
Adh5	Oligodendrocytes	0.226639	0.0162708	UpReg
Adipor2	Oligodendrocytes	-0.888947	9.95035e-32	DownReg							Promoter
Aff2	Oligodendrocytes	0.343731	0.0168468	UpReg			DistalIntergenic			Intron
Aff3	Oligodendrocytes	-0.33111	1.28084e-08	DownReg			DistalIntergenic		Exon	Intron	Promoter
Agfg2	Oligodendrocytes	-0.262937	7.8263e-05	DownReg						Intron	Promoter
Ago2	Oligodendrocytes	-0.433621	5.77858e-09	DownReg						Intron	Promoter
Agpat4	Oligodendrocytes	0.297641	0.00852498	UpReg			DistalIntergenic			Intron	Promoter
Agpat5	Oligodendrocytes	0.304242	4.48614e-06	UpReg							Promoter
Ahdc1	Oligodendrocytes	-0.296558	1.56954e-05	DownReg						Intron	Promoter
Aimp1	Oligodendrocytes	-0.576433	1.35987e-12	DownReg						Intron	Promoter
Ak2	Oligodendrocytes	0.229579	5.62554e-05	UpReg
Ak6	Oligodendrocytes	0.296636	4.10384e-06	UpReg
Akap11	Oligodendrocytes	-0.633874	2.00041e-12	DownReg			DistalIntergenic			Intron
Akr7a5	Oligodendrocytes	0.284147	0.0113937	UpReg
Alcam	Oligodendrocytes	0.289564	1.57209e-07	UpReg			DistalIntergenic			Intron
Alg3	Oligodendrocytes	0.214747	3.14603e-06	UpReg
Alyref	Oligodendrocytes	0.203364	0.000137846	UpReg							Promoter
Ampd2	Oligodendrocytes	0.260697	1.69412e-08	UpReg			DistalIntergenic				Promoter
Anapc7	Oligodendrocytes	0.224122	0.00427244	UpReg							Promoter
Ankrd13a	Oligodendrocytes	-0.456476	0.000151287	DownReg							Promoter
Anp32a	Oligodendrocytes	-0.413104	1.18018e-07	DownReg						Intron	Promoter
Anp32e	Oligodendrocytes	0.313763	0.00192994	UpReg			DistalIntergenic				Promoter
Ap1ar	Oligodendrocytes	-0.251518	0.00609734	DownReg						Intron	Promoter
Ap1s2	Oligodendrocytes	-0.310313	8.92652e-05	DownReg
Ap3m2	Oligodendrocytes	-0.24246	0.00741219	DownReg
Apbb3	Oligodendrocytes	-0.207519	1.51365e-06	DownReg							Promoter
Aplp1	Oligodendrocytes	0.546884	8.5851e-20	UpReg							Promoter
Aplp2	Oligodendrocytes	0.336093	8.13964e-06	UpReg			DistalIntergenic			Intron	Promoter
Apod	Oligodendrocytes	0.317162	1.1368e-05	UpReg							Promoter
Apoe	Oligodendrocytes	0.534898	1.37474e-14	UpReg
Arf4	Oligodendrocytes	-0.202935	0.00708086	DownReg							Promoter
Arglu1	Oligodendrocytes	-0.398029	9.16809e-10	DownReg			DistalIntergenic			Intron	Promoter
Arhgap33	Oligodendrocytes	-0.381928	1.23586e-05	DownReg							Promoter
Arhgef19	Oligodendrocytes	0.27443	0.0340933	UpReg
Arid4a	Oligodendrocytes	-0.282818	0.0214438	DownReg
Arid5b	Oligodendrocytes	-0.359418	0.000871985	DownReg			DistalIntergenic			Intron	Promoter
Arl3	Oligodendrocytes	-0.827644	1.39621e-22	DownReg						Intron	Promoter
Arl6ip1	Oligodendrocytes	0.552637	2.23256e-15	UpReg							Promoter
Armc1	Oligodendrocytes	-0.299702	0.00764759	DownReg			DistalIntergenic
Armcx5	Oligodendrocytes	-0.289687	1.56031e-09	DownReg							Promoter
Arpc1a	Oligodendrocytes	-0.597271	8.15497e-11	DownReg							Promoter
Arrdc2	Oligodendrocytes	-0.347605	0.00534832	DownReg							Promoter
Arrdc3	Oligodendrocytes	-0.406275	4.19674e-05	DownReg			DistalIntergenic				Promoter
Arvcf	Oligodendrocytes	-0.257581	0.00944725	DownReg
Asrgl1	Oligodendrocytes	0.298573	0.0406259	UpReg
Atad1	Oligodendrocytes	0.511741	2.0168e-08	UpReg	3_UTR						Promoter
Atat1	Oligodendrocytes	-0.285837	0.0221805	DownReg
Atf4	Oligodendrocytes	0.394042	8.24989e-10	UpReg							Promoter
Atf6b	Oligodendrocytes	0.275896	1.92822e-06	UpReg							Promoter
Atg101	Oligodendrocytes	-0.248429	1.52638e-06	DownReg
Atl1	Oligodendrocytes	-0.791493	1.25357e-23	DownReg							Promoter
Atl2	Oligodendrocytes	-0.240805	7.07064e-05	DownReg			DistalIntergenic				Promoter
Atn1	Oligodendrocytes	0.294677	6.04642e-08	UpReg
Atox1	Oligodendrocytes	0.261716	4.46718e-06	UpReg						Intron
Atp11a	Oligodendrocytes	-0.385913	0.000468885	DownReg						Intron	Promoter
Atp5a1	Oligodendrocytes	-0.238399	1.43785e-05	DownReg
Atp8a2	Oligodendrocytes	0.220976	0.000141728	UpReg					Exon	Intron
Atraid	Oligodendrocytes	0.879504	5.64534e-29	UpReg
Atxn1	Oligodendrocytes	-0.466828	5.05718e-10	DownReg			DistalIntergenic			Intron	Promoter
Atxn7l3b	Oligodendrocytes	0.415248	0.000117214	UpReg			DistalIntergenic			Intron
Aup1	Oligodendrocytes	0.240189	0.00331059	UpReg
Azin1	Oligodendrocytes	-0.35761	2.34306e-05	DownReg
B230219D22Rik	Oligodendrocytes	0.231304	0.0326677	UpReg							Promoter
B2m	Oligodendrocytes	0.62806	1.45207e-10	UpReg							Promoter
B3gat1	Oligodendrocytes	0.438536	5.60107e-08	UpReg			DistalIntergenic			Intron
B3gat2	Oligodendrocytes	0.220083	0.015426	UpReg
B9d1	Oligodendrocytes	-0.208651	0.00231064	DownReg						Intron
Banp	Oligodendrocytes	0.22627	3.22368e-05	UpReg						Intron	Promoter
Bap1	Oligodendrocytes	-0.240913	2.25041e-05	DownReg
Bbs7	Oligodendrocytes	-0.274278	0.00115511	DownReg							Promoter
BC031181	Oligodendrocytes	0.575231	1.76955e-10	UpReg
Bcat1	Oligodendrocytes	-0.222376	0.023658	DownReg			DistalIntergenic			Intron	Promoter
Bccip	Oligodendrocytes	-0.200959	0.00485959	DownReg
Bcl2l1	Oligodendrocytes	-0.493222	5.72462e-10	DownReg						Intron	Promoter
Bicral	Oligodendrocytes	-0.261968	0.0325365	DownReg							Promoter
Bnip3	Oligodendrocytes	0.294405	0.000755079	UpReg
Btbd2	Oligodendrocytes	-0.344802	3.10656e-08	DownReg
Btf3	Oligodendrocytes	0.599388	1.69407e-11	UpReg						Intron
Bzw1	Oligodendrocytes	0.405836	0.000165318	UpReg	3_UTR
Cacna2d1	Oligodendrocytes	0.677061	2.05578e-14	UpReg					Exon	Intron
Cadm2	Oligodendrocytes	0.285863	8.12654e-06	UpReg			DistalIntergenic			Intron	Promoter
Cadm4	Oligodendrocytes	0.308007	0.00192994	UpReg			DistalIntergenic			Intron	Promoter
Cadps	Oligodendrocytes	0.326773	0.0156578	UpReg	3_UTR		DistalIntergenic			Intron
Camsap1	Oligodendrocytes	-0.539499	1.0547e-12	DownReg						Intron	Promoter
Canx	Oligodendrocytes	0.453714	3.00536e-08	UpReg
Car2	Oligodendrocytes	0.467048	1.32598e-11	UpReg
Casd1	Oligodendrocytes	-0.605056	4.23334e-14	DownReg						Intron	Promoter
Cbx4	Oligodendrocytes	0.248463	0.0285443	UpReg
Cbx5	Oligodendrocytes	-0.402945	2.76812e-05	DownReg	3_UTR
Cby1	Oligodendrocytes	-0.302765	1.04665e-10	DownReg							Promoter
Ccdc24	Oligodendrocytes	0.29964	0.00197377	UpReg
Cct3	Oligodendrocytes	-0.595527	2.88375e-16	DownReg							Promoter
Cct5	Oligodendrocytes	-0.380654	4.39723e-05	DownReg					Exon	Intron
Cd81	Oligodendrocytes	0.585726	3.37406e-16	UpReg
Cdc37l1	Oligodendrocytes	-0.241141	0.000141783	DownReg							Promoter
Cdc42bpa	Oligodendrocytes	-0.254086	3.14099e-05	DownReg			DistalIntergenic			Intron
Cdh2	Oligodendrocytes	-0.348012	0.000223753	DownReg			DistalIntergenic	Downstream		Intron	Promoter
Cdh20	Oligodendrocytes	0.257783	0.00300341	UpReg			DistalIntergenic			Intron
Cdipt	Oligodendrocytes	0.269627	0.00194058	UpReg				Downstream
Cdk17	Oligodendrocytes	-0.821354	1.73176e-21	DownReg			DistalIntergenic
Cdk8	Oligodendrocytes	0.377278	5.0339e-05	UpReg			DistalIntergenic			Intron	Promoter
Cdkl3	Oligodendrocytes	-0.305444	0.00125887	DownReg						Intron	Promoter
Cdon	Oligodendrocytes	0.312666	5.06628e-07	UpReg	3_UTR					Intron	Promoter
Cep126	Oligodendrocytes	-0.365336	2.62151e-09	DownReg
Cetn3	Oligodendrocytes	0.200465	0.0450504	UpReg			DistalIntergenic			Intron
Cfap20	Oligodendrocytes	-0.753352	1.405e-26	DownReg	3_UTR						Promoter
Cfl1	Oligodendrocytes	0.577897	5.49779e-15	UpReg							Promoter
Cggbp1	Oligodendrocytes	0.277678	0.0278114	UpReg			DistalIntergenic
Chd4	Oligodendrocytes	-0.338163	0.00141738	DownReg
Cipc	Oligodendrocytes	-0.286068	0.000197455	DownReg			DistalIntergenic				Promoter
Ckb	Oligodendrocytes	0.880206	1.50342e-19	UpReg							Promoter
Clcn3	Oligodendrocytes	0.220915	0.016311	UpReg							Promoter
Cldnd1	Oligodendrocytes	0.398052	0.000808058	UpReg
Clec16a	Oligodendrocytes	-0.31015	0.0146182	DownReg						Intron	Promoter
Clip3	Oligodendrocytes	0.277087	0.0347521	UpReg
Clk1	Oligodendrocytes	-0.366635	0.000318023	DownReg
Clmn	Oligodendrocytes	-0.240132	0.00344964	DownReg						Intron	Promoter
Cltc	Oligodendrocytes	-0.46656	1.10057e-06	DownReg						Intron	Promoter
Cmss1	Oligodendrocytes	0.471921	3.39959e-13	UpReg						Intron
Cnp	Oligodendrocytes	0.698725	6.43474e-21	UpReg
Copg1	Oligodendrocytes	-0.368791	9.76797e-07	DownReg			DistalIntergenic				Promoter
Cops4	Oligodendrocytes	-0.26007	0.000767025	DownReg
Coq10b	Oligodendrocytes	-0.241509	0.0173334	DownReg							Promoter
Coq2	Oligodendrocytes	-0.43181	3.48782e-08	DownReg							Promoter
Cox19	Oligodendrocytes	-0.293039	1.21256e-06	DownReg							Promoter
Cox20	Oligodendrocytes	-0.267429	1.81482e-07	DownReg					Exon		Promoter
Cox6c	Oligodendrocytes	0.328675	5.48471e-06	UpReg			DistalIntergenic			Intron
Cpsf1	Oligodendrocytes	0.258174	3.23562e-08	UpReg							Promoter
Cpt1c	Oligodendrocytes	0.286706	2.16205e-05	UpReg
Crtac1	Oligodendrocytes	0.336327	0.00914043	UpReg			DistalIntergenic			Intron
Cryab	Oligodendrocytes	0.868776	2.30633e-25	UpReg							Promoter
Cryzl1	Oligodendrocytes	0.274043	9.26056e-08	UpReg							Promoter
Csnk1g2	Oligodendrocytes	0.361494	7.43936e-09	UpReg							Promoter
Ctsl	Oligodendrocytes	0.459717	8.66042e-09	UpReg
Ctsz	Oligodendrocytes	0.304949	1.45366e-08	UpReg
Cttn	Oligodendrocytes	-0.314861	0.00545479	DownReg
Cuta	Oligodendrocytes	-0.250531	0.00147419	DownReg							Promoter
Cutc	Oligodendrocytes	-0.225347	0.000233285	DownReg							Promoter
Cyld	Oligodendrocytes	-0.236828	9.60194e-06	DownReg					Exon	Intron	Promoter
Cyren	Oligodendrocytes	0.393898	4.15673e-07	UpReg
D8Ertd738e	Oligodendrocytes	0.324061	0.000122076	UpReg
Daam2	Oligodendrocytes	-0.391014	1.56457e-08	DownReg
Dap3	Oligodendrocytes	-0.407256	2.0612e-05	DownReg							Promoter
Dbi	Oligodendrocytes	0.424221	0.000315976	UpReg
Dbndd2	Oligodendrocytes	-0.293036	0.0365514	DownReg							Promoter
Dcaf11	Oligodendrocytes	0.289856	0.000851949	UpReg							Promoter
Dclk2	Oligodendrocytes	0.440871	1.70327e-11	UpReg						Intron
Ddb1	Oligodendrocytes	-0.32243	0.00102294	DownReg						Intron	Promoter
Ddrgk1	Oligodendrocytes	0.788563	4.21527e-20	UpReg							Promoter
Ddx17	Oligodendrocytes	-0.212637	0.0461267	DownReg	3_UTR						Promoter
Ddx24	Oligodendrocytes	-0.381473	6.04292e-05	DownReg							Promoter
Degs1	Oligodendrocytes	0.3759	0.000690926	UpReg							Promoter
Dhx9	Oligodendrocytes	0.267623	0.0482	UpReg
Diaph2	Oligodendrocytes	0.44018	0.000118146	UpReg			DistalIntergenic			Intron
Dmd	Oligodendrocytes	1.49385	2.77558e-60	UpReg			DistalIntergenic			Intron	Promoter
Dmxl2	Oligodendrocytes	-0.558575	2.15849e-10	DownReg			DistalIntergenic			Intron	Promoter
Dnaja1	Oligodendrocytes	-0.945012	2.25639e-30	DownReg							Promoter
Dnaja2	Oligodendrocytes	-0.945543	3.08914e-28	DownReg			DistalIntergenic				Promoter
Dnajb11	Oligodendrocytes	0.770872	1.06714e-24	UpReg
Dnajb4	Oligodendrocytes	-0.457479	2.63116e-06	DownReg						Intron	Promoter
Dnajb9	Oligodendrocytes	0.266108	4.69123e-09	UpReg			DistalIntergenic		Exon	Intron
Dnajc14	Oligodendrocytes	0.201937	0.00072438	UpReg							Promoter
Dnajc15	Oligodendrocytes	0.28662	0.0344312	UpReg							Promoter
Dnajc30	Oligodendrocytes	-0.203268	0.00163629	DownReg
Dnm1l	Oligodendrocytes	-0.353267	0.000471997	DownReg
Dock9	Oligodendrocytes	-0.341038	7.51574e-05	DownReg			DistalIntergenic		Exon	Intron	Promoter
Dr1	Oligodendrocytes	0.248585	0.00100438	UpReg
Drap1	Oligodendrocytes	0.850835	4.45535e-31	UpReg
Dstn	Oligodendrocytes	0.313106	0.0191247	UpReg							Promoter
Dtd1	Oligodendrocytes	-0.519801	5.58872e-09	DownReg						Intron	Promoter
Dtnb	Oligodendrocytes	-0.453402	5.34153e-06	DownReg			DistalIntergenic			Intron	Promoter
Dvl2	Oligodendrocytes	0.243791	2.04348e-06	UpReg							Promoter
Dynlrb1	Oligodendrocytes	0.469321	6.53103e-11	UpReg						Intron	Promoter
Dynlt3	Oligodendrocytes	0.295697	0.00413154	UpReg
Dzip3	Oligodendrocytes	-0.726098	6.73285e-16	DownReg							Promoter
Ebag9	Oligodendrocytes	0.412804	2.29688e-12	UpReg			DistalIntergenic	Downstream
Edc4	Oligodendrocytes	0.330958	5.007e-05	UpReg						Intron
Eef1d	Oligodendrocytes	-0.344476	3.80488e-07	DownReg
Ehmt2	Oligodendrocytes	-0.282916	0.000521999	DownReg
Eif1	Oligodendrocytes	0.938152	8.02075e-25	UpReg			DistalIntergenic				Promoter
Eif2b4	Oligodendrocytes	-0.227573	0.0459397	DownReg							Promoter
Eif4g2	Oligodendrocytes	0.358366	0.000557466	UpReg
Elk1	Oligodendrocytes	-0.208509	0.011394	DownReg						Intron	Promoter
Emc1	Oligodendrocytes	0.285721	3.79416e-07	UpReg
Emc10	Oligodendrocytes	0.865578	3.10482e-23	UpReg
Emc3	Oligodendrocytes	0.271628	0.0449259	UpReg				Downstream			Promoter
Emd	Oligodendrocytes	-0.295018	3.13626e-09	DownReg
Eml4	Oligodendrocytes	0.359419	2.43999e-08	UpReg			DistalIntergenic		Exon	Intron
Enah	Oligodendrocytes	-0.290047	0.0213292	DownReg				Downstream		Intron	Promoter
Endov	Oligodendrocytes	0.294198	9.16412e-05	UpReg			DistalIntergenic
Epb41l1	Oligodendrocytes	-0.207744	0.0425965	DownReg			DistalIntergenic			Intron	Promoter
Epb41l4b	Oligodendrocytes	-0.296011	0.0137586	DownReg						Intron	Promoter
Epn1	Oligodendrocytes	0.276439	0.00481733	UpReg
Erc1	Oligodendrocytes	-0.350759	0.00163629	DownReg			DistalIntergenic			Intron	Promoter
Ergic3	Oligodendrocytes	0.395185	6.82141e-10	UpReg
Ermn	Oligodendrocytes	0.22762	0.0333261	UpReg			DistalIntergenic			Intron
Ethe1	Oligodendrocytes	0.219672	0.00140448	UpReg
Exd2	Oligodendrocytes	-0.289041	0.0362899	DownReg						Intron	Promoter
Exosc4	Oligodendrocytes	0.20916	2.01967e-05	UpReg
Fabp5	Oligodendrocytes	0.76399	7.48744e-20	UpReg			DistalIntergenic				Promoter
Fam104a	Oligodendrocytes	-0.287509	0.00903327	DownReg
Fam171b	Oligodendrocytes	0.289158	0.0044598	UpReg							Promoter
Fam98b	Oligodendrocytes	0.222763	4.80667e-05	UpReg			DistalIntergenic
Far2	Oligodendrocytes	-0.237029	0.00346196	DownReg						Intron
Fastk	Oligodendrocytes	0.44776	3.84736e-11	UpReg							Promoter
Fau	Oligodendrocytes	0.438809	9.18373e-08	UpReg						Intron	Promoter
Fbh1	Oligodendrocytes	-0.296056	9.5577e-08	DownReg				Downstream		Intron
Fbxl14	Oligodendrocytes	0.206351	5.93407e-06	UpReg
Fbxo10	Oligodendrocytes	-0.370594	9.16412e-05	DownReg						Intron
Fbxo25	Oligodendrocytes	-0.214303	0.0326013	DownReg				Downstream			Promoter
Fbxo31	Oligodendrocytes	-0.357234	4.48167e-06	DownReg							Promoter
Fbxo45	Oligodendrocytes	0.335279	6.30332e-10	UpReg						Intron
Fbxo7	Oligodendrocytes	-0.31444	0.0198813	DownReg	3_UTR
Fbxo9	Oligodendrocytes	-0.248337	0.00085601	DownReg							Promoter
Fbxw15	Oligodendrocytes	0.360386	0.0111404	UpReg
Fbxw5	Oligodendrocytes	0.248032	0.00176097	UpReg
Fbxw7	Oligodendrocytes	-0.517662	5.81853e-10	DownReg						Intron	Promoter
Fez1	Oligodendrocytes	0.345056	0.00231064	UpReg			DistalIntergenic		Exon	Intron	Promoter
Filip1l	Oligodendrocytes	0.22756	0.00264916	UpReg						Intron	Promoter
Fis1	Oligodendrocytes	0.696706	4.24832e-17	UpReg
Fkbp1a	Oligodendrocytes	-0.459519	1.92822e-06	DownReg			DistalIntergenic			Intron
Fkbp5	Oligodendrocytes	-0.430168	0.000608231	DownReg					Exon		Promoter
Flywch1	Oligodendrocytes	-0.594486	5.82892e-15	DownReg							Promoter
Fmn1	Oligodendrocytes	-0.377942	0.0117994	DownReg	3_UTR		DistalIntergenic			Intron
Fndc3b	Oligodendrocytes	-0.291036	0.00292224	DownReg			DistalIntergenic			Intron
Focad	Oligodendrocytes	-0.594717	7.58951e-11	DownReg			DistalIntergenic			Intron	Promoter
Foxp1	Oligodendrocytes	-1.08109	3.16593e-33	DownReg			DistalIntergenic	Downstream		Intron	Promoter
Fth1	Oligodendrocytes	1.07883	2.87342e-63	UpReg							Promoter
Ftl1	Oligodendrocytes	1.26507	4.95171e-40	UpReg							Promoter
Fzr1	Oligodendrocytes	0.28124	1.22841e-09	UpReg							Promoter
G3bp1	Oligodendrocytes	-0.270565	0.0431309	DownReg
Gabarap	Oligodendrocytes	0.281451	0.0171674	UpReg							Promoter
Gabbr1	Oligodendrocytes	-0.394764	6.81715e-06	DownReg							Promoter
Gde1	Oligodendrocytes	0.828153	5.42286e-22	UpReg
Ggt7	Oligodendrocytes	0.311791	4.19674e-05	UpReg							Promoter
Gjb1	Oligodendrocytes	0.443148	0.00010938	UpReg			DistalIntergenic
Glrx2	Oligodendrocytes	-0.357129	2.0612e-05	DownReg						Intron	Promoter
Gm16286	Oligodendrocytes	-0.656454	6.08818e-13	DownReg
Gm38393	Oligodendrocytes	0.207456	0.00177382	UpReg
Gm47283	Oligodendrocytes	-0.382849	0.000823228	DownReg
Gmfb	Oligodendrocytes	-0.413011	1.25016e-10	DownReg
Gna11	Oligodendrocytes	-0.513141	1.45899e-12	DownReg
Gnao1	Oligodendrocytes	-0.252259	0.000781017	DownReg						Intron	Promoter
Gnb1	Oligodendrocytes	-0.230284	0.00260949	DownReg							Promoter
Gng7	Oligodendrocytes	-0.594483	1.45722e-11	DownReg						Intron	Promoter
Golgb1	Oligodendrocytes	-0.255074	0.00375258	DownReg
Gpatch11	Oligodendrocytes	-0.237384	0.0128083	DownReg
Gpr137	Oligodendrocytes	0.266137	4.69123e-09	UpReg
Gpr37	Oligodendrocytes	0.405668	3.41453e-05	UpReg			DistalIntergenic				Promoter
Gpr61	Oligodendrocytes	0.275266	1.71811e-08	UpReg
Gprasp1	Oligodendrocytes	-0.317047	0.00325273	DownReg						Intron
Gps1	Oligodendrocytes	-0.228118	5.51549e-07	DownReg							Promoter
Gripap1	Oligodendrocytes	0.352254	0.00140448	UpReg							Promoter
Grk2	Oligodendrocytes	0.229932	0.000152983	UpReg
Gsk3b	Oligodendrocytes	-0.290516	7.92423e-05	DownReg						Intron	Promoter
Gsn	Oligodendrocytes	0.39235	0.000205955	UpReg			DistalIntergenic
Gstm5	Oligodendrocytes	0.317752	1.05927e-07	UpReg
Gstp1	Oligodendrocytes	0.258289	0.00535772	UpReg
Gtf2h5	Oligodendrocytes	0.327878	0.0144209	UpReg							Promoter
Gtf2ird1	Oligodendrocytes	-0.364034	1.23292e-05	DownReg			DistalIntergenic
Gtf3c5	Oligodendrocytes	-0.252242	0.0261687	DownReg
H2-D1	Oligodendrocytes	0.896433	3.20848e-12	UpReg
H2-K1	Oligodendrocytes	0.353031	0.0109134	UpReg
H3f3a	Oligodendrocytes	0.362657	8.53465e-05	UpReg
H3f3b	Oligodendrocytes	0.392453	0.00187757	UpReg							Promoter
Hacd3	Oligodendrocytes	-0.624305	1.17619e-14	DownReg							Promoter
Hagh	Oligodendrocytes	-0.277039	0.00260949	DownReg
Haghl	Oligodendrocytes	-0.33298	0.00104386	DownReg
Hapln2	Oligodendrocytes	-0.434226	0.000278562	DownReg
Hdac2	Oligodendrocytes	-0.448689	4.59436e-13	DownReg			DistalIntergenic			Intron	Promoter
Hdac3	Oligodendrocytes	0.337909	6.85763e-05	UpReg
Hdgf	Oligodendrocytes	0.373533	4.99656e-07	UpReg							Promoter
Hecw2	Oligodendrocytes	-0.310265	2.21943e-09	DownReg						Intron
Helz	Oligodendrocytes	-0.308273	8.33639e-08	DownReg						Intron	Promoter
Hepacam	Oligodendrocytes	-0.231964	0.0339197	DownReg							Promoter
Hif3a	Oligodendrocytes	-0.315428	0.000371516	DownReg						Intron
Hirip3	Oligodendrocytes	-0.324822	7.7109e-07	DownReg
Hmgb1	Oligodendrocytes	0.404013	0.000216938	UpReg						Intron
Hmgcs1	Oligodendrocytes	0.327015	9.03686e-05	UpReg						Intron
Hnrnpa1	Oligodendrocytes	-0.812933	1.65421e-25	DownReg							Promoter
Hnrnpd	Oligodendrocytes	-0.23099	6.02468e-06	DownReg							Promoter
Hnrnpk	Oligodendrocytes	-0.589884	7.48939e-11	DownReg							Promoter
Hp1bp3	Oligodendrocytes	-0.550659	1.35494e-09	DownReg							Promoter
Hsd17b10	Oligodendrocytes	0.276035	5.72052e-07	UpReg							Promoter
Hsp90aa1	Oligodendrocytes	1.22627	4.6385e-45	UpReg							Promoter
Hsp90ab1	Oligodendrocytes	0.880541	6.05069e-20	UpReg							Promoter
Hsp90b1	Oligodendrocytes	0.658303	9.96592e-18	UpReg							Promoter
Hspa4	Oligodendrocytes	-0.883662	6.75762e-23	DownReg			DistalIntergenic				Promoter
Hspa4l	Oligodendrocytes	-0.415693	4.42575e-05	DownReg							Promoter
Hspa9	Oligodendrocytes	-0.714013	8.88016e-18	DownReg							Promoter
Hsph1	Oligodendrocytes	-0.238645	1.83545e-07	DownReg						Intron	Promoter
Htra1	Oligodendrocytes	-0.363568	0.00117647	DownReg
Icmt	Oligodendrocytes	-0.212472	6.54309e-05	DownReg							Promoter
Idh3b	Oligodendrocytes	-0.588217	3.67579e-12	DownReg
Igf2r	Oligodendrocytes	0.259951	9.14161e-07	UpReg							Promoter
Igip	Oligodendrocytes	-0.235268	0.0340809	DownReg
Igsf8	Oligodendrocytes	0.43462	8.19959e-07	UpReg							Promoter
Ikzf2	Oligodendrocytes	-0.399324	0.000225827	DownReg			DistalIntergenic		Exon
Il1rapl1	Oligodendrocytes	0.208276	0.0129443	UpReg			DistalIntergenic			Intron	Promoter
Impact	Oligodendrocytes	-0.485708	7.31378e-08	DownReg							Promoter
Impdh2	Oligodendrocytes	0.290267	1.87255e-06	UpReg							Promoter
Inpp5j	Oligodendrocytes	-0.319136	0.00714921	DownReg
Ints10	Oligodendrocytes	-0.495151	4.17535e-09	DownReg
Itm2b	Oligodendrocytes	1.36639	4.09962e-86	UpReg			DistalIntergenic				Promoter
Itpk1	Oligodendrocytes	-0.323076	0.00162689	DownReg						Intron	Promoter
Ivns1abp	Oligodendrocytes	-0.429617	2.28427e-08	DownReg			DistalIntergenic
Jak1	Oligodendrocytes	-0.411209	6.46639e-08	DownReg					Exon	Intron
Jund	Oligodendrocytes	0.473321	1.76547e-06	UpReg							Promoter
Kat5	Oligodendrocytes	-0.261516	2.96535e-06	DownReg
Kctd16	Oligodendrocytes	-0.565354	5.1448e-10	DownReg			DistalIntergenic			Intron
Kctd20	Oligodendrocytes	-0.350262	0.000290627	DownReg
Kctd3	Oligodendrocytes	-0.342658	0.00296719	DownReg			DistalIntergenic				Promoter
Kdelr1	Oligodendrocytes	0.340833	1.99524e-10	UpReg
Kif2a	Oligodendrocytes	-0.329926	0.00371896	DownReg
Kit	Oligodendrocytes	-0.321307	0.0499665	DownReg			DistalIntergenic		Exon		Promoter
Klc1	Oligodendrocytes	-0.469086	2.3148e-08	DownReg						Intron
Klf9	Oligodendrocytes	-0.687698	2.15639e-14	DownReg			DistalIntergenic			Intron	Promoter
Klhl13	Oligodendrocytes	-0.442755	7.88399e-11	DownReg
Klhl7	Oligodendrocytes	-0.212031	0.0351589	DownReg			DistalIntergenic				Promoter
Kmt2a	Oligodendrocytes	0.403601	8.88145e-05	UpReg						Intron
Kmt2b	Oligodendrocytes	-0.273114	0.0447952	DownReg							Promoter
L3mbtl3	Oligodendrocytes	0.21573	0.000650854	UpReg			DistalIntergenic			Intron	Promoter
Lamp1	Oligodendrocytes	0.411296	3.95023e-06	UpReg
Lamtor3	Oligodendrocytes	-0.434602	1.19946e-08	DownReg	3_UTR					Intron
Lamtor5	Oligodendrocytes	0.364271	4.97244e-10	UpReg
Lars2	Oligodendrocytes	0.358674	1.00545e-09	UpReg						Intron	Promoter
Las1l	Oligodendrocytes	-0.724559	2.85691e-14	DownReg
Leprotl1	Oligodendrocytes	0.387315	6.44996e-14	UpReg
Lig3	Oligodendrocytes	-0.306174	0.0124177	DownReg							Promoter
Lingo2	Oligodendrocytes	0.625065	0.00419254	UpReg			DistalIntergenic			Intron	Promoter
Llph	Oligodendrocytes	0.30435	0.00114897	UpReg							Promoter
Lmna	Oligodendrocytes	0.3024	2.39322e-09	UpReg			DistalIntergenic				Promoter
Lonp1	Oligodendrocytes	-0.350844	6.18819e-07	DownReg
Lrrc45	Oligodendrocytes	0.245929	0.00317359	UpReg
Lsm1	Oligodendrocytes	-0.432873	9.7345e-10	DownReg
Lsm6	Oligodendrocytes	-0.223312	3.8192e-06	DownReg							Promoter
Lsm7	Oligodendrocytes	-0.275507	3.70454e-05	DownReg
Luzp2	Oligodendrocytes	0.55969	1.90445e-05	UpReg			DistalIntergenic			Intron
Lysmd4	Oligodendrocytes	0.287179	0.0144209	UpReg						Intron
Magoh	Oligodendrocytes	0.304746	5.58568e-08	UpReg						Intron
Mal	Oligodendrocytes	0.519121	1.17634e-17	UpReg
Man2a1	Oligodendrocytes	0.259039	4.27319e-05	UpReg			DistalIntergenic			Intron
Map1lc3b	Oligodendrocytes	0.46115	1.19712e-12	UpReg						Intron	Promoter
Map2k1	Oligodendrocytes	-0.782567	4.11818e-21	DownReg			DistalIntergenic			Intron	Promoter
Map3k10	Oligodendrocytes	-0.265038	0.0015481	DownReg							Promoter
Map3k12	Oligodendrocytes	0.422718	1.07304e-09	UpReg
Map7d2	Oligodendrocytes	-1.03666	1.19359e-25	DownReg						Intron	Promoter
Mapk1	Oligodendrocytes	-0.802929	3.40682e-19	DownReg	3_UTR		DistalIntergenic				Promoter
Mapkbp1	Oligodendrocytes	-0.234925	0.0337162	DownReg							Promoter
Mast3	Oligodendrocytes	-0.429092	8.12951e-14	DownReg							Promoter
Mat2a	Oligodendrocytes	-0.514262	4.97244e-10	DownReg				Downstream			Promoter
Matn4	Oligodendrocytes	-0.322926	0.0307357	DownReg
Matr3	Oligodendrocytes	-0.781053	1.9949e-18	DownReg							Promoter
Mcrs1	Oligodendrocytes	-0.274607	6.18819e-07	DownReg							Promoter
Meaf6	Oligodendrocytes	-0.625823	4.45685e-12	DownReg							Promoter
Mecr	Oligodendrocytes	-0.272632	0.0476956	DownReg
Med19	Oligodendrocytes	-0.337793	1.57338e-07	DownReg
Med24	Oligodendrocytes	-0.23898	0.027716	DownReg							Promoter
Med30	Oligodendrocytes	0.26971	0.00229829	UpReg			DistalIntergenic
Men1	Oligodendrocytes	-0.311588	2.42591e-08	DownReg
Mettl23	Oligodendrocytes	-0.372203	0.00609734	DownReg
Mfn2	Oligodendrocytes	-0.433584	2.28104e-08	DownReg
Mia3	Oligodendrocytes	-0.379756	0.00092201	DownReg							Promoter
Mid1ip1	Oligodendrocytes	0.306018	0.0223109	UpReg			DistalIntergenic
Mid2	Oligodendrocytes	0.202915	0.0197329	UpReg							Promoter
Miga1	Oligodendrocytes	-0.314329	5.2824e-08	DownReg						Intron	Promoter
Mink1	Oligodendrocytes	-0.263487	0.011394	DownReg						Intron	Promoter
Mobp	Oligodendrocytes	-0.204062	0.000133315	DownReg					Exon	Intron
Morf4l2	Oligodendrocytes	-0.266495	0.0273378	DownReg							Promoter
Mphosph8	Oligodendrocytes	-0.686211	7.63181e-13	DownReg							Promoter
Mprip	Oligodendrocytes	-0.283523	0.0225729	DownReg						Intron	Promoter
Mrfap1	Oligodendrocytes	0.225413	2.59525e-05	UpReg							Promoter
Mrm3	Oligodendrocytes	-0.231628	1.30146e-05	DownReg						Intron
Mroh1	Oligodendrocytes	-0.225511	0.0293865	DownReg
Mrpl13	Oligodendrocytes	-0.237889	1.35086e-05	DownReg
Mrpl32	Oligodendrocytes	-0.263532	8.16903e-07	DownReg
Mrpl33	Oligodendrocytes	-0.406782	2.93071e-08	DownReg
Mrpl38	Oligodendrocytes	-0.296375	2.38382e-05	DownReg
Mrpl58	Oligodendrocytes	0.407	3.4505e-12	UpReg							Promoter
Mrps21	Oligodendrocytes	-0.530578	2.99238e-10	DownReg
Mrps24	Oligodendrocytes	-0.530107	8.97316e-14	DownReg							Promoter
Mrtfb	Oligodendrocytes	-0.859258	3.12086e-22	DownReg			DistalIntergenic				Promoter
Msantd4	Oligodendrocytes	-0.356752	1.40692e-08	DownReg
Msl1	Oligodendrocytes	0.363606	1.41731e-05	UpReg			DistalIntergenic				Promoter
Msra	Oligodendrocytes	-0.566337	9.92988e-12	DownReg			DistalIntergenic			Intron	Promoter
Mthfd2l	Oligodendrocytes	0.299305	1.25659e-06	UpReg
Mtmr2	Oligodendrocytes	-0.297077	0.00446369	DownReg						Intron	Promoter
Mtpn	Oligodendrocytes	-0.558381	5.70575e-14	DownReg	3_UTR		DistalIntergenic			Intron
Mtx3	Oligodendrocytes	0.332434	1.36076e-05	UpReg			DistalIntergenic
Mul1	Oligodendrocytes	-0.227618	4.91082e-08	DownReg
Myo5a	Oligodendrocytes	-0.90523	6.03838e-23	DownReg						Intron	Promoter
Mypop	Oligodendrocytes	-0.263963	9.68164e-08	DownReg							Promoter
Naa50	Oligodendrocytes	-0.243912	0.0212735	DownReg							Promoter
Napg	Oligodendrocytes	-0.463484	6.88727e-07	DownReg							Promoter
Nceh1	Oligodendrocytes	-0.708932	5.53532e-21	DownReg
Ncl	Oligodendrocytes	-0.289609	1.49501e-05	DownReg
Ndrg3	Oligodendrocytes	0.301215	0.00353231	UpReg					Exon	Intron	Promoter
Ndufs4	Oligodendrocytes	-0.38217	0.000308904	DownReg						Intron
Nfu1	Oligodendrocytes	-0.288798	1.56305e-06	DownReg
Nipal3	Oligodendrocytes	0.474472	6.29897e-08	UpReg							Promoter
Nkx6-2	Oligodendrocytes	0.371575	0.00013596	UpReg
Nlgn1	Oligodendrocytes	0.667351	4.77138e-16	UpReg						Intron	Promoter
Nop58	Oligodendrocytes	-0.369143	7.10418e-06	DownReg
Nos1ap	Oligodendrocytes	-0.473731	5.38601e-09	DownReg						Intron	Promoter
Nt5c3b	Oligodendrocytes	-0.219017	0.0094811	DownReg							Promoter
Nucks1	Oligodendrocytes	0.249527	0.00952529	UpReg			DistalIntergenic				Promoter
Nudt3	Oligodendrocytes	0.420362	1.64911e-06	UpReg				Downstream		Intron	Promoter
Nup43	Oligodendrocytes	-0.30057	8.49616e-05	DownReg
Nup50	Oligodendrocytes	-0.241154	0.0102543	DownReg							Promoter
Nxt1	Oligodendrocytes	0.332105	3.47036e-10	UpReg			DistalIntergenic
Ogfod1	Oligodendrocytes	0.282515	0.000902669	UpReg
Opcml	Oligodendrocytes	0.670145	4.50789e-14	UpReg			DistalIntergenic		Exon	Intron	Promoter
Osgep	Oligodendrocytes	-0.336962	5.74639e-08	DownReg
Otud7a	Oligodendrocytes	-0.274751	0.0137263	DownReg			DistalIntergenic			Intron	Promoter
Pak1ip1	Oligodendrocytes	-0.457925	5.10202e-09	DownReg
Pak3	Oligodendrocytes	0.343885	0.0105119	UpReg		5_UTR				Intron
Pakap	Oligodendrocytes	-0.478095	1.68967e-08	DownReg	3_UTR					Intron
Pclo	Oligodendrocytes	-0.361304	9.93767e-06	DownReg			DistalIntergenic		Exon	Intron
Pcmt1	Oligodendrocytes	-0.252185	0.0167871	DownReg							Promoter
Pdcd4	Oligodendrocytes	-0.310294	3.16019e-05	DownReg
Pde4b	Oligodendrocytes	0.204548	4.7583e-10	UpReg						Intron	Promoter
Pde8b	Oligodendrocytes	0.210573	0.0113103	UpReg			DistalIntergenic			Intron
Pdhb	Oligodendrocytes	-0.453083	6.96933e-10	DownReg			DistalIntergenic		Exon
Pdia3	Oligodendrocytes	0.588941	3.36596e-13	UpReg
Pdia4	Oligodendrocytes	0.210324	0.0231554	UpReg							Promoter
Pdk2	Oligodendrocytes	-0.230047	0.0164594	DownReg							Promoter
Pdpk1	Oligodendrocytes	-0.386559	1.38696e-05	DownReg						Intron
Pdxk	Oligodendrocytes	-0.525481	5.4964e-14	DownReg					Exon	Intron
Pdzd8	Oligodendrocytes	0.246433	0.00963338	UpReg			DistalIntergenic				Promoter
Pex5l	Oligodendrocytes	-0.231944	0.00347858	DownReg			DistalIntergenic			Intron
Pfdn6	Oligodendrocytes	-0.390328	2.9994e-10	DownReg
Pfn1	Oligodendrocytes	0.673814	1.35391e-23	UpReg
Pgbd5	Oligodendrocytes	-0.321503	0.0214992	DownReg			DistalIntergenic			Intron	Promoter
Pgm1	Oligodendrocytes	-0.278236	4.05062e-06	DownReg							Promoter
Pgs1	Oligodendrocytes	-0.213974	0.0213091	DownReg							Promoter
Phax	Oligodendrocytes	-0.460066	1.00755e-13	DownReg
Phldb1	Oligodendrocytes	-0.213787	0.00506383	DownReg						Intron	Promoter
Phyhipl	Oligodendrocytes	0.285179	0.0248001	UpReg						Intron	Promoter
Pigh	Oligodendrocytes	0.353047	0.00375258	UpReg							Promoter
Pik3r2	Oligodendrocytes	-0.212637	0.0382116	DownReg							Promoter
Pisd	Oligodendrocytes	0.214205	9.74941e-05	UpReg							Promoter
Pja2	Oligodendrocytes	-0.416466	1.2708e-05	DownReg			DistalIntergenic	Downstream		Intron	Promoter
Pkm	Oligodendrocytes	-0.219885	7.07473e-06	DownReg					Exon		Promoter
Pla2g3	Oligodendrocytes	-0.340361	0.00198989	DownReg			DistalIntergenic
Plekhf1	Oligodendrocytes	-0.229336	0.0219449	DownReg
Plekhm2	Oligodendrocytes	-0.318151	0.0255531	DownReg
Plin4	Oligodendrocytes	-0.450948	8.13605e-05	DownReg
Plp1	Oligodendrocytes	0.334064	9.76622e-29	UpReg	3_UTR						Promoter
Plpbp	Oligodendrocytes	-0.421196	0.000887263	DownReg							Promoter
Plpp7	Oligodendrocytes	0.295044	8.89877e-09	UpReg
Pmpca	Oligodendrocytes	-0.224665	0.00716815	DownReg
Pnrc1	Oligodendrocytes	0.439112	7.82438e-05	UpReg							Promoter
Polr2f	Oligodendrocytes	-0.235228	1.2433e-08	DownReg
Polr3e	Oligodendrocytes	-0.513162	3.26799e-06	DownReg							Promoter
Pou3f1	Oligodendrocytes	-0.339612	0.000505757	DownReg							Promoter
Ppa2	Oligodendrocytes	-0.321401	2.9963e-05	DownReg						Intron	Promoter
Ppan	Oligodendrocytes	0.22908	1.33449e-05	UpReg
Ppfia2	Oligodendrocytes	0.68613	1.36179e-11	UpReg			DistalIntergenic			Intron	Promoter
Ppia	Oligodendrocytes	0.751898	5.51617e-16	UpReg			DistalIntergenic				Promoter
Ppib	Oligodendrocytes	0.63497	7.77449e-14	UpReg							Promoter
Ppm1g	Oligodendrocytes	-0.262821	0.000368011	DownReg
Ppp1r12c	Oligodendrocytes	0.380368	8.30653e-06	UpReg						Intron	Promoter
Ppp1r14a	Oligodendrocytes	0.266236	0.0275058	UpReg
Ppp1r16b	Oligodendrocytes	-0.22475	0.0051301	DownReg						Intron	Promoter
Ppp3ca	Oligodendrocytes	-0.652158	5.90902e-11	DownReg			DistalIntergenic			Intron	Promoter
Pptc7	Oligodendrocytes	-0.40013	1.76618e-06	DownReg					Exon	Intron
Pradc1	Oligodendrocytes	-0.233061	7.61333e-07	DownReg
Prdx1	Oligodendrocytes	0.48652	3.58471e-06	UpReg			DistalIntergenic
Prkcsh	Oligodendrocytes	0.252443	1.38079e-05	UpReg							Promoter
Prmt7	Oligodendrocytes	-0.308962	9.47814e-06	DownReg					Exon	Intron	Promoter
Prnp	Oligodendrocytes	1.1695	3.93989e-46	UpReg			DistalIntergenic
Prrc2a	Oligodendrocytes	-0.24703	0.0218831	DownReg							Promoter
Psenen	Oligodendrocytes	0.628685	2.01491e-17	UpReg
Psip1	Oligodendrocytes	-0.338685	4.80667e-05	DownReg							Promoter
Psma1	Oligodendrocytes	-0.478448	7.90777e-12	DownReg
Psma5	Oligodendrocytes	-0.367684	1.13388e-08	DownReg							Promoter
Psmb1	Oligodendrocytes	-0.492615	2.05181e-10	DownReg
Psmb3	Oligodendrocytes	-0.289406	8.88145e-05	DownReg							Promoter
Psmc3	Oligodendrocytes	-0.234488	0.000184811	DownReg							Promoter
Psmd12	Oligodendrocytes	-0.44475	5.88537e-06	DownReg
Psmd6	Oligodendrocytes	-0.626671	2.7523e-19	DownReg
Psme4	Oligodendrocytes	-0.258808	0.0499725	DownReg					Exon	Intron	Promoter
Ptcd2	Oligodendrocytes	-0.230162	0.0320201	DownReg			DistalIntergenic			Intron
Ptma	Oligodendrocytes	0.463343	1.16108e-08	UpReg			DistalIntergenic				Promoter
Ptn	Oligodendrocytes	0.291108	0.000285799	UpReg			DistalIntergenic	Downstream		Intron
Ptpn9	Oligodendrocytes	0.307605	5.8197e-07	UpReg						Intron
Pura	Oligodendrocytes	-0.458674	2.18878e-07	DownReg							Promoter
Qdpr	Oligodendrocytes	0.28357	0.00155832	UpReg
Qpct	Oligodendrocytes	0.319504	2.04661e-09	UpReg			DistalIntergenic				Promoter
Rab14	Oligodendrocytes	0.283285	0.0162708	UpReg							Promoter
Rab24	Oligodendrocytes	-0.476833	2.41453e-15	DownReg
Rab31	Oligodendrocytes	-0.301226	4.72937e-05	DownReg						Intron
Rab33a	Oligodendrocytes	0.292185	0.0218831	UpReg						Intron
Rab37	Oligodendrocytes	-0.357152	0.00764759	DownReg
Rab5c	Oligodendrocytes	0.413422	1.45722e-11	UpReg
Rac1	Oligodendrocytes	0.307482	0.0276791	UpReg
Rad23a	Oligodendrocytes	-0.238681	0.00696018	DownReg
Rae1	Oligodendrocytes	-0.229327	0.00981657	DownReg
Raph1	Oligodendrocytes	0.521814	8.04355e-13	UpReg			DistalIntergenic			Intron
Rbck1	Oligodendrocytes	-0.34048	8.88145e-05	DownReg							Promoter
Rbfa	Oligodendrocytes	-0.244794	0.000178943	DownReg				Downstream			Promoter
Rcan2	Oligodendrocytes	-0.368726	0.000614816	DownReg			DistalIntergenic			Intron	Promoter
Rdh10	Oligodendrocytes	-0.270798	0.000417949	DownReg			DistalIntergenic			Intron
Rer1	Oligodendrocytes	0.531841	6.51917e-15	UpReg
Rhbdd3	Oligodendrocytes	0.20802	0.0365514	UpReg
Rheb	Oligodendrocytes	-0.4036	0.000211039	DownReg						Intron	Promoter
Rhoa	Oligodendrocytes	0.298688	0.012967	UpReg
Rhob	Oligodendrocytes	0.335378	0.00656669	UpReg			DistalIntergenic				Promoter
Rhog	Oligodendrocytes	0.53046	3.18355e-07	UpReg							Promoter
Rhoj	Oligodendrocytes	-0.621395	4.02584e-07	DownReg
Rhpn2	Oligodendrocytes	-0.335073	0.00177382	DownReg						Intron
Ripk2	Oligodendrocytes	0.302029	0.00992968	UpReg							Promoter
Rnf139	Oligodendrocytes	0.204072	8.51869e-07	UpReg							Promoter
Rnf7	Oligodendrocytes	0.281066	0.0379058	UpReg
Rnh1	Oligodendrocytes	0.285586	0.0438772	UpReg
Rock2	Oligodendrocytes	-0.302355	0.00269893	DownReg							Promoter
Rpa1	Oligodendrocytes	-0.298414	0.0378009	DownReg			DistalIntergenic	Downstream		Intron
Rpap3	Oligodendrocytes	-0.239128	0.00322331	DownReg			DistalIntergenic
Rpl11	Oligodendrocytes	0.370838	1.14645e-05	UpReg
Rpl18	Oligodendrocytes	0.809234	4.21527e-20	UpReg							Promoter
Rpl21	Oligodendrocytes	0.212838	0.000235094	UpReg			DistalIntergenic				Promoter
Rpl28	Oligodendrocytes	0.252803	2.3655e-05	UpReg
Rpl6	Oligodendrocytes	-0.602167	2.62653e-11	DownReg							Promoter
Rpl8	Oligodendrocytes	0.216722	0.0162708	UpReg
Rplp0	Oligodendrocytes	0.480729	1.83053e-10	UpReg
Rps2	Oligodendrocytes	0.235888	0.00231064	UpReg
Rps21	Oligodendrocytes	0.629098	1.9164e-07	UpReg
Rps23	Oligodendrocytes	0.241588	8.51869e-07	UpReg						Intron	Promoter
Rps24	Oligodendrocytes	0.342092	2.67788e-07	UpReg			DistalIntergenic		Exon	Intron	Promoter
Rps27a	Oligodendrocytes	0.368224	1.99696e-05	UpReg
Rps5	Oligodendrocytes	0.220594	3.14603e-06	UpReg							Promoter
Rps8	Oligodendrocytes	0.724769	5.9797e-16	UpReg
Rps9	Oligodendrocytes	0.202981	0.000277735	UpReg
Rpsa	Oligodendrocytes	0.259141	0.00198967	UpReg
Rrp1b	Oligodendrocytes	0.221698	0.000307062	UpReg			DistalIntergenic				Promoter
Rsrp1	Oligodendrocytes	-0.300395	1.30146e-05	DownReg
Rtkn	Oligodendrocytes	-0.211244	0.0443318	DownReg
Rundc1	Oligodendrocytes	-0.332833	4.97244e-10	DownReg
Rundc3b	Oligodendrocytes	-0.379631	1.43902e-07	DownReg						Intron	Promoter
Rwdd1	Oligodendrocytes	-0.212646	0.00504447	DownReg							Promoter
Sae1	Oligodendrocytes	-0.381119	6.00218e-08	DownReg
Sc5d	Oligodendrocytes	0.259295	0.00340274	UpReg			DistalIntergenic				Promoter
Scd2	Oligodendrocytes	0.779696	1.24928e-39	UpReg							Promoter
Scoc	Oligodendrocytes	0.296831	0.000198933	UpReg
Sdad1	Oligodendrocytes	-0.215424	7.61333e-07	DownReg
Sdf2	Oligodendrocytes	-0.346491	0.000287641	DownReg						Intron
Sdha	Oligodendrocytes	-0.491662	3.18283e-11	DownReg
Sec62	Oligodendrocytes	0.509005	3.03538e-10	UpReg
Seh1l	Oligodendrocytes	-0.269908	3.92232e-06	DownReg			DistalIntergenic
Selenof	Oligodendrocytes	0.602922	2.54377e-11	UpReg			DistalIntergenic			Intron	Promoter
Selenoi	Oligodendrocytes	-0.229469	0.0127076	DownReg	3_UTR						Promoter
Selenok	Oligodendrocytes	0.847782	6.79169e-24	UpReg			DistalIntergenic			Intron
Selenos	Oligodendrocytes	1.02257	1.73124e-31	UpReg			DistalIntergenic
Sem1	Oligodendrocytes	-0.296724	0.00640926	DownReg			DistalIntergenic
Serinc1	Oligodendrocytes	0.327839	1.81707e-10	UpReg			DistalIntergenic
Serp1	Oligodendrocytes	0.227269	0.000282479	UpReg
Sf3b2	Oligodendrocytes	-0.458408	1.0617e-07	DownReg
Sgk1	Oligodendrocytes	-1.07854	3.47228e-29	DownReg			DistalIntergenic		Exon	Intron	Promoter
Sh3glb1	Oligodendrocytes	0.353168	0.00451412	UpReg	3_UTR		DistalIntergenic
Shisa8	Oligodendrocytes	0.283765	1.22841e-09	UpReg
Sin3b	Oligodendrocytes	-0.30523	0.0034522	DownReg	3_UTR
Slc22a17	Oligodendrocytes	0.329403	5.23603e-05	UpReg
Slc22a23	Oligodendrocytes	0.223353	0.0403046	UpReg			DistalIntergenic			Intron	Promoter
Slc25a39	Oligodendrocytes	0.242962	5.83708e-06	UpReg							Promoter
Slc39a14	Oligodendrocytes	-0.223571	0.0025108	DownReg							Promoter
Slc3a2	Oligodendrocytes	0.445682	3.84806e-10	UpReg			DistalIntergenic				Promoter
Slc6a1	Oligodendrocytes	-0.415327	0.00108979	DownReg			DistalIntergenic			Intron	Promoter
Smad3	Oligodendrocytes	-0.250551	1.14817e-05	DownReg			DistalIntergenic			Intron	Promoter
Smim11	Oligodendrocytes	-0.223135	6.08001e-05	DownReg							Promoter
Smim19	Oligodendrocytes	0.293269	0.0461267	UpReg
Smim26	Oligodendrocytes	0.254556	0.00427909	UpReg
Smim8	Oligodendrocytes	-0.212241	3.90815e-05	DownReg							Promoter
Smpd4	Oligodendrocytes	0.334871	0.000230316	UpReg
Snap91	Oligodendrocytes	-0.355163	0.00072438	DownReg						Intron	Promoter
Snapc1	Oligodendrocytes	0.322563	1.83545e-07	UpReg
Snrk	Oligodendrocytes	-0.250475	0.0075219	DownReg			DistalIntergenic				Promoter
Snrpa1	Oligodendrocytes	-0.424615	1.24138e-07	DownReg						Intron	Promoter
Snrpf	Oligodendrocytes	-0.389818	7.9484e-09	DownReg							Promoter
Snx32	Oligodendrocytes	-0.261317	0.0216341	DownReg							Promoter
Son	Oligodendrocytes	-0.225269	0.00776615	DownReg
Sorbs1	Oligodendrocytes	-0.284722	3.70393e-07	DownReg						Intron	Promoter
Sorcs1	Oligodendrocytes	0.255376	5.47531e-06	UpReg			DistalIntergenic			Intron
Spats2l	Oligodendrocytes	-0.364547	1.35663e-11	DownReg			DistalIntergenic			Intron	Promoter
Spef2	Oligodendrocytes	-0.233324	0.0482983	DownReg			DistalIntergenic
Spg7	Oligodendrocytes	-0.281264	0.00216455	DownReg
Sptbn1	Oligodendrocytes	-0.289054	6.53103e-11	DownReg						Intron	Promoter
Sqle	Oligodendrocytes	0.20427	0.015824	UpReg						Intron	Promoter
Srek1	Oligodendrocytes	-0.402887	2.3655e-05	DownReg	3_UTR		DistalIntergenic				Promoter
Srek1ip1	Oligodendrocytes	-0.260278	0.000748098	DownReg						Intron
Srp9	Oligodendrocytes	-0.457421	9.50905e-11	DownReg
Srpr	Oligodendrocytes	0.607746	1.28399e-14	UpReg
Srsf2	Oligodendrocytes	-0.347202	0.000375518	DownReg
Srsf3	Oligodendrocytes	-0.398826	0.000643111	DownReg							Promoter
Srsf9	Oligodendrocytes	0.370947	1.05804e-10	UpReg			DistalIntergenic
Ssb	Oligodendrocytes	-0.245998	0.0356153	DownReg							Promoter
Ssbp2	Oligodendrocytes	-0.28132	0.0248076	DownReg			DistalIntergenic			Intron
Ssbp3	Oligodendrocytes	-0.436268	2.27044e-06	DownReg			DistalIntergenic			Intron	Promoter
Ssr3	Oligodendrocytes	0.385361	0.00021931	UpReg
Ssr4	Oligodendrocytes	0.275337	1.60759e-05	UpReg
St3gal3	Oligodendrocytes	-0.320128	0.00331059	DownReg						Intron
Stambp	Oligodendrocytes	0.31763	0.0034522	UpReg
Stip1	Oligodendrocytes	-0.490881	3.74691e-10	DownReg
Stk16	Oligodendrocytes	-0.245191	0.0420229	DownReg
Stmn1	Oligodendrocytes	0.284217	0.0140521	UpReg
Stmn4	Oligodendrocytes	0.311596	0.00037657	UpReg			DistalIntergenic			Intron	Promoter
Stxbp6	Oligodendrocytes	0.204139	0.0142451	UpReg			DistalIntergenic		Exon	Intron	Promoter
Sucla2	Oligodendrocytes	-0.7849	2.23643e-21	DownReg			DistalIntergenic			Intron	Promoter
Suds3	Oligodendrocytes	-0.396018	2.41305e-10	DownReg			DistalIntergenic
Sugp2	Oligodendrocytes	-0.490872	3.67347e-10	DownReg						Intron
Sumo2	Oligodendrocytes	-0.334747	0.00231064	DownReg							Promoter
Supt4a	Oligodendrocytes	0.354376	2.04661e-09	UpReg							Promoter
Supt6	Oligodendrocytes	-0.394943	0.000400998	DownReg
Surf1	Oligodendrocytes	0.234541	0.000782611	UpReg
Sv2a	Oligodendrocytes	0.604231	1.06084e-10	UpReg
Svil	Oligodendrocytes	0.237504	0.000178943	UpReg						Intron	Promoter
Synj2bp	Oligodendrocytes	-0.253245	0.000794718	DownReg	3_UTR
Sypl	Oligodendrocytes	0.359052	0.00451412	UpReg			DistalIntergenic
Syt11	Oligodendrocytes	0.502774	5.71347e-18	UpReg							Promoter
Taldo1	Oligodendrocytes	0.53637	1.05936e-07	UpReg
Tax1bp1	Oligodendrocytes	-0.381981	0.000487715	DownReg							Promoter
Tbc1d20	Oligodendrocytes	-0.3531	1.2003e-05	DownReg			DistalIntergenic
Tbca	Oligodendrocytes	-0.218522	0.0155584	DownReg			DistalIntergenic
Tbcc	Oligodendrocytes	0.204012	0.000596088	UpReg
Tbpl1	Oligodendrocytes	0.301415	1.81707e-10	UpReg					Exon	Intron
Tcf25	Oligodendrocytes	-0.672522	1.55194e-14	DownReg							Promoter
Tcp1	Oligodendrocytes	-0.69188	4.93541e-14	DownReg							Promoter
Tctex1d2	Oligodendrocytes	-0.245913	0.000126776	DownReg
Tecr	Oligodendrocytes	1.30508	4.42512e-59	UpReg						Intron	Promoter
Terf2ip	Oligodendrocytes	0.234175	1.28253e-06	UpReg	3_UTR		DistalIntergenic
Tfrc	Oligodendrocytes	0.330516	2.91424e-07	UpReg							Promoter
Tgoln1	Oligodendrocytes	0.768143	9.46054e-25	UpReg							Promoter
Thap7	Oligodendrocytes	-0.263339	1.62681e-06	DownReg							Promoter
Thoc7	Oligodendrocytes	-0.365802	1.10643e-07	DownReg						Intron
Thsd7a	Oligodendrocytes	0.35003	0.0132457	UpReg			DistalIntergenic		Exon	Intron
Thyn1	Oligodendrocytes	-0.402416	3.35172e-12	DownReg
Timm9	Oligodendrocytes	-0.339187	9.37408e-05	DownReg
Timp2	Oligodendrocytes	0.336955	2.81879e-09	UpReg							Promoter
Tkt	Oligodendrocytes	0.303343	0.0118088	UpReg
Tle4	Oligodendrocytes	-0.377079	4.17991e-06	DownReg			DistalIntergenic			Intron	Promoter
Tln1	Oligodendrocytes	0.34419	0.00290267	UpReg
Tm9sf3	Oligodendrocytes	0.433198	1.60759e-05	UpReg			DistalIntergenic			Intron
Tm9sf4	Oligodendrocytes	0.20235	0.0448008	UpReg						Intron	Promoter
Tmbim6	Oligodendrocytes	0.571406	5.40899e-09	UpReg							Promoter
Tmco1	Oligodendrocytes	0.526776	3.15433e-11	UpReg							Promoter
Tmed3	Oligodendrocytes	0.215239	2.34306e-05	UpReg			DistalIntergenic
Tmed4	Oligodendrocytes	0.56416	1.13647e-11	UpReg							Promoter
Tmem101	Oligodendrocytes	0.337215	5.03256e-11	UpReg						Intron	Promoter
Tmem106b	Oligodendrocytes	0.327018	0.00387492	UpReg			DistalIntergenic				Promoter
Tmem106c	Oligodendrocytes	0.214523	0.000169515	UpReg
Tmem18	Oligodendrocytes	0.268738	0.00146144	UpReg			DistalIntergenic
Tmem183a	Oligodendrocytes	-0.305441	1.11356e-05	DownReg	3_UTR			Downstream
Tmem199	Oligodendrocytes	-0.227708	0.0173663	DownReg							Promoter
Tmem205	Oligodendrocytes	0.234811	0.0365514	UpReg
Tmem222	Oligodendrocytes	0.263169	1.22841e-09	UpReg						Intron	Promoter
Tmem223	Oligodendrocytes	0.527369	1.86572e-11	UpReg
Tmem237	Oligodendrocytes	0.293593	0.00182496	UpReg							Promoter
Tmem246	Oligodendrocytes	0.349248	5.61235e-09	UpReg
Tmem263	Oligodendrocytes	0.247749	1.69412e-08	UpReg						Intron
Tmem30a	Oligodendrocytes	0.663829	6.45235e-18	UpReg							Promoter
Tmem33	Oligodendrocytes	0.432949	0.000103657	UpReg
Tmem50b	Oligodendrocytes	0.262027	0.000154851	UpReg			DistalIntergenic
Tmem94	Oligodendrocytes	0.236352	6.4835e-06	UpReg						Intron	Promoter
Tmem9b	Oligodendrocytes	0.342779	2.62249e-07	UpReg
Tmod2	Oligodendrocytes	-0.224922	0.00154088	DownReg
Tmsb4x	Oligodendrocytes	0.866213	2.42306e-22	UpReg				Downstream
Tmx1	Oligodendrocytes	0.530585	1.00755e-13	UpReg			DistalIntergenic			Intron	Promoter
Tnks2	Oligodendrocytes	0.277364	0.0159983	UpReg			DistalIntergenic				Promoter
Tnpo2	Oligodendrocytes	-0.27996	0.000483377	DownReg
Tob2	Oligodendrocytes	-0.260001	0.0481314	DownReg							Promoter
Top1	Oligodendrocytes	-0.312073	0.000134809	DownReg			DistalIntergenic			Intron	Promoter
Tpgs2	Oligodendrocytes	-0.201526	3.376e-05	DownReg							Promoter
Tprgl	Oligodendrocytes	0.289555	0.0263705	UpReg
Tpt1	Oligodendrocytes	0.343037	0.00346841	UpReg							Promoter
Trappc2	Oligodendrocytes	0.395866	2.32452e-09	UpReg							Promoter
Trappc3	Oligodendrocytes	-0.402157	2.71929e-07	DownReg							Promoter
Trf	Oligodendrocytes	0.416087	2.52853e-12	UpReg
Trim39	Oligodendrocytes	0.236105	0.00102413	UpReg							Promoter
Trmt1	Oligodendrocytes	-0.370284	0.00020155	DownReg
Trnau1ap	Oligodendrocytes	-0.271713	0.00302287	DownReg							Promoter
Trp53bp1	Oligodendrocytes	0.310532	0.000347154	UpReg						Intron	Promoter
Trp53rkb	Oligodendrocytes	-0.206711	0.000638476	DownReg			DistalIntergenic
Tsen15	Oligodendrocytes	-0.2638	0.000512937	DownReg			DistalIntergenic				Promoter
Tsen34	Oligodendrocytes	-0.316442	0.000164548	DownReg
Tsnax	Oligodendrocytes	-0.810944	1.75637e-22	DownReg
Tspan7	Oligodendrocytes	0.203494	0.00317359	UpReg			DistalIntergenic			Intron	Promoter
Ttc9	Oligodendrocytes	0.39448	1.45598e-08	UpReg			DistalIntergenic				Promoter
Ttyh1	Oligodendrocytes	0.345277	0.000703418	UpReg
Tuba1a	Oligodendrocytes	1.71617	1.24798e-101	UpReg
Tvp23b	Oligodendrocytes	0.264076	5.05122e-07	UpReg							Promoter
Txndc15	Oligodendrocytes	0.744628	1.81606e-23	UpReg
Txndc17	Oligodendrocytes	0.452294	2.84396e-12	UpReg
Txnrd1	Oligodendrocytes	-0.259336	0.00249347	DownReg					Exon	Intron	Promoter
Uba6	Oligodendrocytes	0.285693	0.00240163	UpReg							Promoter
Ubb	Oligodendrocytes	0.568507	8.46387e-09	UpReg							Promoter
Ubc	Oligodendrocytes	-0.231984	0.00863098	DownReg				Downstream			Promoter
Ube2b	Oligodendrocytes	-0.226149	0.0260805	DownReg
Ube2o	Oligodendrocytes	-0.344987	7.79513e-11	DownReg						Intron	Promoter
Ube3a	Oligodendrocytes	0.246983	1.43902e-07	UpReg	3_UTR		DistalIntergenic				Promoter
Ubp1	Oligodendrocytes	-0.276705	0.0293149	DownReg
Ubr5	Oligodendrocytes	-0.401046	2.12668e-05	DownReg			DistalIntergenic			Intron	Promoter
Uck1	Oligodendrocytes	-0.205357	3.01769e-06	DownReg
Ufc1	Oligodendrocytes	-0.28069	3.6442e-07	DownReg
Ufm1	Oligodendrocytes	-0.222027	0.00402714	DownReg			DistalIntergenic			Intron	Promoter
Uhmk1	Oligodendrocytes	-0.33177	8.67675e-10	DownReg			DistalIntergenic				Promoter
Unc13b	Oligodendrocytes	-0.366695	2.05823e-08	DownReg					Exon	Intron	Promoter
Unc50	Oligodendrocytes	0.677881	6.75762e-23	UpReg							Promoter
Uqcrc2	Oligodendrocytes	0.203686	0.0192517	UpReg							Promoter
Usp13	Oligodendrocytes	0.25572	4.56991e-07	UpReg						Intron	Promoter
Usp14	Oligodendrocytes	-0.677473	1.71511e-15	DownReg							Promoter
Usp19	Oligodendrocytes	0.265343	4.99044e-05	UpReg
Usp5	Oligodendrocytes	-0.507799	3.24442e-13	DownReg							Promoter
Vegfb	Oligodendrocytes	0.257789	0.0034522	UpReg
Vhl	Oligodendrocytes	-0.231075	0.0174668	DownReg
Vma21	Oligodendrocytes	0.425573	1.12927e-09	UpReg
Vmp1	Oligodendrocytes	-0.261769	3.876e-06	DownReg						Intron	Promoter
Vopp1	Oligodendrocytes	0.295771	1.45776e-07	UpReg						Intron	Promoter
Wdr12	Oligodendrocytes	0.308107	8.18081e-05	UpReg							Promoter
Wdr20	Oligodendrocytes	-0.29206	0.00852498	DownReg
Wdr47	Oligodendrocytes	-0.650163	1.1534e-14	DownReg		5_UTR					Promoter
Wdr61	Oligodendrocytes	-0.358547	4.76133e-09	DownReg
Wdr75	Oligodendrocytes	0.304673	0.000772658	UpReg			DistalIntergenic		Exon
Xab2	Oligodendrocytes	0.375589	1.05856e-09	UpReg
Xrcc6	Oligodendrocytes	0.318517	0.000309124	UpReg							Promoter
Ybx1	Oligodendrocytes	-0.399527	7.95017e-06	DownReg							Promoter
Yif1b	Oligodendrocytes	0.220569	2.29962e-07	UpReg
Ywhag	Oligodendrocytes	-0.583428	4.74793e-15	DownReg						Intron	Promoter
Zbtb16	Oligodendrocytes	-0.678443	6.53103e-11	DownReg						Intron	Promoter
Zbtb18	Oligodendrocytes	-0.228566	0.00776596	DownReg			DistalIntergenic		Exon
Zbtb7a	Oligodendrocytes	-0.621306	5.31949e-16	DownReg
Zc3h15	Oligodendrocytes	-0.317398	3.40658e-05	DownReg			DistalIntergenic				Promoter
Zc3h6	Oligodendrocytes	-0.56385	2.4672e-11	DownReg					Exon		Promoter
Zcchc14	Oligodendrocytes	-0.34794	0.000589086	DownReg						Intron
Zcchc17	Oligodendrocytes	0.31826	0.0116213	UpReg
Zcchc7	Oligodendrocytes	-0.223111	0.0023441	DownReg
Zdhhc12	Oligodendrocytes	0.222067	3.14603e-06	UpReg
Zdhhc16	Oligodendrocytes	0.211691	4.31837e-05	UpReg
Zdhhc20	Oligodendrocytes	-0.221071	0.042614	DownReg						Intron	Promoter
Zfand4	Oligodendrocytes	-0.277434	0.0447952	DownReg
Zfp120	Oligodendrocytes	-0.224544	0.00142165	DownReg			DistalIntergenic			Intron
Zfp276	Oligodendrocytes	-0.321596	0.0075219	DownReg
Zfp444	Oligodendrocytes	-0.235779	0.00600542	DownReg			DistalIntergenic
Zfp61	Oligodendrocytes	-0.229773	2.67862e-05	DownReg							Promoter
Zfp612	Oligodendrocytes	-0.212573	0.0329072	DownReg			DistalIntergenic				Promoter
Zfp638	Oligodendrocytes	-0.281784	0.000719188	DownReg
Zfp654	Oligodendrocytes	0.281284	0.0450393	UpReg							Promoter
Zfp664	Oligodendrocytes	-0.203388	0.0115988	DownReg						Intron
Zfp866	Oligodendrocytes	-0.343633	0.000614816	DownReg
Zmat2	Oligodendrocytes	-0.45479	7.60785e-09	DownReg
Zmiz2	Oligodendrocytes	-0.461975	2.0168e-08	DownReg
Zrsr2	Oligodendrocytes	-0.360887	1.24605e-06	DownReg	3_UTR
Aamp	MSN_Grm8+_1	-0.26642	0.000183095	DownReg							Promoter
Abhd17a	MSN_Grm8+_1	-0.206541	0.00129478	DownReg							Promoter
Acvr1c	MSN_Grm8+_1	-0.286055	0.000204059	DownReg					Exon	Intron	Promoter
Adamtsl1	MSN_Grm8+_1	-0.541333	0.00260009	DownReg						Intron
Adgrb2	MSN_Grm8+_1	-0.313713	0.013506	DownReg							Promoter
Ahi1	MSN_Grm8+_1	-0.200369	0.0142917	DownReg						Intron	Promoter
Akap5	MSN_Grm8+_1	-0.229351	0.0183246	DownReg							Promoter
Ano3	MSN_Grm8+_1	-0.673363	1.62589e-06	DownReg						Intron
Apoa1	MSN_Grm8+_1	0.259286	2.78662e-06	UpReg
Arf1	MSN_Grm8+_1	-0.362608	4.05517e-05	DownReg							Promoter
Arf5	MSN_Grm8+_1	-0.597131	8.2704e-13	DownReg
Arhgdia	MSN_Grm8+_1	0.298117	4.0881e-07	UpReg							Promoter
Arpc1a	MSN_Grm8+_1	-0.534561	2.91835e-14	DownReg							Promoter
Arpc3	MSN_Grm8+_1	-0.39708	5.48194e-07	DownReg							Promoter
Arpc5l	MSN_Grm8+_1	-0.331251	2.66015e-05	DownReg
Arpp19	MSN_Grm8+_1	-0.534812	3.53635e-12	DownReg						Intron	Promoter
Arpp21	MSN_Grm8+_1	-0.462566	1.48778e-12	DownReg					Exon		Promoter
Arxes2	MSN_Grm8+_1	0.259107	4.30627e-06	UpReg
Asphd2	MSN_Grm8+_1	-0.229859	2.63751e-05	DownReg							Promoter
Atp1a1	MSN_Grm8+_1	-0.506757	1.00138e-06	DownReg					Exon		Promoter
Atp1a3	MSN_Grm8+_1	-0.253668	0.000753454	DownReg							Promoter
Atp2a2	MSN_Grm8+_1	-0.580418	2.22459e-12	DownReg			DistalIntergenic				Promoter
Atp2b1	MSN_Grm8+_1	-0.461559	6.1942e-13	DownReg			DistalIntergenic			Intron	Promoter
Atp2b2	MSN_Grm8+_1	-0.298622	4.85297e-05	DownReg			DistalIntergenic			Intron	Promoter
Atp5a1	MSN_Grm8+_1	-0.651882	8.75055e-11	DownReg
Atp5b	MSN_Grm8+_1	-0.35164	8.18042e-05	DownReg
Atp5j2	MSN_Grm8+_1	-0.317932	0.000105911	DownReg
Atp5l	MSN_Grm8+_1	-0.50706	1.48778e-12	DownReg			DistalIntergenic			Intron	Promoter
Atp6v1d	MSN_Grm8+_1	-0.471656	2.76231e-06	DownReg
Atp6v1e1	MSN_Grm8+_1	-0.400156	1.36611e-06	DownReg							Promoter
Atp9b	MSN_Grm8+_1	-0.216793	0.0108438	DownReg	3_UTR		DistalIntergenic		Exon	Intron	Promoter
Atxn2l	MSN_Grm8+_1	-0.409779	0.0054966	DownReg
Bag5	MSN_Grm8+_1	-0.276034	6.53884e-05	DownReg
Brk1	MSN_Grm8+_1	-0.321748	0.0247851	DownReg						Intron	Promoter
Bsg	MSN_Grm8+_1	0.29204	0.00149007	UpReg							Promoter
C1galt1c1	MSN_Grm8+_1	0.342189	4.95159e-08	UpReg
C1qtnf4	MSN_Grm8+_1	-0.306985	0.0161379	DownReg							Promoter
C2cd2l	MSN_Grm8+_1	-0.343285	1.76241e-05	DownReg							Promoter
Cacna1a	MSN_Grm8+_1	-0.261342	0.0432967	DownReg			DistalIntergenic			Intron	Promoter
Cacnb4	MSN_Grm8+_1	-0.286123	0.04435	DownReg						Intron	Promoter
Cadm2	MSN_Grm8+_1	-0.201949	0.0412014	DownReg			DistalIntergenic			Intron	Promoter
Cadm4	MSN_Grm8+_1	0.260882	0.00764101	UpReg			DistalIntergenic			Intron	Promoter
Calm1	MSN_Grm8+_1	0.368294	0.039035	UpReg			DistalIntergenic				Promoter
Calm2	MSN_Grm8+_1	-0.293418	1.69493e-08	DownReg			DistalIntergenic		Exon	Intron	Promoter
Caln1	MSN_Grm8+_1	0.353849	0.00504497	UpReg	3_UTR		DistalIntergenic			Intron
Caly	MSN_Grm8+_1	0.437304	0.000296925	UpReg							Promoter
Camk1d	MSN_Grm8+_1	-0.213459	0.0031032	DownReg			DistalIntergenic			Intron	Promoter
Camk2n1	MSN_Grm8+_1	-0.373608	0.000245964	DownReg			DistalIntergenic
Camkv	MSN_Grm8+_1	0.337301	0.0167867	UpReg
Cd81	MSN_Grm8+_1	0.242495	0.0311049	UpReg
Cdc37	MSN_Grm8+_1	-0.280203	6.86538e-05	DownReg							Promoter
Cdc37l1	MSN_Grm8+_1	-0.365028	0.0220715	DownReg							Promoter
Cdh13	MSN_Grm8+_1	-0.273788	0.0110846	DownReg			DistalIntergenic			Intron
Cdipt	MSN_Grm8+_1	-0.4611	1.29322e-10	DownReg				Downstream
Cdk5r1	MSN_Grm8+_1	-0.258173	0.00420135	DownReg						Intron	Promoter
Cebpb	MSN_Grm8+_1	0.240608	0.00951083	UpReg
Celf2	MSN_Grm8+_1	0.284035	5.28602e-05	UpReg	3_UTR		DistalIntergenic		Exon	Intron	Promoter
Chrm3	MSN_Grm8+_1	-0.616182	0.0108438	DownReg			DistalIntergenic			Intron	Promoter
Cox14	MSN_Grm8+_1	-0.346131	5.69659e-09	DownReg							Promoter
Cox7a2l	MSN_Grm8+_1	-0.25411	0.00027506	DownReg			DistalIntergenic				Promoter
Cox7b	MSN_Grm8+_1	-0.666261	1.93356e-12	DownReg
Cox7c	MSN_Grm8+_1	-0.602595	1.48778e-12	DownReg			DistalIntergenic
Cplx1	MSN_Grm8+_1	-0.22228	0.000951749	DownReg
Cplx2	MSN_Grm8+_1	-0.668903	1.93356e-12	DownReg			DistalIntergenic		Exon	Intron
Ctxn1	MSN_Grm8+_1	-0.201109	0.014506	DownReg
Cuedc2	MSN_Grm8+_1	-0.238174	6.96603e-07	DownReg
Cyc1	MSN_Grm8+_1	-0.308149	2.239e-05	DownReg
Cycs	MSN_Grm8+_1	-0.21819	0.000202599	DownReg			DistalIntergenic				Promoter
D8Ertd738e	MSN_Grm8+_1	-0.22756	0.000435421	DownReg
Dlgap1	MSN_Grm8+_1	-0.210731	0.0464568	DownReg			DistalIntergenic		Exon	Intron	Promoter
Dscam	MSN_Grm8+_1	-0.507541	0.00199098	DownReg			DistalIntergenic		Exon	Intron
Egfp	MSN_Grm8+_1	0.71619	4.08881e-11	UpReg
Eif4a2	MSN_Grm8+_1	-0.506262	5.28936e-10	DownReg							Promoter
Eif5a	MSN_Grm8+_1	-0.25414	0.00096789	DownReg							Promoter
Elmod1	MSN_Grm8+_1	-0.275404	0.000386655	DownReg			DistalIntergenic			Intron	Promoter
Enc1	MSN_Grm8+_1	0.261271	0.0273933	UpReg							Promoter
Endog	MSN_Grm8+_1	-0.22835	3.40106e-06	DownReg
Eno1	MSN_Grm8+_1	-0.431946	3.17841e-08	DownReg			DistalIntergenic
Epha4	MSN_Grm8+_1	0.272457	0.0218312	UpReg			DistalIntergenic			Intron	Promoter
Esd	MSN_Grm8+_1	-0.375263	3.85862e-08	DownReg
Fam76b	MSN_Grm8+_1	-0.3314	0.044097	DownReg			DistalIntergenic
Fbxl16	MSN_Grm8+_1	-0.232145	0.0431481	DownReg						Intron	Promoter
Fhod3	MSN_Grm8+_1	-0.319743	0.0301148	DownReg						Intron
Fkbp1a	MSN_Grm8+_1	-0.430448	5.68821e-08	DownReg			DistalIntergenic			Intron
Fkbp8	MSN_Grm8+_1	-0.412192	3.96175e-06	DownReg
Foxp1	MSN_Grm8+_1	-0.545104	2.60625e-06	DownReg			DistalIntergenic	Downstream		Intron	Promoter
Fth1	MSN_Grm8+_1	0.367875	1.01998e-05	UpReg							Promoter
Ftl1	MSN_Grm8+_1	0.216887	0.000847881	UpReg							Promoter
G3bp2	MSN_Grm8+_1	0.360757	0.0147451	UpReg			DistalIntergenic				Promoter
Gabarapl1	MSN_Grm8+_1	-0.563925	5.27757e-13	DownReg							Promoter
Gabrd	MSN_Grm8+_1	-0.207376	0.00951083	DownReg
Gapdh	MSN_Grm8+_1	0.346652	0.000440292	UpReg							Promoter
Gde1	MSN_Grm8+_1	-0.35479	0.00205857	DownReg
Gm47283	MSN_Grm8+_1	-0.716054	1.48778e-12	DownReg
Gnl1	MSN_Grm8+_1	-0.29546	1.07668e-06	DownReg							Promoter
Golga5	MSN_Grm8+_1	-0.215521	0.0297878	DownReg							Promoter
Got1	MSN_Grm8+_1	-0.292498	0.00152607	DownReg							Promoter
Gria1	MSN_Grm8+_1	0.22372	2.89589e-05	UpReg			DistalIntergenic			Intron	Promoter
Guk1	MSN_Grm8+_1	-0.240017	7.61109e-05	DownReg
Hebp1	MSN_Grm8+_1	-0.206016	0.0017423	DownReg							Promoter
Hint1	MSN_Grm8+_1	-0.288531	0.000311546	DownReg
Hnrnpa0	MSN_Grm8+_1	-0.299664	0.00045763	DownReg							Promoter
Hsp90ab1	MSN_Grm8+_1	0.589589	7.16827e-06	UpReg							Promoter
Hspa8	MSN_Grm8+_1	0.489331	4.73962e-06	UpReg							Promoter
Hspd1	MSN_Grm8+_1	-0.205527	0.0278183	DownReg
Hspe1	MSN_Grm8+_1	-0.364667	1.21515e-09	DownReg
Icam5	MSN_Grm8+_1	-0.450061	1.64746e-06	DownReg							Promoter
Itm2b	MSN_Grm8+_1	0.441596	0.00388377	UpReg			DistalIntergenic				Promoter
Itpka	MSN_Grm8+_1	-0.318304	0.000375656	DownReg							Promoter
Jcad	MSN_Grm8+_1	-0.266931	0.00480891	DownReg						Intron
Josd1	MSN_Grm8+_1	0.235279	0.0484184	UpReg							Promoter
Kif22	MSN_Grm8+_1	0.208514	0.000202599	UpReg
Kifap3	MSN_Grm8+_1	0.492617	3.27799e-06	UpReg						Intron	Promoter
Lamp1	MSN_Grm8+_1	0.305471	0.015727	UpReg
Ldhb	MSN_Grm8+_1	-0.599265	8.32261e-16	DownReg							Promoter
Letm2	MSN_Grm8+_1	-0.228727	0.0171116	DownReg							Promoter
Lgmn	MSN_Grm8+_1	0.392205	0.000529261	UpReg
Lgr4	MSN_Grm8+_1	-0.200104	0.0207509	DownReg						Intron
Lrtm1	MSN_Grm8+_1	0.445148	0.00833514	UpReg
Lysmd2	MSN_Grm8+_1	-0.222456	0.00773673	DownReg						Intron	Promoter
Map1a	MSN_Grm8+_1	-0.4121	1.12229e-08	DownReg							Promoter
Mbp	MSN_Grm8+_1	0.291835	0.0207509	UpReg	3_UTR					Intron	Promoter
Mcu	MSN_Grm8+_1	-0.394584	0.00856546	DownReg			DistalIntergenic			Intron	Promoter
Mdh1	MSN_Grm8+_1	-0.400158	0.000347386	DownReg							Promoter
Mdh2	MSN_Grm8+_1	-0.488247	6.65228e-10	DownReg
Mfsd14a	MSN_Grm8+_1	-0.200115	0.00126864	DownReg							Promoter
Mrpl20	MSN_Grm8+_1	-0.242027	0.000404337	DownReg							Promoter
Mrpl35	MSN_Grm8+_1	-0.218731	0.00314471	DownReg						Intron
Mt1	MSN_Grm8+_1	0.340295	0.00504497	UpReg			DistalIntergenic		Exon
[truncated: 1,941 more rows]

## Sheet: SalineCPPvsCocaineCPP
Gene	cell_type	avg_logFC	p_val_adj	Direction	3_UTR	5_UTR	DistalIntergenic	Downstream	Exon	Intron	Promoter
1500011B03Rik	MSN_Drd2+_1	-0.222173	1.40728e-15	DownReg
A830018L16Rik	MSN_Drd2+_1	0.217021	5.6174e-14	UpReg					Exon	Intron
Acvr1c	MSN_Drd2+_1	-0.2228	4.75786e-10	DownReg					Exon	Intron	Promoter
Adam12	MSN_Drd2+_1	0.250108	3.41412e-15	UpReg			DistalIntergenic			Intron	Promoter
Ano3	MSN_Drd2+_1	-0.200457	1.65527e-16	DownReg						Intron
Arhgap6	MSN_Drd2+_1	0.256612	4.6529e-21	UpReg						Intron
Bex2	MSN_Drd2+_1	-0.317913	3.28701e-19	DownReg
C2cd2l	MSN_Drd2+_1	-0.239419	1.91139e-17	DownReg							Promoter
Calm2	MSN_Drd2+_1	-0.216941	9.82437e-27	DownReg			DistalIntergenic		Exon	Intron	Promoter
Camk2a	MSN_Drd2+_1	0.218954	5.75142e-14	UpReg			DistalIntergenic				Promoter
Car12	MSN_Drd2+_1	-0.208177	2.14078e-13	DownReg	3_UTR		DistalIntergenic			Intron
Celf3	MSN_Drd2+_1	-0.234924	3.03964e-19	DownReg							Promoter
Chsy3	MSN_Drd2+_1	0.23758	4.97255e-14	UpReg						Intron
Clk4	MSN_Drd2+_1	0.204347	4.10594e-15	UpReg
Csgalnact1	MSN_Drd2+_1	0.20455	8.39277e-14	UpReg			DistalIntergenic			Intron
Cspg5	MSN_Drd2+_1	0.229326	1.56485e-19	UpReg							Promoter
Ctnna3	MSN_Drd2+_1	0.333996	1.92722e-53	UpReg						Intron	Promoter
Dynll1	MSN_Drd2+_1	-0.384038	5.43555e-28	DownReg
Dynll2	MSN_Drd2+_1	-0.20042	4.36911e-12	DownReg			DistalIntergenic				Promoter
Eef1a1	MSN_Drd2+_1	-0.260284	8.3658e-16	DownReg	3_UTR		DistalIntergenic				Promoter
Egfp	MSN_Drd2+_1	-0.240941	8.65613e-09	DownReg
Eif1	MSN_Drd2+_1	-0.260724	2.09982e-14	DownReg			DistalIntergenic				Promoter
Eif2s3y	MSN_Drd2+_1	-0.21076	6.39934e-08	DownReg
Elk3	MSN_Drd2+_1	0.251498	4.93806e-19	UpReg	3_UTR					Intron	Promoter
Emc6	MSN_Drd2+_1	-0.209745	2.53738e-20	DownReg							Promoter
Gaa	MSN_Drd2+_1	0.288008	1.68771e-39	UpReg							Promoter
Gapdh	MSN_Drd2+_1	-0.248851	8.53286e-12	DownReg							Promoter
Ggact	MSN_Drd2+_1	0.213909	5.38986e-15	UpReg
Glp2r	MSN_Drd2+_1	0.308557	8.09089e-26	UpReg						Intron
Gpcpd1	MSN_Drd2+_1	-0.248411	1.30977e-17	DownReg
Gramd1b	MSN_Drd2+_1	0.207366	4.63025e-13	UpReg			DistalIntergenic		Exon	Intron	Promoter
Hsp90ab1	MSN_Drd2+_1	-0.285414	7.41567e-15	DownReg							Promoter
Itgbl1	MSN_Drd2+_1	0.295628	5.37702e-18	UpReg						Intron
Junb	MSN_Drd2+_1	-0.221567	5.32843e-10	DownReg							Promoter
Jund	MSN_Drd2+_1	-0.2237	3.4514e-14	DownReg							Promoter
Kansl1l	MSN_Drd2+_1	0.206861	2.81507e-15	UpReg
Kdm5d	MSN_Drd2+_1	-0.205171	6.54627e-10	DownReg
Lrrtm4	MSN_Drd2+_1	0.217857	1.27207e-21	UpReg			DistalIntergenic			Intron	Promoter
Lrtm1	MSN_Drd2+_1	0.401393	5.57018e-36	UpReg
Lysmd4	MSN_Drd2+_1	0.30467	4.3549e-27	UpReg						Intron
Maged1	MSN_Drd2+_1	-0.215222	1.52542e-17	DownReg							Promoter
Map6	MSN_Drd2+_1	0.210148	3.91152e-21	UpReg						Intron
Ndufb10	MSN_Drd2+_1	-0.332418	1.40268e-31	DownReg
Nfe2l1	MSN_Drd2+_1	-0.248187	1.01159e-23	DownReg
Ntm	MSN_Drd2+_1	-0.264051	1.67179e-11	DownReg	3_UTR		DistalIntergenic			Intron	Promoter
Olfm3	MSN_Drd2+_1	0.293997	1.9592e-16	UpReg			DistalIntergenic			Intron
Pcbp2	MSN_Drd2+_1	0.207075	1.06862e-13	UpReg
Pcp4	MSN_Drd2+_1	-0.287649	3.4514e-14	DownReg			DistalIntergenic
Penk	MSN_Drd2+_1	-0.24722	5.18814e-15	DownReg			DistalIntergenic			Intron	Promoter
Pigk	MSN_Drd2+_1	0.244192	9.0853e-15	UpReg						Intron	Promoter
Prdx6	MSN_Drd2+_1	0.209839	2.86071e-24	UpReg							Promoter
Prr16	MSN_Drd2+_1	0.249321	2.34903e-11	UpReg			DistalIntergenic			Intron
Ptn	MSN_Drd2+_1	0.314019	1.60501e-25	UpReg			DistalIntergenic	Downstream		Intron
Ptprg	MSN_Drd2+_1	0.227146	6.45325e-14	UpReg			DistalIntergenic			Intron
Rpl22l1	MSN_Drd2+_1	-0.341518	2.70222e-24	DownReg							Promoter
Rpl31	MSN_Drd2+_1	-0.227849	1.24326e-17	DownReg
Rpl36	MSN_Drd2+_1	-0.280902	8.57115e-24	DownReg
Rpl41	MSN_Drd2+_1	-0.359883	4.73004e-25	DownReg
Rps15a	MSN_Drd2+_1	-0.202955	3.08541e-13	DownReg	3_UTR		DistalIntergenic				Promoter
Rtl1	MSN_Drd2+_1	0.20839	4.93806e-19	UpReg
Scand1	MSN_Drd2+_1	-0.272668	3.5601e-18	DownReg
Scg2	MSN_Drd2+_1	-0.2078	1.54135e-07	DownReg			DistalIntergenic		Exon		Promoter
Slc35f4	MSN_Drd2+_1	0.287994	4.89018e-11	UpReg			DistalIntergenic			Intron
Slc8a1	MSN_Drd2+_1	0.345422	8.02559e-17	UpReg			DistalIntergenic			Intron	Promoter
Stk31	MSN_Drd2+_1	-0.273358	7.19608e-06	DownReg			DistalIntergenic				Promoter
Tmem132a	MSN_Drd2+_1	0.323396	2.32819e-59	UpReg						Intron	Promoter
Tmem158	MSN_Drd2+_1	-0.206681	4.99209e-14	DownReg			DistalIntergenic				Promoter
Ubl5	MSN_Drd2+_1	0.398834	1.15224e-76	UpReg
Unc5d	MSN_Drd2+_1	0.247965	1.28886e-11	UpReg			DistalIntergenic		Exon	Intron	Promoter
Uqcr10	MSN_Drd2+_1	-0.296842	1.22001e-27	DownReg
Uqcrq	MSN_Drd2+_1	-0.250027	3.5601e-18	DownReg							Promoter
Xrcc6	MSN_Drd2+_1	0.211507	2.57585e-20	UpReg							Promoter
Ywhah	MSN_Drd2+_1	-0.291626	1.60832e-21	DownReg			DistalIntergenic				Promoter
Zfhx3	MSN_Drd2+_1	-0.203163	5.31838e-06	DownReg						Intron	Promoter
A830018L16Rik	MSN_Drd1+_1	0.219889	5.68486e-17	UpReg					Exon	Intron
Atp2b1	MSN_Drd1+_1	-0.211197	8.37962e-21	DownReg			DistalIntergenic			Intron	Promoter
Camk2a	MSN_Drd1+_1	0.222713	6.45315e-23	UpReg			DistalIntergenic				Promoter
Car12	MSN_Drd1+_1	-0.247828	1.33154e-13	DownReg	3_UTR		DistalIntergenic			Intron
Chil5	MSN_Drd1+_1	0.220243	5.83722e-20	UpReg
Chsy3	MSN_Drd1+_1	0.218644	1.92393e-15	UpReg						Intron
Ctnna3	MSN_Drd1+_1	0.240851	2.31851e-38	UpReg						Intron	Promoter
Dpm3	MSN_Drd1+_1	-0.200695	6.20333e-20	DownReg							Promoter
Drap1	MSN_Drd1+_1	0.218534	2.3521e-50	UpReg
Dynll1	MSN_Drd1+_1	-0.448117	2.61235e-55	DownReg
Egfem1	MSN_Drd1+_1	0.232673	0.00057146	UpReg						Intron	Promoter
Egfp	MSN_Drd1+_1	-0.207856	3.57974e-11	DownReg
Eif1	MSN_Drd1+_1	-0.206697	2.39293e-11	DownReg			DistalIntergenic				Promoter
Eif2s3y	MSN_Drd1+_1	-0.228775	3.39816e-12	DownReg
Elk3	MSN_Drd1+_1	0.22674	3.15594e-17	UpReg	3_UTR					Intron	Promoter
Emc7	MSN_Drd1+_1	0.215492	2.16462e-33	UpReg
Epyc	MSN_Drd1+_1	0.204969	1.07105e-17	UpReg						Intron
Gaa	MSN_Drd1+_1	0.320431	8.66795e-63	UpReg							Promoter
Glp2r	MSN_Drd1+_1	0.261805	5.18597e-26	UpReg						Intron
Gm12353	MSN_Drd1+_1	0.206239	3.23308e-14	UpReg
Gm12394	MSN_Drd1+_1	0.234251	9.35129e-17	UpReg
Gpcpd1	MSN_Drd1+_1	-0.201651	1.14843e-17	DownReg
Htr4	MSN_Drd1+_1	0.362067	4.57564e-20	UpReg			DistalIntergenic
Itgbl1	MSN_Drd1+_1	0.239208	3.26647e-14	UpReg						Intron
Kansl1l	MSN_Drd1+_1	0.230797	3.51605e-15	UpReg
Lrtm1	MSN_Drd1+_1	0.39732	5.91176e-44	UpReg
Lysmd4	MSN_Drd1+_1	0.304633	3.4669e-32	UpReg						Intron
Maml2	MSN_Drd1+_1	0.212869	1.57396e-11	UpReg						Intron	Promoter
Ndufb10	MSN_Drd1+_1	-0.274579	5.24131e-36	DownReg
Nfe2l1	MSN_Drd1+_1	-0.209322	2.85839e-23	DownReg
Nop10	MSN_Drd1+_1	-0.201959	1.82006e-12	DownReg
Npsr1	MSN_Drd1+_1	0.207491	0.000131746	UpReg	3_UTR		DistalIntergenic			Intron	Promoter
Ntm	MSN_Drd1+_1	-0.284286	2.09595e-14	DownReg	3_UTR		DistalIntergenic			Intron	Promoter
Olfm3	MSN_Drd1+_1	0.212166	9.53405e-11	UpReg			DistalIntergenic			Intron
Oxr1	MSN_Drd1+_1	-0.212482	4.59926e-11	DownReg			DistalIntergenic			Intron
Pcbp2	MSN_Drd1+_1	0.229135	5.92236e-15	UpReg
Pcdh15	MSN_Drd1+_1	0.514278	2.09595e-14	UpReg						Intron	Promoter
Pcp4	MSN_Drd1+_1	-0.339558	1.5961e-24	DownReg			DistalIntergenic
Prr16	MSN_Drd1+_1	0.305077	2.82028e-17	UpReg			DistalIntergenic			Intron
Ptn	MSN_Drd1+_1	0.216166	2.57536e-18	UpReg			DistalIntergenic	Downstream		Intron
Ptprg	MSN_Drd1+_1	0.227369	6.86831e-10	UpReg			DistalIntergenic			Intron
Ptprz1	MSN_Drd1+_1	0.276591	7.66394e-20	UpReg			DistalIntergenic		Exon	Intron	Promoter
Reln	MSN_Drd1+_1	-0.247722	2.57727e-13	DownReg						Intron	Promoter
Rpl22l1	MSN_Drd1+_1	-0.239687	1.71207e-16	DownReg							Promoter
Rpl36	MSN_Drd1+_1	-0.290281	3.85917e-37	DownReg
Rpl41	MSN_Drd1+_1	-0.383551	1.30903e-40	DownReg
Rtl1	MSN_Drd1+_1	0.238113	2.03238e-23	UpReg
Scand1	MSN_Drd1+_1	-0.241802	4.24591e-23	DownReg
Slc35f4	MSN_Drd1+_1	0.269035	2.83182e-10	UpReg			DistalIntergenic			Intron
Slc8a1	MSN_Drd1+_1	0.367755	5.72092e-19	UpReg			DistalIntergenic			Intron	Promoter
Strn	MSN_Drd1+_1	-0.200572	9.95761e-14	DownReg							Promoter
Tac1	MSN_Drd1+_1	-0.270022	1.79236e-14	DownReg			DistalIntergenic
Timm8b	MSN_Drd1+_1	-0.200514	1.65857e-13	DownReg
Tmem132a	MSN_Drd1+_1	0.32522	9.42419e-80	UpReg						Intron	Promoter
Ubl5	MSN_Drd1+_1	0.377853	3.30114e-98	UpReg
Uchl1	MSN_Drd1+_1	0.24851	2.11836e-51	UpReg			DistalIntergenic				Promoter
Uqcr10	MSN_Drd1+_1	-0.228093	1.04392e-26	DownReg
Uqcrq	MSN_Drd1+_1	-0.206569	1.1228e-21	DownReg							Promoter
Xrcc6	MSN_Drd1+_1	0.219465	1.49475e-19	UpReg							Promoter
Ywhah	MSN_Drd1+_1	-0.237966	1.05104e-20	DownReg			DistalIntergenic				Promoter
2210016L21Rik	Astrocytes	0.32482	6.90051e-13	UpReg							Promoter
4930522L14Rik	Astrocytes	-0.248438	0.000813171	DownReg
6330403K07Rik	Astrocytes	-0.420539	6.90051e-13	DownReg			DistalIntergenic
9330159F19Rik	Astrocytes	0.263726	1.45062e-09	UpReg						Intron
9930021J03Rik	Astrocytes	0.202915	0.00587899	UpReg						Intron
Aamp	Astrocytes	0.205904	0.00239904	UpReg							Promoter
Abhd13	Astrocytes	-0.211889	9.06618e-12	DownReg
Abhd14a	Astrocytes	0.286697	2.59762e-16	UpReg
Abhd16a	Astrocytes	0.557275	2.13324e-26	UpReg							Promoter
Abhd18	Astrocytes	0.246639	0.00104817	UpReg
Abr	Astrocytes	0.22832	0.000115954	UpReg					Exon	Intron	Promoter
Adcy3	Astrocytes	0.275243	1.8188e-10	UpReg			DistalIntergenic			Intron	Promoter
Adgrl2	Astrocytes	0.288409	4.95535e-07	UpReg			DistalIntergenic			Intron
Adprh	Astrocytes	0.403049	6.86383e-23	UpReg							Promoter
Agtpbp1	Astrocytes	0.365056	1.65544e-06	UpReg			DistalIntergenic		Exon	Intron	Promoter
Ahcyl1	Astrocytes	0.215346	0.000427096	UpReg						Intron	Promoter
Ahnak	Astrocytes	-0.202411	0.00352107	DownReg			DistalIntergenic			Intron	Promoter
Akap7	Astrocytes	-0.224203	3.77837e-05	DownReg			DistalIntergenic			Intron
Alcam	Astrocytes	0.211468	0.00392985	UpReg			DistalIntergenic			Intron
Aldh1a1	Astrocytes	0.563759	2.22457e-08	UpReg			DistalIntergenic
Anapc13	Astrocytes	-0.223963	1.88514e-12	DownReg
Ankrd46	Astrocytes	0.287836	7.00062e-09	UpReg							Promoter
Ano10	Astrocytes	-0.210661	0.00179436	DownReg						Intron	Promoter
Ap2a2	Astrocytes	0.312867	1.49832e-08	UpReg
Ap3b2	Astrocytes	0.226313	0.0018502	UpReg						Intron	Promoter
Ap3m1	Astrocytes	0.226108	0.00510283	UpReg
Apmap	Astrocytes	0.321406	1.19562e-21	UpReg							Promoter
Apoe	Astrocytes	-0.620087	3.7894e-70	DownReg
Arcn1	Astrocytes	-0.203149	0.000312244	DownReg
Arhgap18	Astrocytes	0.206252	0.00266382	UpReg			DistalIntergenic			Intron
Arhgef7	Astrocytes	0.210249	0.00240224	UpReg					Exon	Intron	Promoter
Arl6ip1	Astrocytes	-0.350356	6.94801e-08	DownReg							Promoter
Arl8a	Astrocytes	-0.227608	0.000474936	DownReg				Downstream
Arpc4	Astrocytes	0.204722	0.000418425	UpReg
Asic2	Astrocytes	0.44442	2.45934e-16	UpReg						Intron	Promoter
Astn2	Astrocytes	0.221679	0.00340558	UpReg			DistalIntergenic			Intron
Atf6b	Astrocytes	0.249412	2.09246e-12	UpReg							Promoter
Atp2a2	Astrocytes	0.233941	1.93412e-08	UpReg			DistalIntergenic				Promoter
Atp5o	Astrocytes	0.319921	5.1484e-09	UpReg			DistalIntergenic		Exon	Intron	Promoter
Atp6v1b2	Astrocytes	0.202674	9.08461e-10	UpReg							Promoter
Atxn7l3b	Astrocytes	0.581465	9.60117e-30	UpReg			DistalIntergenic			Intron
Bax	Astrocytes	-0.268943	9.57751e-07	DownReg
BC031181	Astrocytes	-0.234616	0.00125969	DownReg
Bcas2	Astrocytes	0.235551	2.29431e-16	UpReg							Promoter
Bet1l	Astrocytes	-0.357418	2.76508e-16	DownReg
Bmper	Astrocytes	-0.267292	0.000365026	DownReg			DistalIntergenic			Intron
Btg2	Astrocytes	-0.209033	0.0117391	DownReg	3_UTR		DistalIntergenic
C1galt1c1	Astrocytes	0.211475	3.07412e-06	UpReg
C4b	Astrocytes	-0.227854	0.0119716	DownReg						Intron
C730034F03Rik	Astrocytes	-0.213488	6.31353e-13	DownReg
Cacna2d2	Astrocytes	0.298889	4.63053e-06	UpReg						Intron	Promoter
Cacng4	Astrocytes	0.324457	5.12075e-10	UpReg			DistalIntergenic		Exon	Intron	Promoter
Camk1d	Astrocytes	0.425092	1.75984e-10	UpReg			DistalIntergenic			Intron	Promoter
Car10	Astrocytes	-0.472303	2.10189e-17	DownReg	3_UTR		DistalIntergenic			Intron
Casd1	Astrocytes	-0.232116	8.39195e-05	DownReg						Intron	Promoter
Ccdc190	Astrocytes	-0.206065	0.0146109	DownReg			DistalIntergenic
Ccdc50	Astrocytes	0.243525	5.48891e-05	UpReg						Intron	Promoter
Ccdc85a	Astrocytes	0.236574	3.39143e-05	UpReg			DistalIntergenic
Ccnq	Astrocytes	0.209859	6.31353e-13	UpReg			DistalIntergenic
Cct3	Astrocytes	0.243479	2.60422e-11	UpReg							Promoter
Cd27	Astrocytes	0.233298	3.33801e-05	UpReg
Cd47	Astrocytes	-0.219645	4.05412e-07	DownReg			DistalIntergenic		Exon	Intron	Promoter
Cd81	Astrocytes	-0.310348	2.88431e-10	DownReg
Cd9	Astrocytes	-0.440651	8.10965e-08	DownReg			DistalIntergenic			Intron
Cdc37	Astrocytes	0.261938	7.64436e-16	UpReg							Promoter
Cdk17	Astrocytes	0.329639	5.65602e-10	UpReg			DistalIntergenic
Cdk5	Astrocytes	0.456753	4.30172e-19	UpReg
Celsr2	Astrocytes	0.268282	4.52618e-09	UpReg
Cenpv	Astrocytes	0.47493	4.82637e-25	UpReg
Cenpx	Astrocytes	-0.25353	4.18401e-12	DownReg							Promoter
Cep112	Astrocytes	-0.265693	0.00014179	DownReg						Intron
Chchd6	Astrocytes	0.296998	8.39485e-06	UpReg					Exon	Intron
Chmp5	Astrocytes	0.232824	4.82953e-06	UpReg
Chn1	Astrocytes	0.301596	6.75124e-06	UpReg						Intron	Promoter
Chst1	Astrocytes	0.332228	4.14985e-18	UpReg			DistalIntergenic				Promoter
Chst2	Astrocytes	-0.214703	0.000428793	DownReg			DistalIntergenic
Cldn10	Astrocytes	-0.209665	0.00019628	DownReg
Clmn	Astrocytes	0.274986	1.14673e-07	UpReg						Intron	Promoter
Clu	Astrocytes	-0.254086	1.29858e-07	DownReg							Promoter
Cmas	Astrocytes	0.253004	8.91055e-07	UpReg
Cmss1	Astrocytes	-0.291624	1.06562e-06	DownReg						Intron
Cmtm4	Astrocytes	-0.200355	0.000205712	DownReg
Cnih4	Astrocytes	-0.271933	5.20733e-05	DownReg
Cnpy2	Astrocytes	-0.282855	2.45713e-09	DownReg
Cntn1	Astrocytes	0.660995	1.35261e-19	UpReg						Intron
Cope	Astrocytes	-0.334272	1.82722e-08	DownReg
Coq7	Astrocytes	-0.26652	6.97146e-10	DownReg						Intron	Promoter
Cox7b	Astrocytes	0.248058	0.000200926	UpReg
Cpeb1	Astrocytes	0.232806	4.45122e-05	UpReg							Promoter
Crot	Astrocytes	0.275638	1.74685e-07	UpReg					Exon
Csmd1	Astrocytes	-1.27233	8.0397e-88	DownReg			DistalIntergenic		Exon	Intron	Promoter
Csnk2b	Astrocytes	-0.275748	3.61094e-13	DownReg							Promoter
Cst3	Astrocytes	-0.450858	4.7361e-24	DownReg							Promoter
Cthrc1	Astrocytes	-0.234031	0.00253771	DownReg
Ctsd	Astrocytes	-0.360646	2.29549e-10	DownReg
Ctsl	Astrocytes	-0.249849	0.000131035	DownReg
Ctsz	Astrocytes	-0.234668	0.00044383	DownReg
Cttnbp2	Astrocytes	0.254975	7.2601e-06	UpReg			DistalIntergenic			Intron	Promoter
Cyb5a	Astrocytes	-0.213106	0.00681262	DownReg			DistalIntergenic
Cyb5b	Astrocytes	0.234199	0.000291106	UpReg	3_UTR
Cycs	Astrocytes	0.423547	7.90083e-27	UpReg			DistalIntergenic				Promoter
Cyhr1	Astrocytes	-0.239367	0.00280617	DownReg
Cyp51	Astrocytes	0.216481	0.0062969	UpReg			DistalIntergenic				Promoter
Cyren	Astrocytes	-0.310921	3.79913e-12	DownReg
Dalrd3	Astrocytes	-0.279838	4.89502e-11	DownReg
Dcbld1	Astrocytes	0.214276	2.8591e-08	UpReg
Dcc	Astrocytes	-0.225026	0.000389826	DownReg			DistalIntergenic			Intron
Dctn1	Astrocytes	0.219903	1.45672e-06	UpReg			DistalIntergenic		Exon		Promoter
Ddah1	Astrocytes	0.228598	7.7482e-05	UpReg			DistalIntergenic			Intron
Ddx21	Astrocytes	0.20063	0.0206377	UpReg							Promoter
Ddx3y	Astrocytes	-0.24542	0.00380119	DownReg
Ddx60	Astrocytes	-0.268713	0.00323813	DownReg
Degs1	Astrocytes	-0.315305	5.60595e-14	DownReg							Promoter
Denr	Astrocytes	-0.312772	7.84603e-14	DownReg
Dgki	Astrocytes	-0.313588	1.12e-06	DownReg						Intron	Promoter
Dhrs7	Astrocytes	-0.229488	0.000772952	DownReg			DistalIntergenic
Dhx40	Astrocytes	-0.271348	0.000474936	DownReg			DistalIntergenic
Dio2	Astrocytes	0.245439	3.7929e-05	UpReg			DistalIntergenic			Intron
Dkk3	Astrocytes	-0.390923	3.69731e-08	DownReg			DistalIntergenic			Intron
Dnaja1	Astrocytes	0.293824	7.5317e-07	UpReg							Promoter
Dnm3	Astrocytes	0.512555	7.15778e-29	UpReg						Intron	Promoter
Dock3	Astrocytes	0.563487	2.50345e-22	UpReg			DistalIntergenic			Intron
Dok6	Astrocytes	0.275411	0.000678997	UpReg			DistalIntergenic			Intron	Promoter
Dpp9	Astrocytes	0.234573	3.37505e-11	UpReg
Dpy19l4	Astrocytes	-0.217117	0.00109669	DownReg						Intron	Promoter
Drap1	Astrocytes	0.253335	3.59754e-05	UpReg
Dtnb	Astrocytes	0.432224	6.12976e-11	UpReg			DistalIntergenic			Intron	Promoter
Eapp	Astrocytes	-0.207009	0.00229076	DownReg
Ednrb	Astrocytes	-0.312761	2.05633e-05	DownReg	3_UTR		DistalIntergenic
Eef1g	Astrocytes	0.391914	3.71052e-10	UpReg							Promoter
Ehd1	Astrocytes	-0.204944	1.3145e-10	DownReg
Eid1	Astrocytes	0.233895	4.03142e-08	UpReg							Promoter
Eif1	Astrocytes	-0.210322	0.00446155	DownReg			DistalIntergenic				Promoter
Eif1b	Astrocytes	-0.571106	2.6542e-27	DownReg			DistalIntergenic				Promoter
Eif2s3y	Astrocytes	-0.276313	0.00324868	DownReg
Eif3l	Astrocytes	0.26104	8.62796e-19	UpReg			DistalIntergenic
Eif3m	Astrocytes	-0.20636	3.79965e-08	DownReg
Eif4a2	Astrocytes	0.250298	1.5553e-11	UpReg							Promoter
Eloc	Astrocytes	0.204769	0.000922242	UpReg
Eml5	Astrocytes	0.245702	0.00510937	UpReg						Intron	Promoter
Emsy	Astrocytes	0.206824	0.00096209	UpReg			DistalIntergenic		Exon	Intron
Entr1	Astrocytes	0.252161	0.000298975	UpReg
Epb41l4b	Astrocytes	-0.244278	0.00167371	DownReg						Intron	Promoter
Erbb4	Astrocytes	-0.244628	7.28133e-05	DownReg			DistalIntergenic			Intron
Ergic1	Astrocytes	0.331627	6.72575e-08	UpReg						Intron
Ero1l	Astrocytes	0.277994	9.33223e-11	UpReg							Promoter
Evl	Astrocytes	0.265213	0.000103327	UpReg						Intron
Eya1	Astrocytes	0.31069	0.000156242	UpReg			DistalIntergenic
Fabp5	Astrocytes	-0.232077	0.000560569	DownReg			DistalIntergenic				Promoter
Fahd1	Astrocytes	-0.317623	1.55743e-09	DownReg							Promoter
Fam184a	Astrocytes	0.2451	0.0008451	UpReg			DistalIntergenic				Promoter
Fars2	Astrocytes	-0.206755	0.000276444	DownReg						Intron	Promoter
Fbxo9	Astrocytes	0.301465	2.32981e-06	UpReg							Promoter
Fbxw7	Astrocytes	0.488838	1.29862e-17	UpReg						Intron	Promoter
Fdps	Astrocytes	0.351251	1.04689e-22	UpReg							Promoter
Fgfr2	Astrocytes	0.430547	2.46878e-29	UpReg						Intron
Fjx1	Astrocytes	-0.282667	2.47045e-08	DownReg
Fmo1	Astrocytes	-0.236767	0.00287843	DownReg							Promoter
Focad	Astrocytes	0.486569	5.93897e-25	UpReg			DistalIntergenic			Intron	Promoter
Folh1	Astrocytes	0.246207	0.00415063	UpReg
Fry	Astrocytes	-0.250333	1.3719e-05	DownReg			DistalIntergenic			Intron	Promoter
Fth1	Astrocytes	-0.581404	2.14499e-12	DownReg							Promoter
Ftl1	Astrocytes	-0.788856	2.15822e-37	DownReg							Promoter
G3bp2	Astrocytes	0.248161	3.92354e-12	UpReg			DistalIntergenic				Promoter
Gabarap	Astrocytes	-0.21249	0.00240224	DownReg							Promoter
Gabra2	Astrocytes	0.273352	0.00341256	UpReg			DistalIntergenic			Intron	Promoter
Gabra4	Astrocytes	0.525871	1.15017e-17	UpReg						Intron	Promoter
Gadd45g	Astrocytes	-0.216601	0.0111705	DownReg			DistalIntergenic				Promoter
Galnt18	Astrocytes	0.26532	4.43172e-06	UpReg			DistalIntergenic			Intron	Promoter
Gas6	Astrocytes	0.31973	1.24974e-07	UpReg
Ggta1	Astrocytes	-0.281824	0.000822794	DownReg
Gja1	Astrocytes	-0.21095	9.80507e-05	DownReg			DistalIntergenic
Gjb6	Astrocytes	0.25553	0.000224013	UpReg			DistalIntergenic
Gls	Astrocytes	0.328882	6.56157e-15	UpReg			DistalIntergenic			Intron	Promoter
Glul	Astrocytes	0.258908	2.19614e-07	UpReg			DistalIntergenic				Promoter
Gm10563	Astrocytes	0.202908	0.00239861	UpReg
Gm12353	Astrocytes	0.231389	2.08506e-08	UpReg
Gm12394	Astrocytes	0.317136	8.39485e-06	UpReg
Gm21860	Astrocytes	0.300316	2.26706e-05	UpReg
Gm37240	Astrocytes	0.211736	0.00240347	UpReg
Gm47283	Astrocytes	0.530283	3.40094e-32	UpReg
Gm4951	Astrocytes	-0.295349	0.000339533	DownReg			DistalIntergenic
Gm9925	Astrocytes	0.280683	4.27563e-07	UpReg
Gna11	Astrocytes	0.340798	6.21698e-16	UpReg
Gnl3l	Astrocytes	0.273781	3.54605e-14	UpReg
Gpi1	Astrocytes	0.411146	6.58993e-13	UpReg					Exon		Promoter
Gpm6a	Astrocytes	-0.366805	6.8904e-18	DownReg			DistalIntergenic			Intron	Promoter
Gpr37l1	Astrocytes	-0.453995	3.54564e-18	DownReg
Gprasp1	Astrocytes	0.368548	3.14383e-08	UpReg						Intron
Gria1	Astrocytes	-0.355331	0.000452956	DownReg			DistalIntergenic			Intron	Promoter
Gria2	Astrocytes	0.324953	1.15987e-13	UpReg			DistalIntergenic			Intron	Promoter
Grk6	Astrocytes	0.294972	2.15673e-17	UpReg
Grpel1	Astrocytes	0.227274	1.41146e-14	UpReg							Promoter
Gsg1l	Astrocytes	0.341866	1.56711e-13	UpReg						Intron
Gsta4	Astrocytes	-0.204737	0.00158967	DownReg
H2-D1	Astrocytes	-0.265111	7.19859e-06	DownReg
H2-K1	Astrocytes	-0.314528	0.000258064	DownReg
Hdac11	Astrocytes	-0.25456	2.53595e-15	DownReg							Promoter
Hdx	Astrocytes	0.248173	7.89338e-07	UpReg			DistalIntergenic				Promoter
Hes1	Astrocytes	-0.21927	0.0113734	DownReg
Hexdc	Astrocytes	0.353763	4.25948e-15	UpReg							Promoter
Hif3a	Astrocytes	0.264433	0.000327449	UpReg						Intron
Hmgcr	Astrocytes	0.225938	0.00770842	UpReg			DistalIntergenic				Promoter
Hmgn1	Astrocytes	-0.263128	2.7612e-06	DownReg
Homer1	Astrocytes	0.491469	2.27204e-27	UpReg			DistalIntergenic				Promoter
Hrh1	Astrocytes	0.20437	0.00184614	UpReg			DistalIntergenic			Intron
Hsbp1	Astrocytes	-0.332098	8.83824e-15	DownReg
Hspa12a	Astrocytes	0.222793	0.000145531	UpReg						Intron
Hspa13	Astrocytes	-0.216294	3.61547e-10	DownReg							Promoter
Hspa5	Astrocytes	0.231462	2.55812e-06	UpReg
Hypk	Astrocytes	-0.372807	1.4037e-15	DownReg
Ifi27	Astrocytes	-0.202434	0.0063728	DownReg
Ifit3	Astrocytes	-0.20873	0.0109572	DownReg
Igdcc3	Astrocytes	0.220564	0.00727742	UpReg						Intron
Igip	Astrocytes	0.204203	0.00314515	UpReg
Igsf11	Astrocytes	0.252804	1.80412e-07	UpReg					Exon	Intron
Il33	Astrocytes	-0.20648	0.00357532	DownReg
Ipo5	Astrocytes	0.331314	2.78435e-15	UpReg			DistalIntergenic				Promoter
Irgm2	Astrocytes	-0.253477	0.00268875	DownReg
Itm2b	Astrocytes	-0.719637	4.2277e-28	DownReg			DistalIntergenic				Promoter
Itm2c	Astrocytes	-0.221261	1.19039e-05	DownReg			DistalIntergenic				Promoter
Itpa	Astrocytes	-0.233964	3.50875e-05	DownReg							Promoter
Itpr1	Astrocytes	0.790554	3.90653e-41	UpReg			DistalIntergenic		Exon	Intron	Promoter
Josd2	Astrocytes	-0.233147	5.07243e-06	DownReg
Kank1	Astrocytes	0.235045	3.08887e-06	UpReg						Intron
Kansl1l	Astrocytes	0.285758	1.12349e-08	UpReg
Kansl2	Astrocytes	0.203801	0.00267831	UpReg
Kcnd2	Astrocytes	-1.40316	6.45232e-29	DownReg			DistalIntergenic			Intron
Kcnh5	Astrocytes	-0.320742	9.70742e-09	DownReg			DistalIntergenic		Exon	Intron	Promoter
Kcnip3	Astrocytes	-0.223769	0.00738839	DownReg						Intron
Kcnj3	Astrocytes	0.395238	1.45867e-08	UpReg			DistalIntergenic		Exon	Intron	Promoter
Kcnn2	Astrocytes	0.495054	6.67664e-21	UpReg						Intron	Promoter
Kcnq3	Astrocytes	0.712892	4.6896e-20	UpReg			DistalIntergenic			Intron	Promoter
Kdelr1	Astrocytes	-0.391506	2.46377e-09	DownReg
Kdelr2	Astrocytes	-0.23002	0.000115954	DownReg
Khdrbs3	Astrocytes	0.517881	1.25617e-24	UpReg						Intron	Promoter
Kifap3	Astrocytes	0.483665	1.53389e-20	UpReg						Intron	Promoter
Kiz	Astrocytes	-0.202352	0.0101698	DownReg			DistalIntergenic			Intron
Klc1	Astrocytes	0.34241	2.17751e-09	UpReg						Intron
Klf10	Astrocytes	-0.208397	7.73562e-11	DownReg			DistalIntergenic			Intron	Promoter
Klf13	Astrocytes	0.307836	1.97123e-12	UpReg			DistalIntergenic				Promoter
Klhl2	Astrocytes	0.227823	1.71351e-08	UpReg			DistalIntergenic			Intron	Promoter
Klhl24	Astrocytes	-0.214122	0.000380672	DownReg
Klhl29	Astrocytes	0.316342	2.18132e-10	UpReg						Intron	Promoter
Kpnb1	Astrocytes	0.204483	6.72943e-09	UpReg							Promoter
Krt10	Astrocytes	-0.286612	4.16543e-05	DownReg							Promoter
Lamtor2	Astrocytes	0.401982	1.55445e-15	UpReg
Laptm4a	Astrocytes	-0.211774	5.99595e-06	DownReg			DistalIntergenic				Promoter
Ldb2	Astrocytes	-0.252931	0.018078	DownReg			DistalIntergenic		Exon	Intron
Ldhb	Astrocytes	-0.207975	0.000160876	DownReg							Promoter
Lmtk2	Astrocytes	0.753292	2.60632e-45	UpReg			DistalIntergenic			Intron
Lonrf2	Astrocytes	-0.227498	3.59394e-08	DownReg			DistalIntergenic				Promoter
Lrp1b	Astrocytes	0.696565	5.39156e-19	UpReg			DistalIntergenic			Intron
Lrp4	Astrocytes	0.221467	0.000474936	UpReg
Lrpprc	Astrocytes	0.279568	0.000149448	UpReg					Exon	Intron	Promoter
Lrrc8c	Astrocytes	0.294212	2.01289e-06	UpReg			DistalIntergenic			Intron	Promoter
Lrrn1	Astrocytes	-0.203684	0.00565923	DownReg			DistalIntergenic			Intron
Lsamp	Astrocytes	0.266939	1.9774e-21	UpReg			DistalIntergenic			Intron
Lsm14b	Astrocytes	0.2696	3.7175e-19	UpReg							Promoter
Lsm8	Astrocytes	-0.23897	3.68434e-08	DownReg			DistalIntergenic		Exon
Lurap1	Astrocytes	0.206092	0.00765899	UpReg						Intron
Lysmd4	Astrocytes	0.243201	1.19039e-05	UpReg						Intron
M6pr	Astrocytes	-0.272551	6.16819e-06	DownReg
Maf1	Astrocytes	-0.201869	1.81546e-05	DownReg
Man2a1	Astrocytes	0.250565	6.02533e-07	UpReg			DistalIntergenic			Intron
Map3k10	Astrocytes	-0.219769	0.00157315	DownReg							Promoter
Map7d1	Astrocytes	0.405705	1.1765e-23	UpReg			DistalIntergenic				Promoter
Map7d2	Astrocytes	0.340778	2.91009e-13	UpReg						Intron	Promoter
Mark1	Astrocytes	0.467534	2.46341e-19	UpReg			DistalIntergenic			Intron	Promoter
Mbd3	Astrocytes	0.219772	1.79787e-06	UpReg
Mboat2	Astrocytes	0.28209	2.53488e-05	UpReg					Exon	Intron	Promoter
Mcrs1	Astrocytes	-0.268538	2.48062e-10	DownReg							Promoter
Me3	Astrocytes	0.226124	0.0107603	UpReg					Exon	Intron
Mef2c	Astrocytes	0.470936	4.21862e-16	UpReg	3_UTR		DistalIntergenic			Intron	Promoter
Mertk	Astrocytes	0.275478	2.53595e-15	UpReg
Mettl11b	Astrocytes	0.213247	0.0023455	UpReg			DistalIntergenic			Intron
Mfge8	Astrocytes	-0.226855	3.30986e-05	DownReg
Mfsd14a	Astrocytes	0.44144	3.14982e-18	UpReg							Promoter
Mgat5	Astrocytes	-0.282603	7.85807e-06	DownReg			DistalIntergenic			Intron
Mgll	Astrocytes	0.214692	0.000137113	UpReg						Intron	Promoter
Micu2	Astrocytes	-0.210259	0.0111705	DownReg			DistalIntergenic			Intron
Mitf	Astrocytes	0.283178	1.7778e-08	UpReg			DistalIntergenic		Exon	Intron	Promoter
Mlec	Astrocytes	-0.423731	1.3895e-22	DownReg
Mlf2	Astrocytes	0.621735	2.05558e-36	UpReg
Mllt3	Astrocytes	0.271981	4.43331e-06	UpReg			DistalIntergenic			Intron	Promoter
Mllt6	Astrocytes	-0.330869	8.54429e-17	DownReg
Morf4l1	Astrocytes	0.394918	2.33054e-19	UpReg						Intron	Promoter
Mpc2	Astrocytes	0.372105	2.37343e-13	UpReg
Mrpl22	Astrocytes	-0.236487	2.85993e-10	DownReg
Mrpl50	Astrocytes	-0.26983	1.93412e-08	DownReg
Mrpl55	Astrocytes	-0.39374	1.03383e-16	DownReg							Promoter
Mrps12	Astrocytes	-0.258761	5.83153e-14	DownReg
Mrps16	Astrocytes	0.283772	7.79306e-14	UpReg
Mrps21	Astrocytes	-0.21126	4.72967e-05	DownReg
Mrps36	Astrocytes	-0.227289	5.0198e-06	DownReg							Promoter
Mrtfb	Astrocytes	0.428779	6.35554e-11	UpReg			DistalIntergenic				Promoter
Mt2	Astrocytes	-0.208134	0.0149745	DownReg
Mtln	Astrocytes	-0.379111	2.55906e-14	DownReg							Promoter
Myoc	Astrocytes	0.260921	0.00244399	UpReg
N4bp1	Astrocytes	0.211988	0.00112209	UpReg			DistalIntergenic			Intron	Promoter
Naca	Astrocytes	0.494286	9.70473e-22	UpReg							Promoter
Nap1l5	Astrocytes	-0.225196	1.39226e-09	DownReg
Napg	Astrocytes	0.272244	0.000609407	UpReg							Promoter
Nat8f1	Astrocytes	-0.269142	0.000325956	DownReg
Ncam2	Astrocytes	-0.245581	1.12121e-06	DownReg			DistalIntergenic			Intron
Ncl	Astrocytes	0.340775	9.70742e-09	UpReg
Ndfip2	Astrocytes	0.282157	8.24245e-05	UpReg						Intron
Ndufa12	Astrocytes	0.22594	0.00478966	UpReg			DistalIntergenic
Ndufaf4	Astrocytes	0.224388	5.76053e-05	UpReg			DistalIntergenic
Ndufb3	Astrocytes	0.61433	3.36848e-31	UpReg			DistalIntergenic
Ndufb4	Astrocytes	0.225807	2.69088e-07	UpReg			DistalIntergenic
Ndufc2	Astrocytes	-0.452678	2.29733e-15	DownReg							Promoter
Ndufs3	Astrocytes	0.305515	0.000449751	UpReg
Nkain2	Astrocytes	-0.382365	5.81727e-08	DownReg			DistalIntergenic		Exon	Intron	Promoter
Nlgn2	Astrocytes	0.214045	1.19524e-07	UpReg							Promoter
Nnat	Astrocytes	-0.542857	6.72575e-08	DownReg
Npas2	Astrocytes	0.308998	2.84895e-07	UpReg						Intron	Promoter
Nrg1	Astrocytes	-1.35632	1.19562e-21	DownReg			DistalIntergenic			Intron	Promoter
Nub1	Astrocytes	-0.216787	0.00245702	DownReg							Promoter
Numbl	Astrocytes	-0.203273	1.10202e-09	DownReg					Exon		Promoter
Oat	Astrocytes	-0.207542	0.00658129	DownReg						Intron	Promoter
Odc1	Astrocytes	-0.209721	7.65185e-05	DownReg			DistalIntergenic				Promoter
Olfm2	Astrocytes	0.238042	2.39938e-06	UpReg	3_UTR					Intron
Osbpl6	Astrocytes	0.441754	5.18711e-20	UpReg						Intron	Promoter
Osbpl8	Astrocytes	0.304073	5.34483e-12	UpReg			DistalIntergenic			Intron	Promoter
Ost4	Astrocytes	-0.338348	2.30942e-12	DownReg
Otud7a	Astrocytes	0.295153	2.97108e-06	UpReg			DistalIntergenic			Intron	Promoter
Otulin	Astrocytes	0.204067	0.000334719	UpReg						Intron	Promoter
Oxr1	Astrocytes	-0.228893	0.000317654	DownReg			DistalIntergenic			Intron
Pacsin2	Astrocytes	0.210735	1.49674e-08	UpReg						Intron	Promoter
Padi2	Astrocytes	0.239442	0.00212986	UpReg						Intron
Palld	Astrocytes	-0.234123	0.000815089	DownReg						Intron
Paqr8	Astrocytes	0.241644	2.63744e-05	UpReg
Pcdh19	Astrocytes	0.313199	4.90679e-12	UpReg			DistalIntergenic				Promoter
Pclo	Astrocytes	0.402057	1.96841e-12	UpReg			DistalIntergenic		Exon	Intron
Pde1c	Astrocytes	-0.409902	2.92965e-12	DownReg						Intron
Pde7b	Astrocytes	-0.322188	5.37385e-08	DownReg			DistalIntergenic			Intron
Pdzd2	Astrocytes	-0.785633	2.72483e-35	DownReg						Intron	Promoter
Pdzrn3	Astrocytes	-1.04214	1.14001e-62	DownReg			DistalIntergenic		Exon	Intron	Promoter
Pdzrn4	Astrocytes	0.26525	9.92347e-16	UpReg			DistalIntergenic			Intron
Peg3	Astrocytes	0.320208	2.46494e-07	UpReg							Promoter
Pgap1	Astrocytes	0.21788	0.00147153	UpReg			DistalIntergenic		Exon	Intron	Promoter
Phyhipl	Astrocytes	-0.239553	3.20639e-06	DownReg						Intron	Promoter
Pigk	Astrocytes	0.207671	0.000172579	UpReg						Intron	Promoter
Pik3ip1	Astrocytes	-0.27987	0.000615136	DownReg						Intron	Promoter
Pkig	Astrocytes	0.559131	3.12304e-30	UpReg					Exon	Intron
Pkp4	Astrocytes	0.382597	6.36966e-08	UpReg						Intron	Promoter
Plec	Astrocytes	-0.217251	4.41369e-08	DownReg							Promoter
Plekhb2	Astrocytes	0.243525	9.44836e-06	UpReg			DistalIntergenic			Intron	Promoter
Plekhj1	Astrocytes	0.221005	1.16361e-06	UpReg							Promoter
Plk4	Astrocytes	-0.204751	3.55985e-08	DownReg							Promoter
Plpp3	Astrocytes	-0.270643	5.98422e-16	DownReg			DistalIntergenic
Plscr4	Astrocytes	-0.215236	0.00019628	DownReg
Pnpla8	Astrocytes	-0.226451	0.00250486	DownReg							Promoter
Pofut2	Astrocytes	-0.261154	8.09383e-15	DownReg			DistalIntergenic	Downstream			Promoter
Polr2a	Astrocytes	-0.209958	0.000277782	DownReg							Promoter
Por	Astrocytes	-0.204715	0.00285786	DownReg						Intron
Ppia	Astrocytes	-0.372526	1.30419e-11	DownReg			DistalIntergenic				Promoter
Ppp1cc	Astrocytes	0.233594	0.000150155	UpReg
Ppp1r13b	Astrocytes	0.584858	3.12304e-30	UpReg						Intron
Ppp3ca	Astrocytes	0.320816	5.34375e-16	UpReg			DistalIntergenic			Intron	Promoter
Prdx1	Astrocytes	-0.208235	0.00138645	DownReg			DistalIntergenic
Prdx2	Astrocytes	0.505047	6.45232e-29	UpReg							Promoter
Prdx4	Astrocytes	-0.216104	0.00636999	DownReg
Prickle1	Astrocytes	0.42074	2.58355e-12	UpReg			DistalIntergenic			Intron	Promoter
Prkaca	Astrocytes	0.240148	3.59222e-05	UpReg
Prnp	Astrocytes	-0.339122	1.87185e-09	DownReg			DistalIntergenic
Prodh	Astrocytes	0.333946	1.44507e-10	UpReg
Psap	Astrocytes	-0.365509	2.31787e-18	DownReg							Promoter
Psd2	Astrocytes	0.261063	1.73907e-07	UpReg			DistalIntergenic
Psd3	Astrocytes	-0.231365	1.09798e-07	DownReg						Intron	Promoter
Psenen	Astrocytes	-0.303812	3.71052e-10	DownReg
Psma1	Astrocytes	-0.208633	0.000535373	DownReg
Psmb3	Astrocytes	0.25215	1.53435e-14	UpReg							Promoter
Psmd10	Astrocytes	-0.207463	5.33675e-12	DownReg
Ptchd4	Astrocytes	0.243178	0.000455332	UpReg			DistalIntergenic			Intron
Ptprd	Astrocytes	-0.699048	9.93362e-27	DownReg			DistalIntergenic		Exon	Intron
Ptprj	Astrocytes	0.302795	2.65067e-05	UpReg	3_UTR		DistalIntergenic			Intron	Promoter
Ptprn2	Astrocytes	1.07509	5.04461e-66	UpReg			DistalIntergenic			Intron	Promoter
Ptprs	Astrocytes	-0.329309	7.01059e-12	DownReg			DistalIntergenic
Qdpr	Astrocytes	-0.22511	1.72535e-10	DownReg
Rab1b	Astrocytes	0.227304	1.81068e-08	UpReg
Rbck1	Astrocytes	0.385969	7.53315e-20	UpReg							Promoter
Rdh14	Astrocytes	0.425216	8.89114e-23	UpReg			DistalIntergenic
Reep5	Astrocytes	-0.328605	6.43008e-08	DownReg						Intron
Rexo2	Astrocytes	0.24795	1.52599e-07	UpReg			DistalIntergenic				Promoter
Rgs7bp	Astrocytes	0.245759	2.09385e-05	UpReg						Intron
Rimklb	Astrocytes	-0.276343	1.90043e-05	DownReg					Exon	Intron	Promoter
Ripor2	Astrocytes	0.4494	6.22836e-34	UpReg	3_UTR		DistalIntergenic			Intron	Promoter
Rmnd5a	Astrocytes	-0.239531	0.000894166	DownReg						Intron	Promoter
Rnf103	Astrocytes	-0.219956	0.00311966	DownReg							Promoter
Rnf111	Astrocytes	0.216649	0.00222203	UpReg						Intron	Promoter
Rnf149	Astrocytes	-0.245974	2.04053e-09	DownReg							Promoter
Rnmt	Astrocytes	0.225133	0.000159866	UpReg
Rnpepl1	Astrocytes	0.252903	9.38397e-06	UpReg
Rnps1	Astrocytes	0.321579	5.81727e-08	UpReg
Rock2	Astrocytes	0.290172	2.00921e-05	UpReg							Promoter
Rpa1	Astrocytes	-0.297165	0.000262589	DownReg			DistalIntergenic	Downstream		Intron
Rpl34	Astrocytes	-0.229985	0.00194569	DownReg						Intron	Promoter
Rpl41	Astrocytes	-0.222367	0.0117918	DownReg
Rpl5	Astrocytes	0.396013	2.09672e-25	UpReg						Intron	Promoter
Rpl6	Astrocytes	-0.26418	0.00095515	DownReg							Promoter
Rps19bp1	Astrocytes	-0.229918	3.56304e-09	DownReg
Rps21	Astrocytes	-0.230838	3.59934e-05	DownReg
Rps6kb2	Astrocytes	0.211851	0.00017721	UpReg
Rtl4	Astrocytes	-0.217282	0.000851332	DownReg						Intron
S100a13	Astrocytes	-0.200389	0.0121524	DownReg
S1pr1	Astrocytes	-0.275989	8.04007e-10	DownReg			DistalIntergenic
Samd9l	Astrocytes	-0.268497	6.42348e-05	DownReg
Sar1a	Astrocytes	0.329991	1.8649e-18	UpReg							Promoter
Saraf	Astrocytes	-0.456977	4.17572e-13	DownReg							Promoter
Sbf1	Astrocytes	0.244284	0.00288659	UpReg
Scamp5	Astrocytes	0.25263	0.00083817	UpReg						Intron	Promoter
Sdhd	Astrocytes	0.218892	1.96841e-12	UpReg	3_UTR
Sec61b	Astrocytes	-0.273589	1.61225e-15	DownReg			DistalIntergenic
Sec62	Astrocytes	-0.497603	4.47467e-15	DownReg
Selenos	Astrocytes	-0.249537	2.35569e-07	DownReg			DistalIntergenic
Serf2	Astrocytes	-0.500991	7.89975e-17	DownReg
Serinc1	Astrocytes	-0.252203	2.15643e-09	DownReg			DistalIntergenic
Sesn1	Astrocytes	-0.20743	0.000193752	DownReg						Intron	Promoter
Sf3b2	Astrocytes	0.235237	0.00229239	UpReg
Sgcd	Astrocytes	0.215196	0.00284282	UpReg			DistalIntergenic			Intron
Sgtb	Astrocytes	-0.216538	1.66767e-09	DownReg							Promoter
Sh3bp5	Astrocytes	0.200215	1.55245e-09	UpReg						Intron
Sipa1l2	Astrocytes	-0.201247	0.00766753	DownReg	3_UTR		DistalIntergenic			Intron
Slc10a7	Astrocytes	0.206128	0.00574033	UpReg
Slc25a11	Astrocytes	0.334545	1.48817e-22	UpReg							Promoter
Slc25a18	Astrocytes	0.252983	0.000415734	UpReg
Slc25a22	Astrocytes	0.201513	1.26593e-11	UpReg
Slc25a3	Astrocytes	0.310851	1.28197e-05	UpReg							Promoter
Slc35f1	Astrocytes	0.334775	4.12429e-06	UpReg			DistalIntergenic			Intron
Slc38a2	Astrocytes	-0.33056	3.34278e-05	DownReg			DistalIntergenic				Promoter
Slc4a4	Astrocytes	-0.2053	8.35304e-07	DownReg					Exon	Intron
Slc6a11	Astrocytes	-0.28758	1.96626e-07	DownReg			DistalIntergenic			Intron
Slit2	Astrocytes	-0.350448	0.0351872	DownReg			DistalIntergenic			Intron	Promoter
Smim3	Astrocytes	0.217038	0.0130323	UpReg			DistalIntergenic			Intron	Promoter
Smim4	Astrocytes	0.209098	0.00093869	UpReg
Snrpb	Astrocytes	-0.201696	0.000109378	DownReg
Snrpf	Astrocytes	-0.513414	1.26145e-26	DownReg							Promoter
Snx14	Astrocytes	-0.203542	0.00216705	DownReg						Intron
Snx7	Astrocytes	0.233461	1.32189e-08	UpReg			DistalIntergenic		Exon	Intron	Promoter
Sod1	Astrocytes	0.414343	1.41845e-24	UpReg			DistalIntergenic				Promoter
Sod2	Astrocytes	0.535312	2.28537e-24	UpReg							Promoter
Sorl1	Astrocytes	0.204423	0.00113781	UpReg	3_UTR		DistalIntergenic		Exon
Sp4	Astrocytes	-0.274955	5.20063e-06	DownReg			DistalIntergenic				Promoter
Spag16	Astrocytes	-0.213938	0.0445956	DownReg			DistalIntergenic			Intron
Speg	Astrocytes	0.505141	8.41965e-30	UpReg
Sptssa	Astrocytes	-0.25714	9.85003e-06	DownReg							Promoter
Sqstm1	Astrocytes	-0.242448	1.70856e-06	DownReg						Intron
Srpk1	Astrocytes	0.255186	2.99429e-05	UpReg						Intron
Ssbp4	Astrocytes	0.57067	1.43922e-31	UpReg							Promoter
Ssr1	Astrocytes	0.372043	1.03383e-16	UpReg							Promoter
St3gal4	Astrocytes	0.314622	2.15594e-08	UpReg
Stard3nl	Astrocytes	0.2982	3.08451e-07	UpReg							Promoter
Stip1	Astrocytes	0.365128	1.01433e-15	UpReg
Stk25	Astrocytes	0.280965	6.68484e-08	UpReg							Promoter
Sulf1	Astrocytes	-0.226971	0.0463476	DownReg				Downstream
Supt4a	Astrocytes	-0.311436	4.34345e-15	DownReg							Promoter
Syf2	Astrocytes	0.226194	1.33537e-09	UpReg			DistalIntergenic				Promoter
Syt11	Astrocytes	-0.249739	8.36811e-06	DownReg							Promoter
Syvn1	Astrocytes	0.303705	3.15703e-19	UpReg							Promoter
Tceal8	Astrocytes	-0.23389	6.31353e-13	DownReg							Promoter
Tcf7l1	Astrocytes	0.227842	0.000548384	UpReg
Tcp11l2	Astrocytes	-0.219151	0.000278535	DownReg
Thap12	Astrocytes	-0.202181	0.00607366	DownReg							Promoter
Timm9	Astrocytes	0.302135	7.92277e-07	UpReg
Timp3	Astrocytes	-0.264075	4.61735e-07	DownReg						Intron	Promoter
Tkt	Astrocytes	-0.204099	1.92871e-05	DownReg
Tlcd1	Astrocytes	-0.231838	0.000537709	DownReg							Promoter
Tm9sf3	Astrocytes	0.509937	3.30417e-27	UpReg			DistalIntergenic			Intron
Tm9sf4	Astrocytes	0.212676	0.0226919	UpReg						Intron	Promoter
Tmbim4	Astrocytes	-0.252657	0.000547954	DownReg
Tmbim6	Astrocytes	-0.274757	7.01791e-06	DownReg							Promoter
Tmed7	Astrocytes	-0.222678	0.0124273	DownReg
Tmem115	Astrocytes	-0.204416	1.52033e-05	DownReg
Tmem259	Astrocytes	0.21367	0.000588303	UpReg							Promoter
Tmem38a	Astrocytes	0.225795	4.40987e-12	UpReg
Tmem59	Astrocytes	-0.210087	1.40029e-05	DownReg
Tmem63b	Astrocytes	-0.299723	2.84895e-07	DownReg
Tmem70	Astrocytes	0.208415	0.000325995	UpReg
Tmem9b	Astrocytes	-0.278902	7.56968e-11	DownReg
Tpm1	Astrocytes	0.574741	1.68886e-33	UpReg			DistalIntergenic				Promoter
Tril	Astrocytes	-0.255189	0.000356755	DownReg			DistalIntergenic			Intron
Tsc22d1	Astrocytes	0.452115	3.75011e-13	UpReg			DistalIntergenic			Intron	Promoter
Tshz2	Astrocytes	0.294493	0.000866054	UpReg			DistalIntergenic			Intron
Tsn	Astrocytes	-0.388085	5.27249e-14	DownReg							Promoter
Tspan3	Astrocytes	-0.327137	3.76235e-11	DownReg						Intron	Promoter
Tsr3	Astrocytes	-0.256853	1.3787e-05	DownReg
Ttc33	Astrocytes	0.288339	8.14735e-14	UpReg
Ttl	Astrocytes	0.221514	1.72357e-07	UpReg			DistalIntergenic			Intron
Tubb2b	Astrocytes	-0.274726	0.00132879	DownReg					Exon
Uba52	Astrocytes	0.344071	9.70473e-22	UpReg
Ubald2	Astrocytes	-0.209241	4.45122e-05	DownReg							Promoter
Ube2m	Astrocytes	0.230181	1.17455e-09	UpReg
Ube2o	Astrocytes	0.377471	1.17293e-11	UpReg						Intron	Promoter
Ubtf	Astrocytes	0.476919	6.45232e-29	UpReg							Promoter
Unc13c	Astrocytes	-0.296403	9.33903e-09	DownReg			DistalIntergenic			Intron
Unc5c	Astrocytes	0.346742	0.000866054	UpReg			DistalIntergenic		Exon	Intron	Promoter
Upf1	Astrocytes	0.278568	1.09576e-14	UpReg							Promoter
Usp10	Astrocytes	0.270994	8.75816e-17	UpReg			DistalIntergenic				Promoter
Usp11	Astrocytes	-0.238719	0.000253885	DownReg			DistalIntergenic
Usp50	Astrocytes	0.278845	0.000891569	UpReg						Intron	Promoter
Usp53	Astrocytes	0.351083	3.05845e-05	UpReg			DistalIntergenic			Intron	Promoter
Uty	Astrocytes	-0.289222	0.000989948	DownReg
Vamp2	Astrocytes	0.677437	3.7102e-33	UpReg							Promoter
Vav3	Astrocytes	0.277751	0.00374863	UpReg			DistalIntergenic			Intron
Vcam1	Astrocytes	-0.279538	0.000414249	DownReg			DistalIntergenic
Vdac2	Astrocytes	0.224058	0.000367583	UpReg
Wbp11	Astrocytes	0.423793	1.00976e-23	UpReg							Promoter
Wdr17	Astrocytes	0.321885	9.70473e-22	UpReg			DistalIntergenic			Intron
Wnk1	Astrocytes	0.207389	4.61205e-09	UpReg
Ybx1	Astrocytes	0.226759	2.81274e-15	UpReg							Promoter
Ypel3	Astrocytes	-0.367168	9.08461e-10	DownReg
Zcrb1	Astrocytes	0.30601	6.52236e-08	UpReg			DistalIntergenic				Promoter
Zfand5	Astrocytes	-0.230427	8.84268e-06	DownReg			DistalIntergenic				Promoter
Zfp704	Astrocytes	0.224302	0.000152878	UpReg						Intron	Promoter
Zfp869	Astrocytes	-0.217665	0.000204698	DownReg			DistalIntergenic	Downstream
Znhit1	Astrocytes	-0.372484	4.06e-18	DownReg
Znrf1	Astrocytes	0.296375	6.62905e-05	UpReg						Intron	Promoter
5530401A14Rik	MSN_Drd1+_2	0.3577	0.000130086	UpReg						Intron
Aatk	MSN_Drd1+_2	-0.203495	0.0355815	DownReg							Promoter
Abhd8	MSN_Drd1+_2	0.209173	0.00260239	UpReg
Acta1	MSN_Drd1+_2	-0.21785	2.62243e-06	DownReg						Intron
Acvr1c	MSN_Drd1+_2	-0.259246	0.0435969	DownReg					Exon	Intron	Promoter
Adgrv1	MSN_Drd1+_2	0.203214	0.0299875	UpReg			DistalIntergenic			Intron	Promoter
Adra1a	MSN_Drd1+_2	-0.208656	0.038635	DownReg			DistalIntergenic			Intron
Ankib1	MSN_Drd1+_2	0.204541	0.03612	UpReg							Promoter
Ap3m1	MSN_Drd1+_2	0.237137	0.00604256	UpReg
Arpc4	MSN_Drd1+_2	0.205645	0.00294715	UpReg
Atp5j2	MSN_Drd1+_2	-0.316597	6.80488e-07	DownReg
Atp5mpl	MSN_Drd1+_2	-0.230999	6.10232e-07	DownReg
Atp5o	MSN_Drd1+_2	0.205287	0.0245271	UpReg			DistalIntergenic		Exon	Intron	Promoter
Atp6v1d	MSN_Drd1+_2	-0.249476	0.00630651	DownReg
Atp6v1e1	MSN_Drd1+_2	0.228696	6.74932e-05	UpReg							Promoter
Atp6v1f	MSN_Drd1+_2	-0.39842	2.74057e-11	DownReg
Bex2	MSN_Drd1+_2	-0.28279	0.00233944	DownReg
C1qtnf4	MSN_Drd1+_2	0.21966	2.9349e-09	UpReg							Promoter
Camk1d	MSN_Drd1+_2	0.338936	7.53982e-16	UpReg			DistalIntergenic			Intron	Promoter
Castor2	MSN_Drd1+_2	0.221168	0.00278335	UpReg			DistalIntergenic
Ccdc85b	MSN_Drd1+_2	-0.364817	1.21853e-07	DownReg							Promoter
Cdipt	MSN_Drd1+_2	0.312892	3.50935e-15	UpReg				Downstream
Celf3	MSN_Drd1+_2	-0.230101	0.000572558	DownReg							Promoter
Chil5	MSN_Drd1+_2	0.218617	0.00574145	UpReg
Cltc	MSN_Drd1+_2	-0.268209	0.00554386	DownReg						Intron	Promoter
Cntn6	MSN_Drd1+_2	0.231623	0.0472758	UpReg			DistalIntergenic
Cox17	MSN_Drd1+_2	-0.282179	2.1496e-09	DownReg
Cspg5	MSN_Drd1+_2	0.432794	5.46851e-14	UpReg							Promoter
Cuta	MSN_Drd1+_2	0.209728	7.08578e-08	UpReg							Promoter
Dgkh	MSN_Drd1+_2	0.228018	0.0291422	UpReg			DistalIntergenic			Intron	Promoter
Dnajc27	MSN_Drd1+_2	-0.231886	0.0386361	DownReg	3_UTR		DistalIntergenic				Promoter
Dynll1	MSN_Drd1+_2	-0.283685	0.00485228	DownReg
Dynll2	MSN_Drd1+_2	-0.31494	8.85945e-06	DownReg			DistalIntergenic				Promoter
Eef1a1	MSN_Drd1+_2	-0.32698	0.00107401	DownReg	3_UTR		DistalIntergenic				Promoter
Egfp	MSN_Drd1+_2	0.212309	0.000990216	UpReg
Eif3k	MSN_Drd1+_2	-0.284683	2.27787e-09	DownReg
Eif4a2	MSN_Drd1+_2	0.328974	5.58155e-06	UpReg							Promoter
Emc6	MSN_Drd1+_2	-0.257965	3.97963e-09	DownReg							Promoter
Enpp5	MSN_Drd1+_2	0.347944	1.2992e-10	UpReg							Promoter
Epyc	MSN_Drd1+_2	0.262275	0.0181317	UpReg						Intron
Esd	MSN_Drd1+_2	0.250665	1.71515e-06	UpReg
Frmpd4	MSN_Drd1+_2	0.239451	0.0386361	UpReg						Intron
Gabarap	MSN_Drd1+_2	-0.29905	9.02316e-12	DownReg							Promoter
Gabra5	MSN_Drd1+_2	0.241673	0.0288043	UpReg						Intron
Gapdh	MSN_Drd1+_2	-0.252989	6.19996e-05	DownReg							Promoter
Gde1	MSN_Drd1+_2	0.535726	8.01194e-21	UpReg
Gm47283	MSN_Drd1+_2	0.25667	3.22317e-05	UpReg
Gnal	MSN_Drd1+_2	0.206259	0.000161498	UpReg						Intron	Promoter
Gnpda1	MSN_Drd1+_2	-0.213031	0.0241606	DownReg			DistalIntergenic				Promoter
Gpcpd1	MSN_Drd1+_2	-0.245834	0.000192325	DownReg
Grid2	MSN_Drd1+_2	0.212514	0.0136754	UpReg			DistalIntergenic			Intron
Gucy1a2	MSN_Drd1+_2	0.228414	0.00192984	UpReg							Promoter
Hsp90ab1	MSN_Drd1+_2	-0.326397	1.43391e-05	DownReg							Promoter
Hspd1	MSN_Drd1+_2	0.343388	4.83504e-11	UpReg
Hspe1	MSN_Drd1+_2	0.213769	1.61055e-07	UpReg
Hsph1	MSN_Drd1+_2	0.48682	1.82092e-20	UpReg						Intron	Promoter
Ilf2	MSN_Drd1+_2	-0.203031	0.0434996	DownReg							Promoter
Ints13	MSN_Drd1+_2	0.212437	0.00699369	UpReg							Promoter
Junb	MSN_Drd1+_2	-0.275001	0.0413276	DownReg							Promoter
Kansl1l	MSN_Drd1+_2	0.331246	9.96212e-05	UpReg
Kcnh7	MSN_Drd1+_2	0.312746	0.0218229	UpReg			DistalIntergenic			Intron
Kdm5d	MSN_Drd1+_2	-0.220835	0.0386361	DownReg
Kidins220	MSN_Drd1+_2	-0.219439	0.0145975	DownReg	3_UTR				Exon	Intron	Promoter
Lars2	MSN_Drd1+_2	-0.263841	1.42531e-05	DownReg						Intron	Promoter
Ldhb	MSN_Drd1+_2	-0.235567	0.0171349	DownReg							Promoter
Lgmn	MSN_Drd1+_2	-0.250409	2.29997e-08	DownReg
Lingo1	MSN_Drd1+_2	0.204233	0.000115113	UpReg						Intron	Promoter
Lrrtm4	MSN_Drd1+_2	0.225463	0.0033097	UpReg			DistalIntergenic			Intron	Promoter
Lrtm1	MSN_Drd1+_2	0.480491	2.2663e-10	UpReg
Lyn	MSN_Drd1+_2	0.232205	0.0248605	UpReg
Lypd1	MSN_Drd1+_2	-0.288672	0.0149306	DownReg
Lysmd4	MSN_Drd1+_2	0.25817	0.00120536	UpReg						Intron
Map1a	MSN_Drd1+_2	0.351776	4.06687e-14	UpReg							Promoter
Mrps33	MSN_Drd1+_2	-0.239142	0.0444504	DownReg				Downstream
Mt1	MSN_Drd1+_2	-0.277126	0.000364004	DownReg			DistalIntergenic		Exon
Myl6	MSN_Drd1+_2	-0.268494	3.22559e-07	DownReg
N4bp1	MSN_Drd1+_2	-0.221787	0.0460928	DownReg			DistalIntergenic			Intron	Promoter
Nceh1	MSN_Drd1+_2	0.393575	1.45047e-14	UpReg
Ndufa7	MSN_Drd1+_2	-0.40879	1.16094e-12	DownReg
Ndufs2	MSN_Drd1+_2	0.324275	4.35161e-11	UpReg
Nfe2l1	MSN_Drd1+_2	-0.523979	1.22556e-21	DownReg
Npc2	MSN_Drd1+_2	-0.297488	2.50309e-14	DownReg
Pam16	MSN_Drd1+_2	-0.264581	1.06097e-08	DownReg
Park7	MSN_Drd1+_2	-0.294444	2.47426e-08	DownReg							Promoter
Pcbp2	MSN_Drd1+_2	0.20662	0.00199927	UpReg
Pcp4	MSN_Drd1+_2	-0.261328	0.017858	DownReg			DistalIntergenic
Plk2	MSN_Drd1+_2	-0.266901	0.00834592	DownReg			DistalIntergenic		Exon	Intron	Promoter
Pnrc1	MSN_Drd1+_2	-0.303363	2.69163e-08	DownReg							Promoter
Polr2l	MSN_Drd1+_2	-0.263372	1.56664e-10	DownReg
Pou3f1	MSN_Drd1+_2	-0.262172	4.83504e-11	DownReg							Promoter
Prr16	MSN_Drd1+_2	0.498744	6.4779e-05	UpReg			DistalIntergenic			Intron
Prrc2a	MSN_Drd1+_2	-0.204963	0.00388525	DownReg							Promoter
Psd	MSN_Drd1+_2	-0.344523	3.63177e-05	DownReg							Promoter
Pura	MSN_Drd1+_2	-0.202878	0.0125583	DownReg							Promoter
Rassf8	MSN_Drd1+_2	0.255898	0.00806776	UpReg			DistalIntergenic				Promoter
Rb1	MSN_Drd1+_2	0.21476	0.0222408	UpReg							Promoter
Rictor	MSN_Drd1+_2	-0.204932	0.03794	DownReg						Intron
Rpl22l1	MSN_Drd1+_2	-0.496295	1.16094e-12	DownReg							Promoter
Rpl27a	MSN_Drd1+_2	-0.321139	2.29997e-08	DownReg							Promoter
Rpl29	MSN_Drd1+_2	-0.29782	1.51902e-08	DownReg			DistalIntergenic
Rpl36	MSN_Drd1+_2	-0.311271	1.02392e-06	DownReg
Rpl41	MSN_Drd1+_2	-0.475872	1.55788e-10	DownReg
Rprml	MSN_Drd1+_2	-0.227231	0.0243237	DownReg			DistalIntergenic				Promoter
Rps15a	MSN_Drd1+_2	-0.270708	0.00294715	DownReg	3_UTR		DistalIntergenic				Promoter
Rsph3a	MSN_Drd1+_2	0.252478	0.038396	UpReg
Rxrg	MSN_Drd1+_2	-0.322259	0.000162262	DownReg			DistalIntergenic				Promoter
Scand1	MSN_Drd1+_2	-0.266202	0.0118875	DownReg
Scn2b	MSN_Drd1+_2	0.203005	0.00352975	UpReg						Intron
Selenom	MSN_Drd1+_2	-0.240304	0.00255415	DownReg							Promoter
Sirpa	MSN_Drd1+_2	0.390292	4.92015e-13	UpReg			DistalIntergenic		Exon	Intron	Promoter
Spcs2	MSN_Drd1+_2	-0.565375	5.58817e-25	DownReg
Srp72	MSN_Drd1+_2	0.226021	0.0308886	UpReg
Srsf6	MSN_Drd1+_2	-0.229685	0.0090638	DownReg			DistalIntergenic
Ssr3	MSN_Drd1+_2	-0.20243	0.000465653	DownReg
Stmn4	MSN_Drd1+_2	0.232619	1.42545e-06	UpReg			DistalIntergenic			Intron	Promoter
Strip2	MSN_Drd1+_2	-0.264519	1.50029e-05	DownReg						Intron
Surf1	MSN_Drd1+_2	-0.225393	4.84849e-09	DownReg
Syt11	MSN_Drd1+_2	-0.20933	0.0376355	DownReg							Promoter
Tac1	MSN_Drd1+_2	-0.307207	0.00022998	DownReg			DistalIntergenic
Tia1	MSN_Drd1+_2	-0.208479	0.0146879	DownReg
Timm8b	MSN_Drd1+_2	-0.250717	0.00255201	DownReg
Tmed4	MSN_Drd1+_2	-0.231229	0.00598563	DownReg							Promoter
Tmed9	MSN_Drd1+_2	0.2566	3.79241e-05	UpReg
Tmem132a	MSN_Drd1+_2	0.383081	6.86133e-16	UpReg						Intron	Promoter
Tmem178	MSN_Drd1+_2	-0.28296	9.65274e-15	DownReg					Exon	Intron
Tmem30a	MSN_Drd1+_2	0.292405	1.04669e-09	UpReg							Promoter
Tmsb10	MSN_Drd1+_2	-0.267958	0.000319389	DownReg			DistalIntergenic
Trps1	MSN_Drd1+_2	0.25458	0.0440533	UpReg			DistalIntergenic			Intron
Tubb4a	MSN_Drd1+_2	-0.205292	0.0198858	DownReg
Txndc5	MSN_Drd1+_2	-0.203795	0.00023268	DownReg			DistalIntergenic				Promoter
Uqcr10	MSN_Drd1+_2	-0.268527	3.23635e-05	DownReg
Uqcrq	MSN_Drd1+_2	-0.261264	0.000115697	DownReg							Promoter
Wasf1	MSN_Drd1+_2	-0.206644	0.00834592	DownReg			DistalIntergenic			Intron
Xrcc6	MSN_Drd1+_2	0.303964	2.04224e-05	UpReg							Promoter
Ywhaz	MSN_Drd1+_2	-0.220096	0.0241606	DownReg			DistalIntergenic				Promoter
1110065P20Rik	Oligodendrocytes	-0.394632	0.00134067	DownReg
1700019D03Rik	Oligodendrocytes	-0.258813	1.51311e-06	DownReg							Promoter
1810037I17Rik	Oligodendrocytes	-0.361511	3.86363e-05	DownReg
2210408I21Rik	Oligodendrocytes	0.213332	0.0482157	UpReg						Intron
2300009A05Rik	Oligodendrocytes	-0.489231	6.00153e-12	DownReg
2310033P09Rik	Oligodendrocytes	-0.307263	6.08761e-05	DownReg						Intron	Promoter
3110082I17Rik	Oligodendrocytes	0.213961	0.0164297	UpReg							Promoter
4921524J17Rik	Oligodendrocytes	0.285958	0.000446307	UpReg						Intron
4931406P16Rik	Oligodendrocytes	0.286862	0.03567	UpReg						Intron
Aak1	Oligodendrocytes	0.443356	0.000985588	UpReg						Intron	Promoter
Abca8b	Oligodendrocytes	-0.222538	0.0144889	DownReg						Intron	Promoter
Abhd11	Oligodendrocytes	0.209226	3.74327e-05	UpReg							Promoter
Abhd16a	Oligodendrocytes	0.39775	0.000167169	UpReg							Promoter
Aco2	Oligodendrocytes	0.361247	0.00845543	UpReg						Intron	Promoter
Acsl3	Oligodendrocytes	-0.635599	1.0364e-08	DownReg
Actb	Oligodendrocytes	-1.08995	1.64186e-21	DownReg
Actr10	Oligodendrocytes	0.354865	0.0174192	UpReg							Promoter
Actr1b	Oligodendrocytes	0.301028	0.00312328	UpReg
Actr6	Oligodendrocytes	-0.308805	2.92279e-06	DownReg
Acyp1	Oligodendrocytes	-0.273835	8.79976e-05	DownReg
Adarb2	Oligodendrocytes	-0.255472	1.88048e-05	DownReg			DistalIntergenic			Intron
Adipor2	Oligodendrocytes	0.658706	1.01599e-15	UpReg							Promoter
Agap3	Oligodendrocytes	0.303278	2.27704e-06	UpReg							Promoter
Ago2	Oligodendrocytes	0.449551	2.97313e-07	UpReg						Intron	Promoter
Agpat4	Oligodendrocytes	-0.252803	0.0193527	DownReg			DistalIntergenic			Intron	Promoter
Ahcyl1	Oligodendrocytes	0.334841	0.0371985	UpReg						Intron	Promoter
Ahdc1	Oligodendrocytes	0.328353	2.58297e-05	UpReg						Intron	Promoter
Ak2	Oligodendrocytes	-0.293059	3.35522e-05	DownReg
Ak6	Oligodendrocytes	-0.306928	8.57237e-05	DownReg
Akr1b3	Oligodendrocytes	0.317884	0.00502977	UpReg
Aldh5a1	Oligodendrocytes	-0.445683	0.000186207	DownReg
Aldh7a1	Oligodendrocytes	0.289122	8.92678e-05	UpReg							Promoter
Alg5	Oligodendrocytes	0.383805	2.68173e-07	UpReg
Ankrd11	Oligodendrocytes	-0.217168	0.0393173	DownReg	3_UTR					Intron	Promoter
Ankrd46	Oligodendrocytes	-0.279872	0.0182214	DownReg							Promoter
Anks1b	Oligodendrocytes	-0.205924	0.0403244	DownReg					Exon	Intron	Promoter
Ap1ar	Oligodendrocytes	0.359196	0.000380573	UpReg						Intron	Promoter
Ap1s2	Oligodendrocytes	0.262052	0.0106701	UpReg
Ap2a1	Oligodendrocytes	0.342788	0.0145301	UpReg							Promoter
Ap2s1	Oligodendrocytes	-0.409112	1.49014e-07	DownReg						Intron
Apbb1	Oligodendrocytes	-0.201721	0.0450689	DownReg				Downstream			Promoter
Apbb1ip	Oligodendrocytes	-0.360291	0.0126787	DownReg			DistalIntergenic				Promoter
Aplp1	Oligodendrocytes	-0.383666	4.51792e-09	DownReg							Promoter
App	Oligodendrocytes	-0.218794	2.77809e-05	DownReg			DistalIntergenic		Exon	Intron	Promoter
Arf2	Oligodendrocytes	-0.242265	8.25176e-06	DownReg			DistalIntergenic				Promoter
Arf4	Oligodendrocytes	0.646731	4.12214e-12	UpReg							Promoter
Arhgap26	Oligodendrocytes	0.243976	0.0307028	UpReg	3_UTR		DistalIntergenic			Intron	Promoter
Arhgap39	Oligodendrocytes	0.210994	0.022325	UpReg			DistalIntergenic			Intron	Promoter
Arid5b	Oligodendrocytes	0.421422	0.000682249	UpReg			DistalIntergenic			Intron	Promoter
Arl3	Oligodendrocytes	0.584955	4.65942e-07	UpReg						Intron	Promoter
Arl6ip1	Oligodendrocytes	-0.271511	0.00155681	DownReg							Promoter
Arl6ip5	Oligodendrocytes	0.665221	1.11019e-11	UpReg							Promoter
Armcx5	Oligodendrocytes	0.280146	8.17709e-05	UpReg							Promoter
Arpc1a	Oligodendrocytes	0.687992	9.42318e-10	UpReg							Promoter
Arpc4	Oligodendrocytes	0.291134	5.40179e-07	UpReg
Arsg	Oligodendrocytes	-0.274829	0.0364248	DownReg						Intron
Atad1	Oligodendrocytes	-0.362248	0.00355411	DownReg	3_UTR						Promoter
Atg16l2	Oligodendrocytes	-0.377763	2.92279e-06	DownReg
Atl1	Oligodendrocytes	0.672065	6.26995e-11	UpReg							Promoter
Atox1	Oligodendrocytes	-0.441323	2.09578e-08	DownReg						Intron
Atp11a	Oligodendrocytes	0.275746	0.0320989	UpReg						Intron	Promoter
Atp13a1	Oligodendrocytes	-0.355284	0.000204933	DownReg
Atp6v0b	Oligodendrocytes	0.212175	0.0318914	UpReg
Atp6v1g1	Oligodendrocytes	0.364832	2.08655e-05	UpReg			DistalIntergenic
Atp8a1	Oligodendrocytes	-0.206675	0.00431091	DownReg						Intron	Promoter
Atrn	Oligodendrocytes	0.236385	0.000665812	UpReg						Intron	Promoter
Azin1	Oligodendrocytes	0.493265	1.31061e-07	UpReg
B2m	Oligodendrocytes	-0.247921	0.0454271	DownReg							Promoter
B9d1	Oligodendrocytes	0.235215	0.00166576	UpReg						Intron
Bax	Oligodendrocytes	-0.521495	1.80273e-11	DownReg
BC031181	Oligodendrocytes	-0.443828	2.17315e-06	DownReg
Bcap29	Oligodendrocytes	-0.24872	0.0138972	DownReg			DistalIntergenic		Exon	Intron	Promoter
Bcl2l1	Oligodendrocytes	0.407671	4.00754e-06	UpReg						Intron	Promoter
Bcl6	Oligodendrocytes	-0.278523	0.000971561	DownReg		5_UTR
Bet1l	Oligodendrocytes	-0.24168	0.0124273	DownReg
Bfsp2	Oligodendrocytes	0.277274	0.0235097	UpReg						Intron
Bloc1s4	Oligodendrocytes	-0.211581	9.05885e-05	DownReg			DistalIntergenic
Bmt2	Oligodendrocytes	0.292268	0.0135844	UpReg			DistalIntergenic
Bmyc	Oligodendrocytes	-0.3696	2.42711e-06	DownReg							Promoter
Bnip3	Oligodendrocytes	-0.278343	0.00861019	DownReg
Brsk1	Oligodendrocytes	0.374689	3.58746e-05	UpReg
Btbd2	Oligodendrocytes	0.381268	2.81586e-09	UpReg
C1galt1c1	Oligodendrocytes	0.273251	0.00338428	UpReg
C530008M17Rik	Oligodendrocytes	0.464437	4.94027e-08	UpReg					Exon	Intron	Promoter
C77080	Oligodendrocytes	-0.219135	0.00103124	DownReg
C87436	Oligodendrocytes	0.317291	0.0256645	UpReg	3_UTR
Cacfd1	Oligodendrocytes	-0.247529	0.00019075	DownReg
Cadm2	Oligodendrocytes	-0.249949	0.00116258	DownReg			DistalIntergenic			Intron	Promoter
Cadm4	Oligodendrocytes	-0.360418	0.00549651	DownReg			DistalIntergenic			Intron	Promoter
Cadps	Oligodendrocytes	0.452579	0.000392395	UpReg	3_UTR		DistalIntergenic			Intron
Cadps2	Oligodendrocytes	-0.439675	0.00502977	DownReg						Intron
Camk2d	Oligodendrocytes	-0.376836	0.0154573	DownReg	3_UTR		DistalIntergenic		Exon	Intron	Promoter
Camsap1	Oligodendrocytes	0.543537	8.1881e-09	UpReg						Intron	Promoter
Cant1	Oligodendrocytes	-0.310375	2.22555e-06	DownReg
Capn10	Oligodendrocytes	0.255397	0.000153743	UpReg
Casd1	Oligodendrocytes	0.563272	4.44073e-08	UpReg						Intron	Promoter
Castor2	Oligodendrocytes	0.435091	0.000681492	UpReg			DistalIntergenic
Cbx5	Oligodendrocytes	0.67447	1.30172e-09	UpReg	3_UTR
Ccdc106	Oligodendrocytes	0.221595	0.0222196	UpReg							Promoter
Ccdc181	Oligodendrocytes	-0.317101	5.8088e-05	DownReg							Promoter
Ccdc62	Oligodendrocytes	-0.233897	0.0459395	DownReg							Promoter
Ccnt2	Oligodendrocytes	0.303069	0.00722096	UpReg					Exon	Intron
Cct3	Oligodendrocytes	0.527233	2.7391e-08	UpReg							Promoter
Cct4	Oligodendrocytes	0.27265	0.0243014	UpReg
Cct5	Oligodendrocytes	0.61222	4.41281e-13	UpReg					Exon	Intron
Cd2bp2	Oligodendrocytes	0.205387	0.0159552	UpReg
Cd47	Oligodendrocytes	-0.471309	6.48692e-06	DownReg			DistalIntergenic		Exon	Intron	Promoter
Cdc7	Oligodendrocytes	0.311959	1.28592e-06	UpReg							Promoter
Cdh19	Oligodendrocytes	0.252259	0.0470801	UpReg
Cdk17	Oligodendrocytes	0.383249	2.21053e-05	UpReg			DistalIntergenic
Cdon	Oligodendrocytes	-0.266052	0.00025409	DownReg	3_UTR					Intron	Promoter
Cep126	Oligodendrocytes	0.377244	4.44073e-08	UpReg
Cetn3	Oligodendrocytes	-0.245234	0.0418031	DownReg			DistalIntergenic			Intron
Cfap20	Oligodendrocytes	0.487255	2.42448e-05	UpReg	3_UTR						Promoter
Chd4	Oligodendrocytes	0.584583	1.28896e-06	UpReg
Chmp1a	Oligodendrocytes	-0.271614	0.0123516	DownReg						Intron
Chmp2b	Oligodendrocytes	0.340469	4.67526e-06	UpReg			DistalIntergenic				Promoter
Chmp5	Oligodendrocytes	-0.344772	0.000119645	DownReg
Clic4	Oligodendrocytes	-0.349879	0.00151192	DownReg			DistalIntergenic		Exon	Intron	Promoter
Clmn	Oligodendrocytes	0.336863	0.00127577	UpReg						Intron	Promoter
Clns1a	Oligodendrocytes	0.296264	0.00685	UpReg
Cltb	Oligodendrocytes	-0.436349	1.36868e-08	DownReg							Promoter
Cmas	Oligodendrocytes	0.623524	6.16657e-12	UpReg
Cmtm5	Oligodendrocytes	-0.275034	0.0480166	DownReg
Cnp	Oligodendrocytes	-0.312567	0.00327162	DownReg
Commd1	Oligodendrocytes	0.274372	0.00200173	UpReg						Intron	Promoter
Commd4	Oligodendrocytes	-0.374479	0.00123527	DownReg
Commd8	Oligodendrocytes	0.239114	0.00579416	UpReg						Intron	Promoter
Copg1	Oligodendrocytes	0.399565	1.69181e-05	UpReg			DistalIntergenic				Promoter
Coq2	Oligodendrocytes	-0.26625	0.0261557	DownReg							Promoter
Cox6c	Oligodendrocytes	-0.288236	0.000119645	DownReg			DistalIntergenic			Intron
Cpsf1	Oligodendrocytes	-0.213241	4.03585e-05	DownReg							Promoter
Cpsf2	Oligodendrocytes	-0.29234	1.17848e-07	DownReg			DistalIntergenic				Promoter
Creb5	Oligodendrocytes	-0.397317	1.9886e-06	DownReg						Intron	Promoter
Crebrf	Oligodendrocytes	0.263292	0.0423404	UpReg							Promoter
Cryab	Oligodendrocytes	-0.245758	0.0211046	DownReg							Promoter
Csnk1e	Oligodendrocytes	-0.383258	1.78923e-08	DownReg			DistalIntergenic
Cyp51	Oligodendrocytes	-0.370231	0.000522169	DownReg			DistalIntergenic				Promoter
D8Ertd738e	Oligodendrocytes	-0.276235	0.00797891	DownReg
Daam2	Oligodendrocytes	0.230863	0.0437844	UpReg
Dab2ip	Oligodendrocytes	-0.248192	0.000119499	DownReg						Intron	Promoter
Dand5	Oligodendrocytes	-0.209048	0.00142243	DownReg
Dap3	Oligodendrocytes	0.561438	6.36634e-09	UpReg							Promoter
Dcaf7	Oligodendrocytes	0.395912	0.00106414	UpReg
Dcun1d5	Oligodendrocytes	0.443178	0.00157076	UpReg			DistalIntergenic
Dda1	Oligodendrocytes	0.215423	3.74327e-05	UpReg					Exon
Ddr1	Oligodendrocytes	-0.319223	0.0165145	DownReg						Intron
Ddrgk1	Oligodendrocytes	-0.634864	9.76546e-12	DownReg							Promoter
Ddx24	Oligodendrocytes	0.63797	2.00261e-11	UpReg							Promoter
Ddx3y	Oligodendrocytes	-0.336504	0.0471911	DownReg
Ddx6	Oligodendrocytes	0.475769	0.000392395	UpReg							Promoter
Dgki	Oligodendrocytes	0.262828	0.0198262	UpReg						Intron	Promoter
Diaph2	Oligodendrocytes	-0.657675	6.7567e-10	DownReg			DistalIntergenic			Intron
Dlc1	Oligodendrocytes	-0.350671	0.0464151	DownReg			DistalIntergenic			Intron
Dmd	Oligodendrocytes	-0.603163	9.76546e-12	DownReg			DistalIntergenic			Intron	Promoter
Dnaja1	Oligodendrocytes	0.546301	2.35564e-06	UpReg							Promoter
Dnaja2	Oligodendrocytes	0.425695	0.000297847	UpReg			DistalIntergenic				Promoter
Dnajb1	Oligodendrocytes	0.216471	3.74327e-05	UpReg			DistalIntergenic
Dnajc14	Oligodendrocytes	-0.273309	0.000522169	DownReg							Promoter
Dnajc3	Oligodendrocytes	-0.387585	0.00139474	DownReg
Dnajc30	Oligodendrocytes	0.221702	0.00561511	UpReg
Dnajc8	Oligodendrocytes	-0.313064	0.0203296	DownReg
Dpyd	Oligodendrocytes	0.246199	0.00618829	UpReg						Intron
Drg2	Oligodendrocytes	0.288257	1.44745e-06	UpReg						Intron	Promoter
Dtnb	Oligodendrocytes	1.01432	5.94103e-28	UpReg			DistalIntergenic			Intron	Promoter
Dus1l	Oligodendrocytes	-0.225195	0.00028018	DownReg
Dusp10	Oligodendrocytes	-0.281902	0.0261557	DownReg			DistalIntergenic			Intron
Dusp15	Oligodendrocytes	0.465691	8.70994e-05	UpReg
Dusp16	Oligodendrocytes	-0.402935	2.12954e-05	DownReg	3_UTR
Dusp8	Oligodendrocytes	-0.314517	1.94926e-07	DownReg
Dync1i1	Oligodendrocytes	0.797769	3.91645e-19	UpReg			DistalIntergenic			Intron
Dzip3	Oligodendrocytes	0.360834	0.00387791	UpReg							Promoter
Edc4	Oligodendrocytes	-0.344507	0.00100638	DownReg						Intron
Eed	Oligodendrocytes	-0.207173	0.0140959	DownReg							Promoter
Egln1	Oligodendrocytes	0.2908	0.022325	UpReg
Ehmt2	Oligodendrocytes	0.261859	0.0275802	UpReg
Ei24	Oligodendrocytes	0.480497	1.69857e-05	UpReg
Eif1	Oligodendrocytes	-0.535033	1.83202e-07	DownReg			DistalIntergenic				Promoter
Eif2s3y	Oligodendrocytes	-0.559952	8.26629e-05	DownReg
Eif5	Oligodendrocytes	-0.582096	8.92641e-09	DownReg			DistalIntergenic				Promoter
Elk1	Oligodendrocytes	0.241216	0.0153294	UpReg						Intron	Promoter
Elmo1	Oligodendrocytes	0.346379	5.33347e-05	UpReg			DistalIntergenic			Intron	Promoter
Eloc	Oligodendrocytes	-0.28651	0.00288279	DownReg
Emc10	Oligodendrocytes	-0.934321	2.55711e-21	DownReg
Emc3	Oligodendrocytes	0.312061	0.0403244	UpReg				Downstream			Promoter
Emc9	Oligodendrocytes	-0.215852	0.000915197	DownReg
Emd	Oligodendrocytes	0.282661	0.0001527	UpReg
Eml4	Oligodendrocytes	-0.280897	0.00025409	DownReg			DistalIntergenic		Exon	Intron
Enah	Oligodendrocytes	0.449345	0.00064928	UpReg				Downstream		Intron	Promoter
Endov	Oligodendrocytes	-0.242598	0.00677718	DownReg			DistalIntergenic
Epdr1	Oligodendrocytes	0.467122	0.000275895	UpReg							Promoter
Epha4	Oligodendrocytes	0.284499	0.0341558	UpReg			DistalIntergenic			Intron	Promoter
Epn1	Oligodendrocytes	0.221369	0.00888928	UpReg
Eprs	Oligodendrocytes	0.540883	1.20939e-06	UpReg						Intron	Promoter
Eps15l1	Oligodendrocytes	0.287466	0.0118509	UpReg						Intron	Promoter
Ergic1	Oligodendrocytes	0.227259	0.000993249	UpReg						Intron
Ero1lb	Oligodendrocytes	0.28426	0.0294742	UpReg						Intron
Exoc2	Oligodendrocytes	0.231945	0.0299013	UpReg			DistalIntergenic			Intron
Ext1	Oligodendrocytes	0.269041	0.0206544	UpReg			DistalIntergenic	Downstream		Intron	Promoter
Fabp5	Oligodendrocytes	-0.482051	9.61884e-07	DownReg			DistalIntergenic				Promoter
Fam104a	Oligodendrocytes	0.294399	0.0299013	UpReg
Fam126b	Oligodendrocytes	-0.237337	0.0474067	DownReg							Promoter
Fam13c	Oligodendrocytes	0.293985	0.0209376	UpReg			DistalIntergenic				Promoter
Fam20b	Oligodendrocytes	-0.233646	0.000592812	DownReg			DistalIntergenic			Intron	Promoter
Fam222a	Oligodendrocytes	-0.27531	0.00731624	DownReg						Intron	Promoter
Fam8a1	Oligodendrocytes	-0.216697	0.00104412	DownReg							Promoter
Fam98b	Oligodendrocytes	-0.439241	1.36868e-08	DownReg			DistalIntergenic
Fastk	Oligodendrocytes	-0.275813	1.0997e-05	DownReg							Promoter
Fbxl2	Oligodendrocytes	0.501503	3.74795e-13	UpReg			DistalIntergenic				Promoter
Fbxo45	Oligodendrocytes	-0.269794	1.88048e-05	DownReg						Intron
Fbxw15	Oligodendrocytes	0.396795	0.0178778	UpReg
Fbxw7	Oligodendrocytes	0.673068	3.0639e-14	UpReg						Intron	Promoter
Fdx1	Oligodendrocytes	-0.317795	2.22555e-06	DownReg			DistalIntergenic			Intron
Fer	Oligodendrocytes	-0.296946	0.00793184	DownReg			DistalIntergenic			Intron	Promoter
Fez1	Oligodendrocytes	-0.258785	0.0334784	DownReg			DistalIntergenic		Exon	Intron	Promoter
Fgf1	Oligodendrocytes	0.282976	0.0134736	UpReg						Intron
Fkbp1a	Oligodendrocytes	0.240892	0.0214516	UpReg			DistalIntergenic			Intron
Fkbp5	Oligodendrocytes	0.596218	4.4457e-07	UpReg					Exon		Promoter
Flywch1	Oligodendrocytes	0.658817	1.43276e-14	UpReg							Promoter
Fnbp1	Oligodendrocytes	-0.200104	0.00338176	DownReg
Focad	Oligodendrocytes	0.837108	3.02079e-15	UpReg			DistalIntergenic			Intron	Promoter
Foxo1	Oligodendrocytes	0.45462	0.00330431	UpReg			DistalIntergenic		Exon
Foxred1	Oligodendrocytes	0.204043	0.0476594	UpReg							Promoter
Fth1	Oligodendrocytes	-0.358153	3.82697e-06	DownReg							Promoter
Ftl1	Oligodendrocytes	-0.202362	0.0217286	DownReg							Promoter
G3bp1	Oligodendrocytes	0.480302	6.16704e-06	UpReg
Galnt10	Oligodendrocytes	0.220713	0.000224132	UpReg			DistalIntergenic
Garnl3	Oligodendrocytes	0.494735	9.41384e-10	UpReg						Intron	Promoter
Gde1	Oligodendrocytes	0.215776	0.00353263	UpReg
Gemin5	Oligodendrocytes	0.235314	2.40108e-05	UpReg
Gemin7	Oligodendrocytes	0.206905	0.0173652	UpReg							Promoter
Ggact	Oligodendrocytes	0.335896	0.0173652	UpReg
Glrx3	Oligodendrocytes	0.575652	1.24915e-10	UpReg
Gls	Oligodendrocytes	-0.214684	0.000522169	DownReg			DistalIntergenic			Intron	Promoter
Glul	Oligodendrocytes	0.213981	0.0107646	UpReg			DistalIntergenic				Promoter
Gm45844	Oligodendrocytes	0.204715	0.0157374	UpReg
Gmfb	Oligodendrocytes	0.322796	0.00176778	UpReg
Gna11	Oligodendrocytes	0.559929	1.494e-13	UpReg
Gnai2	Oligodendrocytes	-0.37684	0.000700268	DownReg				Downstream
Golgb1	Oligodendrocytes	-0.392314	0.00190459	DownReg
Gpr37	Oligodendrocytes	-0.265044	0.00351731	DownReg			DistalIntergenic				Promoter
Gpr62	Oligodendrocytes	-0.299499	0.0390253	DownReg
Gprasp1	Oligodendrocytes	0.300571	0.0403244	UpReg						Intron
Gprc5b	Oligodendrocytes	-0.230495	0.0283355	DownReg
Gria4	Oligodendrocytes	-0.561821	6.26237e-06	DownReg						Intron
Gripap1	Oligodendrocytes	-0.298688	0.00542493	DownReg							Promoter
Grm8	Oligodendrocytes	-0.343576	2.10512e-08	DownReg						Intron
H13	Oligodendrocytes	0.302476	0.00941181	UpReg						Intron
H2-D1	Oligodendrocytes	-0.726396	2.81499e-05	DownReg
H2-K1	Oligodendrocytes	-0.58775	0.000636554	DownReg
H2-T22	Oligodendrocytes	-0.247069	8.25176e-06	DownReg
H3f3b	Oligodendrocytes	-0.451455	0.000405488	DownReg							Promoter
Hacd3	Oligodendrocytes	0.576028	2.6253e-08	UpReg							Promoter
Haghl	Oligodendrocytes	0.383347	0.000750817	UpReg
Hars2	Oligodendrocytes	0.29803	0.000191105	UpReg
Hdac3	Oligodendrocytes	-0.443606	2.96106e-05	DownReg
Hecw2	Oligodendrocytes	0.25466	3.74327e-05	UpReg						Intron
Herc1	Oligodendrocytes	-0.33597	0.00358205	DownReg			DistalIntergenic			Intron
Hexb	Oligodendrocytes	-0.248671	0.0178778	DownReg						Intron	Promoter
Hexdc	Oligodendrocytes	0.398382	2.26984e-05	UpReg							Promoter
Hif3a	Oligodendrocytes	0.263559	0.00897918	UpReg						Intron
Higd1a	Oligodendrocytes	-0.225875	0.0123532	DownReg							Promoter
Hjurp	Oligodendrocytes	0.219066	0.043001	UpReg
Hmgcll1	Oligodendrocytes	0.251505	0.00155121	UpReg
Hnrnpa1	Oligodendrocytes	0.791295	1.93658e-17	UpReg							Promoter
Hs3st1	Oligodendrocytes	-0.384724	0.0126787	DownReg			DistalIntergenic			Intron
Hsp90aa1	Oligodendrocytes	-0.337239	0.00573187	DownReg							Promoter
Hspa4l	Oligodendrocytes	0.333693	0.0347628	UpReg							Promoter
Hsph1	Oligodendrocytes	0.21353	0.000564598	UpReg						Intron	Promoter
Huwe1	Oligodendrocytes	-0.329297	0.000537197	DownReg			DistalIntergenic				Promoter
Ice1	Oligodendrocytes	-0.366003	0.0012505	DownReg			DistalIntergenic				Promoter
Icmt	Oligodendrocytes	0.220696	9.05885e-05	UpReg							Promoter
Idh3b	Oligodendrocytes	0.310364	0.0299013	UpReg
Ift57	Oligodendrocytes	0.206043	0.0407682	UpReg			DistalIntergenic		Exon	Intron
Ilf3	Oligodendrocytes	0.419449	0.00136652	UpReg
Ilvbl	Oligodendrocytes	-0.235196	0.00978328	DownReg
Immp1l	Oligodendrocytes	0.219474	0.0183884	UpReg
Insig2	Oligodendrocytes	-0.218122	0.000954487	DownReg							Promoter
Iscu	Oligodendrocytes	-0.331035	2.03362e-05	DownReg							Promoter
Itgad	Oligodendrocytes	0.260952	0.0300938	UpReg						Intron
Itm2b	Oligodendrocytes	-0.264615	0.013702	DownReg			DistalIntergenic				Promoter
Itpa	Oligodendrocytes	-0.347237	1.79607e-05	DownReg							Promoter
Itpk1	Oligodendrocytes	0.339289	0.000211781	UpReg						Intron	Promoter
Itprid2	Oligodendrocytes	0.371211	0.0150979	UpReg			DistalIntergenic			Intron	Promoter
Jagn1	Oligodendrocytes	-0.205355	3.92826e-05	DownReg
Jmjd6	Oligodendrocytes	0.218036	0.0223474	UpReg							Promoter
Jund	Oligodendrocytes	-0.354816	0.00976636	DownReg							Promoter
Kcna1	Oligodendrocytes	0.317031	9.22796e-05	UpReg			DistalIntergenic				Promoter
Kcnab1	Oligodendrocytes	0.602364	5.89124e-09	UpReg					Exon	Intron	Promoter
Kcnj13	Oligodendrocytes	0.335225	0.000271977	UpReg							Promoter
Kcnj2	Oligodendrocytes	-0.279131	0.00028018	DownReg			DistalIntergenic
Kctd13	Oligodendrocytes	0.224968	0.0407682	UpReg
Kctd16	Oligodendrocytes	0.675506	8.70257e-11	UpReg			DistalIntergenic			Intron
Kif2a	Oligodendrocytes	0.568264	1.24987e-07	UpReg
Klf13	Oligodendrocytes	0.205062	0.0457172	UpReg			DistalIntergenic				Promoter
Klhdc3	Oligodendrocytes	-0.43353	6.23012e-09	DownReg
Klhl22	Oligodendrocytes	-0.260715	0.0222196	DownReg
Klhl7	Oligodendrocytes	0.404162	0.000110944	UpReg			DistalIntergenic				Promoter
Kmt2a	Oligodendrocytes	0.278094	0.00382601	UpReg						Intron
Kpna1	Oligodendrocytes	0.233163	0.00172047	UpReg							Promoter
Kpnb1	Oligodendrocytes	-0.202096	0.0156735	DownReg							Promoter
L3mbtl3	Oligodendrocytes	-0.278807	0.00138964	DownReg			DistalIntergenic			Intron	Promoter
Lamp1	Oligodendrocytes	-0.237491	0.00502977	DownReg
Lamtor5	Oligodendrocytes	-0.299999	4.85026e-06	DownReg
Large1	Oligodendrocytes	0.406853	0.0189537	UpReg			DistalIntergenic			Intron
Lars2	Oligodendrocytes	-0.314578	1.02558e-06	DownReg						Intron	Promoter
Letmd1	Oligodendrocytes	-0.222899	0.0264826	DownReg							Promoter
Lig3	Oligodendrocytes	0.204253	0.0432855	UpReg							Promoter
Llph	Oligodendrocytes	0.230353	0.00300926	UpReg							Promoter
Lmbrd2	Oligodendrocytes	-0.219274	0.00104412	DownReg
Lpar1	Oligodendrocytes	-0.315225	0.00386125	DownReg						Intron
Lrch1	Oligodendrocytes	0.203404	0.00666406	UpReg						Intron	Promoter
Lrrc4	Oligodendrocytes	0.358109	0.00267349	UpReg						Intron	Promoter
Lrrc4c	Oligodendrocytes	0.274027	0.000522169	UpReg		5_UTR	DistalIntergenic			Intron	Promoter
Lrrc59	Oligodendrocytes	0.209203	0.000143483	UpReg
Lsm4	Oligodendrocytes	-0.510427	2.88856e-13	DownReg
Lsm7	Oligodendrocytes	0.261349	0.00454134	UpReg
Lsm8	Oligodendrocytes	-0.236581	0.0115345	DownReg			DistalIntergenic		Exon
Luzp2	Oligodendrocytes	-0.337734	0.0476816	DownReg			DistalIntergenic			Intron
Macrod2	Oligodendrocytes	1.04635	3.50129e-19	UpReg					Exon	Intron	Promoter
Magi1	Oligodendrocytes	-0.246424	0.00830825	DownReg	3_UTR		DistalIntergenic			Intron	Promoter
Magoh	Oligodendrocytes	-0.255332	0.000107522	DownReg						Intron
Man2b1	Oligodendrocytes	-0.263256	0.0415616	DownReg
Man2c1	Oligodendrocytes	0.284731	0.000926099	UpReg
Map3k10	Oligodendrocytes	0.355896	1.51075e-06	UpReg							Promoter
Map4	Oligodendrocytes	-0.225941	0.0193527	DownReg		5_UTR	DistalIntergenic			Intron	Promoter
Map7d2	Oligodendrocytes	0.837266	5.65931e-11	UpReg						Intron	Promoter
Mapk1	Oligodendrocytes	0.342215	0.0200591	UpReg	3_UTR		DistalIntergenic				Promoter
Mapkap1	Oligodendrocytes	-0.248752	0.00506218	DownReg			DistalIntergenic			Intron
Mast3	Oligodendrocytes	0.265671	9.05885e-05	UpReg							Promoter
Mat2a	Oligodendrocytes	0.483421	1.94926e-07	UpReg				Downstream			Promoter
Mbtd1	Oligodendrocytes	0.268281	0.0246764	UpReg						Intron	Promoter
Mcrs1	Oligodendrocytes	0.211578	0.0299013	UpReg							Promoter
Med16	Oligodendrocytes	-0.250454	0.000397433	DownReg							Promoter
Med19	Oligodendrocytes	0.274072	0.0107646	UpReg
Med28	Oligodendrocytes	-0.394229	9.76546e-12	DownReg
Men1	Oligodendrocytes	0.316488	5.40179e-07	UpReg
Mettl7a1	Oligodendrocytes	0.296754	0.0417743	UpReg						Intron
Mfn2	Oligodendrocytes	0.317624	0.0109256	UpReg
Mfsd4a	Oligodendrocytes	0.215549	0.0341558	UpReg			DistalIntergenic
Mia3	Oligodendrocytes	0.395947	0.00520932	UpReg							Promoter
Mid2	Oligodendrocytes	-0.279812	0.0041413	DownReg							Promoter
Mindy4	Oligodendrocytes	0.249649	0.00387791	UpReg						Intron
Mllt3	Oligodendrocytes	0.792331	5.65931e-11	UpReg			DistalIntergenic			Intron	Promoter
Mllt6	Oligodendrocytes	-0.452456	1.34605e-05	DownReg
Mlx	Oligodendrocytes	-0.207606	0.0457172	DownReg							Promoter
Mrpl15	Oligodendrocytes	-0.289226	0.00147934	DownReg							Promoter
Mrpl18	Oligodendrocytes	-0.352458	1.54847e-06	DownReg
Mrpl19	Oligodendrocytes	0.206271	0.0016052	UpReg						Intron
Mrpl21	Oligodendrocytes	-0.354543	2.37365e-08	DownReg
Mrpl27	Oligodendrocytes	0.311703	0.00467105	UpReg
Mrpl3	Oligodendrocytes	-0.376599	1.15832e-07	DownReg	3_UTR		DistalIntergenic
Mrpl32	Oligodendrocytes	-0.225572	0.0371392	DownReg
Mrpl42	Oligodendrocytes	0.299787	0.00133513	UpReg			DistalIntergenic
Mrpl58	Oligodendrocytes	-0.375985	2.96876e-08	DownReg							Promoter
Mrpl9	Oligodendrocytes	0.275256	0.00172816	UpReg							Promoter
Mrps15	Oligodendrocytes	0.332811	9.05885e-05	UpReg							Promoter
Mrps25	Oligodendrocytes	0.262662	0.0266111	UpReg
Mrps26	Oligodendrocytes	-0.393171	0.000442963	DownReg
Mrto4	Oligodendrocytes	-0.214195	1.88048e-05	DownReg
Msantd4	Oligodendrocytes	0.290452	0.00735205	UpReg
Msl1	Oligodendrocytes	-0.421713	1.88048e-05	DownReg			DistalIntergenic				Promoter
Msra	Oligodendrocytes	0.276519	0.0251728	UpReg			DistalIntergenic			Intron	Promoter
Mterf1a	Oligodendrocytes	-0.228012	0.0289971	DownReg
Mthfd2l	Oligodendrocytes	-0.43419	2.81586e-09	DownReg
Mtmr12	Oligodendrocytes	-0.27905	0.0193527	DownReg					Exon	Intron
Mtx3	Oligodendrocytes	-0.282836	0.00103652	DownReg			DistalIntergenic
Myef2	Oligodendrocytes	-0.286507	0.0134326	DownReg						Intron	Promoter
N4bp1	Oligodendrocytes	0.475731	9.43181e-08	UpReg			DistalIntergenic			Intron	Promoter
N4bp2l1	Oligodendrocytes	0.301846	0.00732718	UpReg							Promoter
Naa10	Oligodendrocytes	-0.201218	0.000397433	DownReg							Promoter
Naa16	Oligodendrocytes	0.403685	1.93012e-06	UpReg
Nap1l4	Oligodendrocytes	-0.326708	0.022325	DownReg
Napg	Oligodendrocytes	0.686305	1.04318e-09	UpReg							Promoter
Nars	Oligodendrocytes	-0.546834	1.15832e-07	DownReg
Nceh1	Oligodendrocytes	0.484506	1.81402e-05	UpReg
Ncoa7	Oligodendrocytes	-0.341047	0.00907423	DownReg						Intron	Promoter
Ndrg2	Oligodendrocytes	0.241326	0.000167169	UpReg
Nedd4l	Oligodendrocytes	-0.366842	1.41412e-06	DownReg			DistalIntergenic			Intron	Promoter
Nedd8	Oligodendrocytes	-0.40807	1.81402e-05	DownReg
Ngrn	Oligodendrocytes	-0.513464	1.32809e-13	DownReg							Promoter
Nip7	Oligodendrocytes	0.26417	0.00072974	UpReg
Nipsnap1	Oligodendrocytes	-0.26386	0.000259522	DownReg			DistalIntergenic
Nkx6-2	Oligodendrocytes	-0.229125	0.0189537	DownReg
Nlgn1	Oligodendrocytes	0.264122	0.0339617	UpReg						Intron	Promoter
Nlrc5	Oligodendrocytes	-0.330156	0.0499568	DownReg
Nolc1	Oligodendrocytes	-0.336302	4.68236e-05	DownReg			DistalIntergenic				Promoter
Nop56	Oligodendrocytes	-0.323337	0.000392395	DownReg						Intron
Nos1ap	Oligodendrocytes	0.446867	3.41586e-05	UpReg						Intron	Promoter
Npepps	Oligodendrocytes	0.303123	0.04463	UpReg						Intron
Nrxn2	Oligodendrocytes	0.300313	0.0147212	UpReg					Exon	Intron	Promoter
Nsmce2	Oligodendrocytes	-0.237844	0.0254519	DownReg						Intron
Nsun2	Oligodendrocytes	0.243411	0.0499568	UpReg			DistalIntergenic
Nt5dc1	Oligodendrocytes	-0.349092	0.0271438	DownReg						Intron
Nudt21	Oligodendrocytes	-0.38116	0.00215993	DownReg
Nupl2	Oligodendrocytes	-0.217599	0.0398154	DownReg
Nxt1	Oligodendrocytes	-0.211653	4.03585e-05	DownReg			DistalIntergenic
Oaz2	Oligodendrocytes	-0.405793	0.000103507	DownReg
Ogdhl	Oligodendrocytes	0.310239	0.000457443	UpReg
Ola1	Oligodendrocytes	-0.299264	0.00137445	DownReg						Intron
Olig2	Oligodendrocytes	-0.204651	0.023846	DownReg
Opalin	Oligodendrocytes	-0.514903	2.06726e-07	DownReg					Exon	Intron
Opcml	Oligodendrocytes	-0.627882	4.97473e-09	DownReg			DistalIntergenic		Exon	Intron	Promoter
Ostm1	Oligodendrocytes	0.534695	3.08136e-12	UpReg						Intron	Promoter
Oxr1	Oligodendrocytes	0.268691	0.00125644	UpReg			DistalIntergenic			Intron
P4ha1	Oligodendrocytes	0.526066	8.42547e-06	UpReg						Intron
P4htm	Oligodendrocytes	0.44466	0.000347731	UpReg						Intron	Promoter
Pacrg	Oligodendrocytes	0.332587	0.000291085	UpReg						Intron
Pag1	Oligodendrocytes	0.266051	0.0214516	UpReg			DistalIntergenic			Intron	Promoter
Pak3	Oligodendrocytes	-0.488751	3.66319e-05	DownReg		5_UTR				Intron
Paqr4	Oligodendrocytes	-0.20441	0.0144587	DownReg
Paqr7	Oligodendrocytes	-0.227603	0.0343605	DownReg
Pbx1	Oligodendrocytes	0.278616	0.00015212	UpReg			DistalIntergenic			Intron	Promoter
Pbx3	Oligodendrocytes	0.734654	2.03163e-13	UpReg						Intron
Pcbp1	Oligodendrocytes	0.288821	0.0465077	UpReg
Pcbp2	Oligodendrocytes	0.340471	0.00546741	UpReg
Pcdh15	Oligodendrocytes	1.28152	1.66507e-25	UpReg						Intron	Promoter
Pclo	Oligodendrocytes	0.403381	8.17709e-05	UpReg			DistalIntergenic		Exon	Intron
Pcmt1	Oligodendrocytes	0.442381	0.000864296	UpReg							Promoter
Pcolce2	Oligodendrocytes	0.340717	0.0265233	UpReg
Pdap1	Oligodendrocytes	-0.312827	4.17585e-06	DownReg
Pdcl3	Oligodendrocytes	-0.266696	1.51311e-06	DownReg			DistalIntergenic				Promoter
Pdk4	Oligodendrocytes	0.248881	0.0218877	UpReg			DistalIntergenic
Pdpk1	Oligodendrocytes	-0.231949	0.0336463	DownReg						Intron
Pdxk	Oligodendrocytes	0.590304	1.17241e-15	UpReg					Exon	Intron
Pfdn6	Oligodendrocytes	0.406798	1.69738e-09	UpReg
Pfn1	Oligodendrocytes	-0.546105	7.22241e-14	DownReg
Phactr4	Oligodendrocytes	0.240157	0.00534317	UpReg						Intron	Promoter
Phb	Oligodendrocytes	0.203138	0.0193527	UpReg							Promoter
Phip	Oligodendrocytes	0.203477	0.0214516	UpReg						Intron	Promoter
Phlpp1	Oligodendrocytes	0.205117	0.000318891	UpReg			DistalIntergenic			Intron
Phyhipl	Oligodendrocytes	-0.253379	0.0206817	DownReg						Intron	Promoter
Pias2	Oligodendrocytes	-0.230478	0.00793184	DownReg
Pigf	Oligodendrocytes	0.282045	0.0100331	UpReg						Intron
Pik3r2	Oligodendrocytes	0.350967	1.25826e-07	UpReg							Promoter
Pip4k2c	Oligodendrocytes	0.217264	0.0478615	UpReg				Downstream	Exon		Promoter
Pip5k1b	Oligodendrocytes	0.347131	0.00990206	UpReg			DistalIntergenic			Intron	Promoter
Pkd1	Oligodendrocytes	0.583351	1.83623e-07	UpReg						Intron
Pla2g6	Oligodendrocytes	0.273529	0.000915197	UpReg
Plekhm2	Oligodendrocytes	0.304629	0.00838726	UpReg
Plin4	Oligodendrocytes	0.533723	2.96374e-05	UpReg
Pllp	Oligodendrocytes	-0.256107	0.0193527	DownReg			DistalIntergenic
Plpp3	Oligodendrocytes	0.373007	0.000409838	UpReg			DistalIntergenic
Pmpcb	Oligodendrocytes	-0.359588	1.97936e-05	DownReg
Pmvk	Oligodendrocytes	0.244045	0.00649617	UpReg							Promoter
Poldip2	Oligodendrocytes	0.293422	0.00031761	UpReg
Polg	Oligodendrocytes	0.222276	0.0107291	UpReg							Promoter
Polr2k	Oligodendrocytes	0.260778	0.000954487	UpReg
Polr3e	Oligodendrocytes	0.283758	0.021558	UpReg							Promoter
Pom121	Oligodendrocytes	0.303149	0.0432855	UpReg				Downstream
Porcn	Oligodendrocytes	0.258029	0.0208113	UpReg			DistalIntergenic
Pou3f1	Oligodendrocytes	0.276401	0.0170951	UpReg							Promoter
Ppib	Oligodendrocytes	-0.346533	0.000143483	DownReg							Promoter
Ppm1e	Oligodendrocytes	-0.204347	3.96233e-05	DownReg						Intron
Ppp1r11	Oligodendrocytes	-0.307922	0.00502977	DownReg
Ppp1r12c	Oligodendrocytes	-0.207502	0.0365198	DownReg						Intron	Promoter
Ppp1r14b	Oligodendrocytes	0.24797	0.000972022	UpReg
Ppp1r35	Oligodendrocytes	-0.273288	1.51311e-06	DownReg
Ppp1r37	Oligodendrocytes	0.3276	0.00031761	UpReg							Promoter
Ppp2r2a	Oligodendrocytes	-0.247159	0.0144587	DownReg			DistalIntergenic				Promoter
Ppp2r5e	Oligodendrocytes	0.261192	0.022325	UpReg			DistalIntergenic			Intron
Ppp3ca	Oligodendrocytes	0.602872	2.46012e-06	UpReg			DistalIntergenic			Intron	Promoter
Pptc7	Oligodendrocytes	0.512626	4.23213e-10	UpReg					Exon	Intron
Praf2	Oligodendrocytes	-0.213352	0.000382971	DownReg							Promoter
Prdx1	Oligodendrocytes	-0.259659	0.0295212	DownReg			DistalIntergenic
Prdx6	Oligodendrocytes	0.325764	4.03585e-05	UpReg							Promoter
Prkn	Oligodendrocytes	-0.304712	0.000397433	DownReg	3_UTR				Exon	Intron	Promoter
Prr12	Oligodendrocytes	-0.289567	4.69246e-05	DownReg							Promoter
Prrc2a	Oligodendrocytes	0.422307	9.23876e-06	UpReg							Promoter
Prrc2b	Oligodendrocytes	0.704349	1.14949e-10	UpReg					Exon	Intron	Promoter
Prss36	Oligodendrocytes	-0.224632	0.0499568	DownReg							Promoter
Psd2	Oligodendrocytes	0.310897	4.09752e-05	UpReg			DistalIntergenic
Psip1	Oligodendrocytes	0.440743	0.000370596	UpReg							Promoter
Psma1	Oligodendrocytes	0.548881	2.50454e-11	UpReg
Psma2	Oligodendrocytes	-0.584741	1.43276e-14	DownReg
Psma5	Oligodendrocytes	0.374515	2.05511e-06	UpReg							Promoter
Psmb3	Oligodendrocytes	0.394209	6.55042e-08	UpReg							Promoter
Psmd3	Oligodendrocytes	0.26993	3.35522e-05	UpReg							Promoter
Psme3	Oligodendrocytes	-0.211027	4.03585e-05	DownReg
Pstpip2	Oligodendrocytes	0.320564	0.0102081	UpReg
Ptbp2	Oligodendrocytes	0.265376	0.0122055	UpReg			DistalIntergenic			Intron	Promoter
Ptdss2	Oligodendrocytes	0.368545	2.23963e-05	UpReg							Promoter
Ptgds	Oligodendrocytes	0.276087	0.00623194	UpReg
Ptma	Oligodendrocytes	-0.201696	0.00891032	DownReg			DistalIntergenic				Promoter
Ptpn1	Oligodendrocytes	-0.345846	0.000983041	DownReg			DistalIntergenic			Intron	Promoter
Ptpn9	Oligodendrocytes	-0.387709	3.90525e-06	DownReg						Intron
Ptpre	Oligodendrocytes	-0.249093	0.0226616	DownReg						Intron
Ptprk	Oligodendrocytes	0.216024	0.0104021	UpReg			DistalIntergenic		Exon	Intron	Promoter
Qars	Oligodendrocytes	0.203784	0.00546741	UpReg
Rab18	Oligodendrocytes	0.338552	0.0156735	UpReg						Intron	Promoter
Rab1b	Oligodendrocytes	0.205726	0.000561453	UpReg
Rab3ip	Oligodendrocytes	0.267231	0.0267929	UpReg
Rab5c	Oligodendrocytes	-0.444996	5.28558e-10	DownReg
Rab5if	Oligodendrocytes	-0.279066	1.79607e-05	DownReg							Promoter
Rad23a	Oligodendrocytes	0.314119	4.4655e-05	UpReg
Rai1	Oligodendrocytes	0.326766	0.00466021	UpReg						Intron	Promoter
Raph1	Oligodendrocytes	-0.316286	0.000103507	DownReg			DistalIntergenic			Intron
Rasal1	Oligodendrocytes	0.346542	0.0225154	UpReg
Rbck1	Oligodendrocytes	0.370382	0.000240826	UpReg							Promoter
Rftn1	Oligodendrocytes	-0.350879	0.00353263	DownReg
Rfx1	Oligodendrocytes	0.217383	9.05885e-05	UpReg
Rheb	Oligodendrocytes	0.403584	0.00227743	UpReg						Intron	Promoter
Rhob	Oligodendrocytes	-0.338458	0.00019075	DownReg			DistalIntergenic				Promoter
Rhoj	Oligodendrocytes	0.334974	0.0298424	UpReg
Ric8b	Oligodendrocytes	0.396241	0.000982869	UpReg					Exon	Intron	Promoter
Rnaseh1	Oligodendrocytes	-0.287492	0.0427726	DownReg							Promoter
Rnf126	Oligodendrocytes	-0.225428	0.0270443	DownReg							Promoter
Rnf152	Oligodendrocytes	-0.210286	4.03585e-05	DownReg
Rnps1	Oligodendrocytes	-0.435107	5.65931e-11	DownReg
Rpap3	Oligodendrocytes	0.299744	0.000119743	UpReg			DistalIntergenic
Rpgrip1	Oligodendrocytes	0.355205	0.0012099	UpReg							Promoter
Rpl6	Oligodendrocytes	0.787391	4.60947e-14	UpReg							Promoter
Rpp21	Oligodendrocytes	-0.353306	0.000125167	DownReg
Rpp38	Oligodendrocytes	0.204195	0.000224132	UpReg
Rps21	Oligodendrocytes	-0.390614	0.00683576	DownReg
Rps24	Oligodendrocytes	-0.219174	0.00397832	DownReg			DistalIntergenic		Exon	Intron	Promoter
Rps27	Oligodendrocytes	-0.211431	0.00264221	DownReg
Rptor	Oligodendrocytes	0.233016	0.00536627	UpReg						Intron	Promoter
Rrp1b	Oligodendrocytes	-0.240582	0.000998604	DownReg			DistalIntergenic				Promoter
Rtn4ip1	Oligodendrocytes	-0.200726	0.00659179	DownReg						Intron
Rundc3b	Oligodendrocytes	0.362534	0.000224132	UpReg						Intron	Promoter
Rwdd1	Oligodendrocytes	0.280167	0.0006029	UpReg							Promoter
Rybp	Oligodendrocytes	-0.357801	0.0100732	DownReg			DistalIntergenic		Exon	Intron
Sap18	Oligodendrocytes	-0.306029	0.00558079	DownReg
Saraf	Oligodendrocytes	-0.20583	0.000959004	DownReg							Promoter
Sat1	Oligodendrocytes	0.277514	0.0403409	UpReg			DistalIntergenic				Promoter
Sc5d	Oligodendrocytes	-0.269408	0.0189823	DownReg			DistalIntergenic				Promoter
Scrn1	Oligodendrocytes	-0.450968	1.26034e-05	DownReg			DistalIntergenic			Intron	Promoter
Sdcbp	Oligodendrocytes	0.242169	0.0499568	UpReg			DistalIntergenic				Promoter
Sec14l5	Oligodendrocytes	0.22591	0.0275802	UpReg
Selenof	Oligodendrocytes	-0.431102	0.000409838	DownReg			DistalIntergenic			Intron	Promoter
Selenok	Oligodendrocytes	-0.319102	0.0295212	DownReg			DistalIntergenic			Intron
Selenot	Oligodendrocytes	0.355442	0.0253572	UpReg						Intron
Senp3	Oligodendrocytes	0.337988	0.00102635	UpReg							Promoter
Sephs2	Oligodendrocytes	-0.200328	0.00350907	DownReg							Promoter
Serbp1	Oligodendrocytes	-0.345853	5.91187e-05	DownReg						Intron
Serp1	Oligodendrocytes	-0.272114	0.00100266	DownReg
Setd1a	Oligodendrocytes	0.252621	0.0215832	UpReg
Setd4	Oligodendrocytes	-0.429753	1.14487e-08	DownReg
Sgk1	Oligodendrocytes	1.01685	4.54202e-18	UpReg			DistalIntergenic		Exon	Intron	Promoter
Shkbp1	Oligodendrocytes	-0.236563	1.88048e-05	DownReg
Shtn1	Oligodendrocytes	-0.313183	6.90947e-05	DownReg							Promoter
Siva1	Oligodendrocytes	-0.21938	1.88048e-05	DownReg							Promoter
Slc25a3	Oligodendrocytes	-0.333917	0.000636554	DownReg							Promoter
Slc2a1	Oligodendrocytes	-0.236675	0.0244611	DownReg			DistalIntergenic				Promoter
Slc39a10	Oligodendrocytes	-0.25169	4.67526e-06	DownReg			DistalIntergenic			Intron
Slc39a3	Oligodendrocytes	-0.289762	0.0307028	DownReg
Slc9a3r2	Oligodendrocytes	0.225428	0.00777321	UpReg
Slirp	Oligodendrocytes	-0.390382	6.39883e-05	DownReg
Smim11	Oligodendrocytes	0.230658	9.05885e-05	UpReg							Promoter
Smim7	Oligodendrocytes	-0.221156	0.00502977	DownReg							Promoter
Snapc1	Oligodendrocytes	-0.23342	0.00100829	DownReg
Snrnp27	Oligodendrocytes	-0.572951	6.46813e-09	DownReg				Downstream
Snrpa	Oligodendrocytes	-0.242054	0.00502977	DownReg
Snrpf	Oligodendrocytes	-0.339725	0.0134832	DownReg							Promoter
Snx14	Oligodendrocytes	0.290441	0.00278296	UpReg						Intron
Soat1	Oligodendrocytes	0.222856	0.000954487	UpReg						Intron
Socs5	Oligodendrocytes	-0.205509	0.0380746	DownReg						Intron	Promoter
Socs7	Oligodendrocytes	0.340822	1.88211e-06	UpReg						Intron	Promoter
Sorbs1	Oligodendrocytes	0.213067	0.0403244	UpReg						Intron	Promoter
Sorbs3	Oligodendrocytes	-0.222972	0.0347691	DownReg						Intron
Spats2l	Oligodendrocytes	0.364547	4.71021e-08	UpReg			DistalIntergenic			Intron	Promoter
Spg7	Oligodendrocytes	0.430975	4.62869e-08	UpReg
Spock1	Oligodendrocytes	0.461478	0.000117348	UpReg			DistalIntergenic		Exon	Intron
Sppl2b	Oligodendrocytes	0.360387	0.000137201	UpReg
Spred2	Oligodendrocytes	-0.535568	1.76578e-11	DownReg			DistalIntergenic			Intron	Promoter
Srp72	Oligodendrocytes	-0.328293	0.0020015	DownReg
Srp9	Oligodendrocytes	0.577724	2.21852e-14	UpReg
Srpk1	Oligodendrocytes	0.260882	0.000167239	UpReg						Intron
Srpr	Oligodendrocytes	-0.487504	2.85563e-07	DownReg
Ssbp2	Oligodendrocytes	0.788144	2.15629e-13	UpReg			DistalIntergenic			Intron
Ssr1	Oligodendrocytes	0.516041	1.15019e-06	UpReg							Promoter
Ssr3	Oligodendrocytes	-0.406349	0.000203693	DownReg
Ssrp1	Oligodendrocytes	0.240434	0.0122881	UpReg
St7	Oligodendrocytes	0.285412	0.0178004	UpReg						Intron	Promoter
Stard5	Oligodendrocytes	-0.311378	0.000167169	DownReg
Stip1	Oligodendrocytes	0.528915	6.23012e-09	UpReg
Stmn4	Oligodendrocytes	-0.270706	0.0193527	DownReg			DistalIntergenic			Intron	Promoter
Strbp	Oligodendrocytes	0.27671	0.00502977	UpReg						Intron
Suds3	Oligodendrocytes	0.373248	9.00721e-06	UpReg			DistalIntergenic
Sun1	Oligodendrocytes	0.558522	5.74057e-07	UpReg	3_UTR		DistalIntergenic				Promoter
Supt4a	Oligodendrocytes	-0.316548	0.000327173	DownReg							Promoter
Svbp	Oligodendrocytes	-0.326361	0.000811198	DownReg
Sybu	Oligodendrocytes	0.678927	8.0382e-09	UpReg					Exon	Intron	Promoter
Synj2bp	Oligodendrocytes	0.300172	0.000446307	UpReg	3_UTR
Syt11	Oligodendrocytes	-0.311905	1.52372e-05	DownReg							Promoter
Taldo1	Oligodendrocytes	-0.418187	0.000669864	DownReg
Tbc1d5	Oligodendrocytes	0.216721	0.00826864	UpReg			DistalIntergenic			Intron
Tbcc	Oligodendrocytes	-0.286879	1.98002e-05	DownReg
Tcf25	Oligodendrocytes	0.359073	0.00492895	UpReg							Promoter
Tecr	Oligodendrocytes	-0.463715	3.43542e-05	DownReg						Intron	Promoter
Tex261	Oligodendrocytes	-0.326234	5.99358e-06	DownReg
Tfip11	Oligodendrocytes	-0.204293	0.00148807	DownReg			DistalIntergenic
Thoc3	Oligodendrocytes	-0.335651	3.79424e-05	DownReg
Thra	Oligodendrocytes	0.42395	0.000224132	UpReg						Intron	Promoter
Thsd7a	Oligodendrocytes	0.403499	0.0115562	UpReg			DistalIntergenic		Exon	Intron
Thyn1	Oligodendrocytes	0.305175	0.0053226	UpReg
Timm17a	Oligodendrocytes	0.202813	0.000668098	UpReg
Timm23	Oligodendrocytes	0.371846	0.00907423	UpReg
Tmbim6	Oligodendrocytes	-0.301987	0.0016052	DownReg							Promoter
Tmem106b	Oligodendrocytes	-0.344407	0.00302741	DownReg			DistalIntergenic				Promoter
Tmem167b	Oligodendrocytes	-0.227234	0.000418873	DownReg							Promoter
Tmem199	Oligodendrocytes	0.327936	7.86489e-05	UpReg							Promoter
Tmem203	Oligodendrocytes	-0.348957	2.10512e-08	DownReg
Tmem214	Oligodendrocytes	0.383847	8.63212e-05	UpReg
Tmem237	Oligodendrocytes	-0.291256	0.0285361	DownReg							Promoter
Tmem251	Oligodendrocytes	-0.276416	4.53618e-05	DownReg							Promoter
Tmem259	Oligodendrocytes	-0.268595	0.00073568	DownReg							Promoter
Tmem33	Oligodendrocytes	-0.300081	0.0294595	DownReg
Tmem59	Oligodendrocytes	0.27156	0.0130194	UpReg
Tmtc2	Oligodendrocytes	0.235392	0.029083	UpReg			DistalIntergenic
Tmub2	Oligodendrocytes	0.229535	9.92721e-05	UpReg
Tnfaip1	Oligodendrocytes	-0.281037	0.032848	DownReg
Tnni1	Oligodendrocytes	-0.310582	0.0285222	DownReg							Promoter
Tomm40	Oligodendrocytes	-0.342572	0.00253832	DownReg							Promoter
Top1	Oligodendrocytes	0.383898	0.0140054	UpReg			DistalIntergenic			Intron	Promoter
Tpra1	Oligodendrocytes	0.218208	9.05885e-05	UpReg
Trappc3	Oligodendrocytes	0.453608	1.78909e-07	UpReg							Promoter
Trappc4	Oligodendrocytes	0.24918	0.00125742	UpReg
Trim36	Oligodendrocytes	-0.433465	0.000227183	DownReg						Intron	Promoter
Trim39	Oligodendrocytes	-0.255538	0.00543341	DownReg							Promoter
Trim8	Oligodendrocytes	-0.251374	0.0457172	DownReg			DistalIntergenic				Promoter
Trip4	Oligodendrocytes	-0.291612	0.0306109	DownReg						Intron
Trp53bp1	Oligodendrocytes	-0.226437	0.0288581	DownReg						Intron	Promoter
Trrap	Oligodendrocytes	-0.234445	0.0487669	DownReg					Exon	Intron	Promoter
Tsc2	Oligodendrocytes	0.234072	0.0307028	UpReg
Tsen15	Oligodendrocytes	0.274954	0.00409588	UpReg			DistalIntergenic				Promoter
Tsen34	Oligodendrocytes	0.413665	7.62407e-09	UpReg
Tsr3	Oligodendrocytes	-0.353936	6.71408e-07	DownReg
Ttc19	Oligodendrocytes	0.453571	8.27296e-05	UpReg
Ttc9	Oligodendrocytes	-0.206242	0.000418873	DownReg			DistalIntergenic				Promoter
Tuba1a	Oligodendrocytes	-0.67093	2.02882e-09	DownReg
Txndc15	Oligodendrocytes	-0.254093	0.00170407	DownReg
Ubc	Oligodendrocytes	0.231445	0.0173652	UpReg				Downstream			Promoter
Ube2a	Oligodendrocytes	-0.214511	0.0104021	DownReg
Ube3a	Oligodendrocytes	-0.223106	9.04168e-06	DownReg	3_UTR		DistalIntergenic				Promoter
Ubp1	Oligodendrocytes	0.483712	3.5852e-05	UpReg
Ubxn2b	Oligodendrocytes	-0.300867	0.00750522	DownReg	3_UTR				Exon	Intron	Promoter
Uck1	Oligodendrocytes	0.205357	0.000224132	UpReg
Ufc1	Oligodendrocytes	0.294492	5.40179e-07	UpReg
Ugcg	Oligodendrocytes	-0.380497	2.18601e-11	DownReg						Intron	Promoter
Uros	Oligodendrocytes	0.213967	0.0019889	UpReg
Usp11	Oligodendrocytes	-0.221053	0.00883631	DownReg			DistalIntergenic
Usp13	Oligodendrocytes	-0.282468	2.79283e-06	DownReg						Intron	Promoter
Usp28	Oligodendrocytes	0.27525	0.000325259	UpReg						Intron	Promoter
Usp37	Oligodendrocytes	0.285213	0.0073648	UpReg							Promoter
Usp5	Oligodendrocytes	0.312188	0.0193527	UpReg							Promoter
Vegfa	Oligodendrocytes	-0.365448	2.38084e-05	DownReg							Promoter
Vma21	Oligodendrocytes	-0.273773	0.00024081	DownReg
Vmp1	Oligodendrocytes	0.317145	2.55888e-08	UpReg						Intron	Promoter
Vps18	Oligodendrocytes	-0.202172	0.0325756	DownReg
Vps26b	Oligodendrocytes	0.266587	0.000398169	UpReg							Promoter
Vps28	Oligodendrocytes	-0.215079	0.0059743	DownReg
Vps29	Oligodendrocytes	-0.486301	1.52525e-09	DownReg
Vti1b	Oligodendrocytes	0.218059	0.00996397	UpReg							Promoter
Wbp4	Oligodendrocytes	-0.398754	4.18894e-05	DownReg							Promoter
Wdr12	Oligodendrocytes	-0.380204	2.67433e-05	DownReg							Promoter
Wdr47	Oligodendrocytes	0.786969	4.54202e-18	UpReg		5_UTR					Promoter
Wdr61	Oligodendrocytes	0.328307	8.70994e-05	UpReg
Wdr75	Oligodendrocytes	-0.330085	0.00448042	DownReg			DistalIntergenic		Exon
Wsb1	Oligodendrocytes	0.367304	0.00449411	UpReg			DistalIntergenic			Intron	Promoter
Wsb2	Oligodendrocytes	-0.349404	9.38823e-07	DownReg							Promoter
Wwp1	Oligodendrocytes	0.25315	0.0256477	UpReg
Xaf1	Oligodendrocytes	-0.320082	0.0256477	DownReg			DistalIntergenic
Xrcc6	Oligodendrocytes	0.611752	1.51231e-08	UpReg							Promoter
Ybx1	Oligodendrocytes	0.66396	4.37609e-14	UpReg							Promoter
Yipf3	Oligodendrocytes	0.339501	0.000110944	UpReg
Ykt6	Oligodendrocytes	-0.284726	0.00745904	DownReg							Promoter
Ypel5	Oligodendrocytes	-0.236149	0.0220228	DownReg			DistalIntergenic				Promoter
Ywhae	Oligodendrocytes	0.522161	3.9997e-06	UpReg							Promoter
Ywhag	Oligodendrocytes	0.529862	1.29888e-09	UpReg						Intron	Promoter
Zbtb16	Oligodendrocytes	0.488807	1.30102e-05	UpReg						Intron	Promoter
Zc3h15	Oligodendrocytes	-0.321247	0.00566063	DownReg			DistalIntergenic				Promoter
Zcchc14	Oligodendrocytes	0.536505	4.97473e-09	UpReg						Intron
Zcrb1	Oligodendrocytes	0.336376	0.00327162	UpReg			DistalIntergenic				Promoter
Zdhhc12	Oligodendrocytes	-0.30329	4.85221e-08	DownReg
Zdhhc3	Oligodendrocytes	0.318907	0.00300926	UpReg
Zdhhc9	Oligodendrocytes	-0.366714	0.00293092	DownReg
Zfand1	Oligodendrocytes	0.220546	0.00137445	UpReg
Zfhx2	Oligodendrocytes	0.204603	0.0256938	UpReg							Promoter
Zfp422	Oligodendrocytes	-0.21955	0.0278077	DownReg
Zfp426	Oligodendrocytes	-0.449125	0.000328454	DownReg
Zfp516	Oligodendrocytes	-0.334524	0.000677296	DownReg			DistalIntergenic			Intron	Promoter
Zfp608	Oligodendrocytes	-0.347464	0.00432923	DownReg			DistalIntergenic		Exon	Intron	Promoter
Zfp638	Oligodendrocytes	0.223337	0.00463866	UpReg
Zfp644	Oligodendrocytes	0.201393	0.0420412	UpReg			DistalIntergenic			Intron	Promoter
Zfp777	Oligodendrocytes	0.285208	0.00268378	UpReg
Zfp811	Oligodendrocytes	0.20874	0.000224132	UpReg							Promoter
Zmat3	Oligodendrocytes	-0.416792	1.21931e-10	DownReg			DistalIntergenic				Promoter
Zmiz2	Oligodendrocytes	0.462522	7.13265e-06	UpReg
Znhit1	Oligodendrocytes	-0.223116	0.0185856	DownReg
0610012G03Rik	MSN_Grm8+_1	-0.37981	7.81537e-05	DownReg
Abhd17a	MSN_Grm8+_1	0.237234	0.00216382	UpReg							Promoter
Acsl3	MSN_Grm8+_1	0.295766	0.0159632	UpReg
Aldoa	MSN_Grm8+_1	-0.233403	0.020737	DownReg							Promoter
Apoa1	MSN_Grm8+_1	-0.376189	4.85248e-09	DownReg
Arpc3	MSN_Grm8+_1	0.259695	0.0246751	UpReg							Promoter
Arxes2	MSN_Grm8+_1	-0.320565	7.33135e-07	DownReg
Asphd2	MSN_Grm8+_1	0.207566	0.0448828	UpReg							Promoter
Atp1a1	MSN_Grm8+_1	-0.518204	2.33542e-05	DownReg					Exon		Promoter
Atp2a2	MSN_Grm8+_1	0.592268	1.34823e-09	UpReg			DistalIntergenic				Promoter
Atp6ap2	MSN_Grm8+_1	-0.606201	1.18245e-07	DownReg			DistalIntergenic			Intron
Atp6v1f	MSN_Grm8+_1	-0.562391	3.73829e-11	DownReg
Bex2	MSN_Grm8+_1	-0.742325	5.35759e-12	DownReg
Bri3	MSN_Grm8+_1	-0.350543	0.00379736	DownReg
Btbd11	MSN_Grm8+_1	0.226925	0.0378629	UpReg						Intron	Promoter
Btf3	MSN_Grm8+_1	-0.2819	0.00997233	DownReg						Intron
Camk1d	MSN_Grm8+_1	0.271764	4.91732e-11	UpReg			DistalIntergenic			Intron	Promoter
Ccdc85b	MSN_Grm8+_1	-0.44414	8.30587e-06	DownReg							Promoter
Ccl27a	MSN_Grm8+_1	-0.295275	0.0444376	DownReg							Promoter
Cebpb	MSN_Grm8+_1	-0.335421	0.000646585	DownReg
Cep19	MSN_Grm8+_1	0.281996	0.0265898	UpReg
Clcn2	MSN_Grm8+_1	0.273057	0.0448828	UpReg
Cyren	MSN_Grm8+_1	-0.265919	0.000719122	DownReg
Dgat2	MSN_Grm8+_1	0.314941	0.0448828	UpReg						Intron	Promoter
Dpm3	MSN_Grm8+_1	-0.319104	0.0033609	DownReg							Promoter
Eef1a2	MSN_Grm8+_1	0.290515	0.000674297	UpReg						Intron
Eef2	MSN_Grm8+_1	-0.277746	0.000856026	DownReg
Egfp	MSN_Grm8+_1	-0.420188	2.60578e-06	DownReg
Eif1	MSN_Grm8+_1	-0.533666	0.000975531	DownReg			DistalIntergenic				Promoter
Eif3k	MSN_Grm8+_1	-0.410907	5.19329e-08	DownReg
Eif4a2	MSN_Grm8+_1	0.318269	0.0404161	UpReg							Promoter
Emc6	MSN_Grm8+_1	-0.277089	0.0008346	DownReg							Promoter
Emc7	MSN_Grm8+_1	-0.421953	2.07091e-06	DownReg
Exosc4	MSN_Grm8+_1	-0.228973	0.0103807	DownReg
Fcho2	MSN_Grm8+_1	0.428412	0.00520541	UpReg						Intron
Fgfr2	MSN_Grm8+_1	0.329688	0.0150379	UpReg						Intron
Fth1	MSN_Grm8+_1	-0.313876	0.00127626	DownReg							Promoter
Gabarap	MSN_Grm8+_1	-0.276459	0.0246751	DownReg							Promoter
Gapdh	MSN_Grm8+_1	-0.321446	0.000598709	DownReg							Promoter
Gde1	MSN_Grm8+_1	0.483725	3.10336e-05	UpReg
Gm1673	MSN_Grm8+_1	-0.470621	2.32345e-05	DownReg							Promoter
Gprasp2	MSN_Grm8+_1	-0.372649	0.0448828	DownReg						Intron
Itgbl1	MSN_Grm8+_1	0.44537	0.0238727	UpReg						Intron
Junb	MSN_Grm8+_1	-0.432592	0.0148194	DownReg							Promoter
Jund	MSN_Grm8+_1	-0.381566	0.0022425	DownReg							Promoter
Lingo1	MSN_Grm8+_1	0.304522	0.00212028	UpReg						Intron	Promoter
Map1lc3a	MSN_Grm8+_1	-0.460895	1.55555e-08	DownReg
Mbp	MSN_Grm8+_1	-0.41201	0.000903683	DownReg	3_UTR					Intron	Promoter
Mgat2	MSN_Grm8+_1	-0.23106	0.0103447	DownReg
Mrps34	MSN_Grm8+_1	-0.260454	3.22882e-05	DownReg
Myl6	MSN_Grm8+_1	-0.36843	5.80821e-07	DownReg
Ndufa2	MSN_Grm8+_1	-0.296357	0.000312564	DownReg							Promoter
Ndufa5	MSN_Grm8+_1	-0.2775	0.00127626	DownReg
Ndufa7	MSN_Grm8+_1	-0.395029	4.25467e-07	DownReg
Ndufaf8	MSN_Grm8+_1	-0.201122	0.000744956	DownReg
Nfe2l1	MSN_Grm8+_1	-0.606206	1.21709e-09	DownReg
Nme1	MSN_Grm8+_1	-0.234593	0.00310731	DownReg							Promoter
Npy	MSN_Grm8+_1	-0.204769	0.0105724	DownReg			DistalIntergenic
Nsg1	MSN_Grm8+_1	-0.354415	0.0472666	DownReg						Intron	Promoter
Pam16	MSN_Grm8+_1	-0.236294	0.00127626	DownReg
Park7	MSN_Grm8+_1	-0.436883	1.17298e-07	DownReg							Promoter
Pcsk1n	MSN_Grm8+_1	-0.56874	9.75968e-05	DownReg
Pdxp	MSN_Grm8+_1	-0.327452	2.60578e-06	DownReg
Penk	MSN_Grm8+_1	-0.44134	0.00957403	DownReg			DistalIntergenic			Intron	Promoter
Pfn1	MSN_Grm8+_1	-0.229864	0.00134329	DownReg
Pgrmc1	MSN_Grm8+_1	-0.391932	0.000335496	DownReg			DistalIntergenic
Pnmal1	MSN_Grm8+_1	0.320464	0.000420984	UpReg			DistalIntergenic				Promoter
Pou3f1	MSN_Grm8+_1	-0.200983	0.0159632	DownReg							Promoter
Ppp1r14c	MSN_Grm8+_1	-0.321552	0.0238111	DownReg			DistalIntergenic			Intron
Ppp1r15b	MSN_Grm8+_1	-0.309413	7.33135e-07	DownReg							Promoter
Prdx1	MSN_Grm8+_1	-0.434788	3.31351e-07	DownReg			DistalIntergenic
Psenen	MSN_Grm8+_1	-0.286669	0.000136723	DownReg
Psma4	MSN_Grm8+_1	0.450175	1.55555e-08	UpReg
Psmb5	MSN_Grm8+_1	-0.313114	2.60578e-06	DownReg							Promoter
Ptchd4	MSN_Grm8+_1	0.440817	0.0293165	UpReg			DistalIntergenic			Intron
Rack1	MSN_Grm8+_1	-0.252772	0.00164607	DownReg							Promoter
Reep5	MSN_Grm8+_1	-0.678114	2.39074e-12	DownReg						Intron
Reln	MSN_Grm8+_1	0.70269	0.0278874	UpReg						Intron	Promoter
Retreg2	MSN_Grm8+_1	-0.360165	0.00713426	DownReg							Promoter
Rpl12	MSN_Grm8+_1	-0.354707	9.23224e-09	DownReg
Rpl27a	MSN_Grm8+_1	-0.512493	6.17198e-08	DownReg							Promoter
Rpl30	MSN_Grm8+_1	-0.396367	0.00583245	DownReg
Rpl36	MSN_Grm8+_1	-0.605305	2.00521e-09	DownReg
Rpl41	MSN_Grm8+_1	-1.10948	2.66127e-29	DownReg
Rps12	MSN_Grm8+_1	-0.331415	0.0477681	DownReg							Promoter
Rps14	MSN_Grm8+_1	-0.446878	2.07091e-06	DownReg			DistalIntergenic				Promoter
Rps2	MSN_Grm8+_1	-0.674963	5.49146e-12	DownReg
Rps20	MSN_Grm8+_1	-0.325069	0.0448828	DownReg
Rps27	MSN_Grm8+_1	-0.478588	0.00127626	DownReg
Rps9	MSN_Grm8+_1	-0.377798	0.00020197	DownReg
Scg2	MSN_Grm8+_1	-0.610347	9.03157e-07	DownReg			DistalIntergenic		Exon		Promoter
Spcs2	MSN_Grm8+_1	-0.657987	2.3843e-14	DownReg
Ssr2	MSN_Grm8+_1	-0.224077	3.22882e-05	DownReg
Stmn1	MSN_Grm8+_1	-0.613289	1.32547e-10	DownReg
Timm8b	MSN_Grm8+_1	-0.555148	3.62201e-08	DownReg
Tm2d3	MSN_Grm8+_1	-0.307377	4.81962e-06	DownReg
Tmem121	MSN_Grm8+_1	-0.233448	0.000122857	DownReg
Tmem147	MSN_Grm8+_1	-0.366469	1.03712e-05	DownReg
Tmem258	MSN_Grm8+_1	-0.239904	3.22882e-05	DownReg							Promoter
Tmem30a	MSN_Grm8+_1	0.437304	0.000548749	UpReg							Promoter
Tmem35a	MSN_Grm8+_1	-0.207097	0.000744956	DownReg						Intron	Promoter
Tmem50a	MSN_Grm8+_1	-0.326891	0.0325535	DownReg							Promoter
Trappc2l	MSN_Grm8+_1	-0.261477	0.000868387	DownReg
Trpm3	MSN_Grm8+_1	0.273043	0.0444376	UpReg			DistalIntergenic			Intron
Ubc	MSN_Grm8+_1	-0.222582	0.000232469	DownReg				Downstream			Promoter
Unc50	MSN_Grm8+_1	0.261196	0.0157791	UpReg							Promoter
Uqcr10	MSN_Grm8+_1	-0.360409	0.000497594	DownReg
Uqcrq	MSN_Grm8+_1	-0.523974	6.00432e-10	DownReg							Promoter
Vdac3	MSN_Grm8+_1	-0.443918	0.00242045	DownReg						Intron	Promoter
Vgf	MSN_Grm8+_1	-0.746356	9.97047e-13	DownReg							Promoter
Wdr83os	MSN_Grm8+_1	-0.211922	0.0447177	DownReg
Wfs1	MSN_Grm8+_1	-0.453205	0.00136205	DownReg			DistalIntergenic				Promoter
Yipf3	MSN_Grm8+_1	-0.304113	0.000250833	DownReg
Ywhab	MSN_Grm8+_1	0.356945	0.0323387	UpReg
2310039H08Rik	Interneurons_Pnoc+	-0.24433	0.000128508	DownReg							Promoter
5730522E02Rik	Interneurons_Pnoc+	0.307939	0.0183733	UpReg			DistalIntergenic			Intron
6330403K07Rik	Interneurons_Pnoc+	-0.499036	0.000174437	DownReg			DistalIntergenic
Acsl3	Interneurons_Pnoc+	0.308454	0.00831455	UpReg
Actb	Interneurons_Pnoc+	-0.227615	0.0254018	DownReg
Adcy6	Interneurons_Pnoc+	-0.295695	0.016816	DownReg
Aff2	Interneurons_Pnoc+	-0.505994	0.0023335	DownReg			DistalIntergenic			Intron
Alcam	Interneurons_Pnoc+	0.331472	0.0353986	UpReg			DistalIntergenic			Intron
Ap2m1	Interneurons_Pnoc+	0.210085	0.00636489	UpReg							Promoter
Ap2s1	Interneurons_Pnoc+	-0.301702	4.26777e-05	DownReg						Intron
Arhgap1	Interneurons_Pnoc+	0.25157	0.017438	UpReg							Promoter
Arl6ip1	Interneurons_Pnoc+	-0.320788	0.00260346	DownReg							Promoter
Arpp21	Interneurons_Pnoc+	0.398105	0.000382604	UpReg					Exon		Promoter
Arxes2	Interneurons_Pnoc+	-0.205403	0.00531649	DownReg
Atp1b1	Interneurons_Pnoc+	-0.429304	0.000139001	DownReg			DistalIntergenic				Promoter
Atp2a2	Interneurons_Pnoc+	0.440448	4.06034e-10	UpReg			DistalIntergenic				Promoter
Atp5a1	Interneurons_Pnoc+	-0.304884	0.0270571	DownReg
Atp6ap2	Interneurons_Pnoc+	-0.382357	0.0008853	DownReg			DistalIntergenic			Intron
Atp6v0c	Interneurons_Pnoc+	-0.428212	3.75604e-06	DownReg
Atp6v1f	Interneurons_Pnoc+	-0.300915	0.00159943	DownReg
Atp6v1g2	Interneurons_Pnoc+	0.221327	0.0243668	UpReg							Promoter
Atxn7l3b	Interneurons_Pnoc+	-0.327989	0.038982	DownReg			DistalIntergenic			Intron
Baiap3	Interneurons_Pnoc+	-0.537549	7.88501e-05	DownReg
Bcl11b	Interneurons_Pnoc+	0.284572	0.00101935	UpReg						Intron	Promoter
Bex2	Interneurons_Pnoc+	-0.520651	3.38414e-07	DownReg
Bmyc	Interneurons_Pnoc+	-0.371902	0.0172459	DownReg							Promoter
Brinp3	Interneurons_Pnoc+	0.474831	0.043836	UpReg						Intron
Btf3	Interneurons_Pnoc+	-0.255175	0.0190156	DownReg						Intron
Cacna1d	Interneurons_Pnoc+	0.203084	0.0307474	UpReg						Intron	Promoter
Cadm1	Interneurons_Pnoc+	-0.380627	0.000515657	DownReg			DistalIntergenic		Exon	Intron	Promoter
Cadm2	Interneurons_Pnoc+	0.705484	7.08798e-06	UpReg			DistalIntergenic			Intron	Promoter
Calm1	Interneurons_Pnoc+	-0.378648	0.0100371	DownReg			DistalIntergenic				Promoter
Caln1	Interneurons_Pnoc+	0.309458	0.00257716	UpReg	3_UTR		DistalIntergenic			Intron
Camkk2	Interneurons_Pnoc+	0.2958	0.00287229	UpReg					Exon	Intron
Caprin1	Interneurons_Pnoc+	-0.251085	0.0142102	DownReg							Promoter
Cd200	Interneurons_Pnoc+	-0.290889	0.0181452	DownReg			DistalIntergenic				Promoter
Cdh10	Interneurons_Pnoc+	0.415655	0.0426676	UpReg			DistalIntergenic			Intron	Promoter
Celf2	Interneurons_Pnoc+	0.43185	1.65328e-06	UpReg	3_UTR		DistalIntergenic		Exon	Intron	Promoter
Chmp4b	Interneurons_Pnoc+	-0.274797	0.0333684	DownReg			DistalIntergenic
Chrm3	Interneurons_Pnoc+	0.305308	0.0475267	UpReg			DistalIntergenic			Intron	Promoter
Chrna7	Interneurons_Pnoc+	0.268166	0.0228639	UpReg						Intron
Col4a2	Interneurons_Pnoc+	-0.336534	0.00919896	DownReg						Intron
Cox8a	Interneurons_Pnoc+	-0.490443	8.39271e-07	DownReg
Cplane1	Interneurons_Pnoc+	-0.220758	0.0254018	DownReg						Intron
Csde1	Interneurons_Pnoc+	-0.238049	0.014568	DownReg							Promoter
Ctnna3	Interneurons_Pnoc+	0.551855	1.65724e-09	UpReg						Intron	Promoter
Ctsl	Interneurons_Pnoc+	-0.318257	0.00800135	DownReg
Cx3cl1	Interneurons_Pnoc+	0.315416	4.20525e-06	UpReg			DistalIntergenic				Promoter
Cyren	Interneurons_Pnoc+	-0.292461	0.000407451	DownReg
Dctn3	Interneurons_Pnoc+	0.23179	5.78215e-06	UpReg
Ddx3y	Interneurons_Pnoc+	-0.342977	0.0119379	DownReg
Desi2	Interneurons_Pnoc+	0.34009	0.0343778	UpReg
Dgkz	Interneurons_Pnoc+	0.356433	0.0166949	UpReg						Intron	Promoter
Dlgap1	Interneurons_Pnoc+	0.313428	0.000444123	UpReg			DistalIntergenic		Exon	Intron	Promoter
Dnm2	Interneurons_Pnoc+	0.2285	0.0417145	UpReg
Dock1	Interneurons_Pnoc+	0.324465	0.021827	UpReg			DistalIntergenic			Intron	Promoter
Dpm3	Interneurons_Pnoc+	-0.418486	3.76619e-09	DownReg							Promoter
Dtnb	Interneurons_Pnoc+	0.254046	0.0194128	UpReg			DistalIntergenic			Intron	Promoter
Dynll2	Interneurons_Pnoc+	-0.290959	0.000665001	DownReg			DistalIntergenic				Promoter
Eda	Interneurons_Pnoc+	-0.493885	0.0047493	DownReg
Eef1a1	Interneurons_Pnoc+	-0.659569	7.78149e-14	DownReg	3_UTR		DistalIntergenic				Promoter
Eef1a2	Interneurons_Pnoc+	0.272085	0.00760723	UpReg						Intron
Eid2	Interneurons_Pnoc+	-0.22713	0.00902976	DownReg
Eif2s3y	Interneurons_Pnoc+	-0.777598	1.15218e-11	DownReg
Emc6	Interneurons_Pnoc+	-0.292423	0.000139962	DownReg							Promoter
Epha5	Interneurons_Pnoc+	0.249848	0.0283643	UpReg			DistalIntergenic			Intron	Promoter
Etl4	Interneurons_Pnoc+	0.422459	0.000167928	UpReg			DistalIntergenic			Intron	Promoter
Etv6	Interneurons_Pnoc+	0.270638	0.0478709	UpReg					Exon	Intron
Fam174a	Interneurons_Pnoc+	-0.389515	3.19116e-08	DownReg			DistalIntergenic			Intron	Promoter
Fam219a	Interneurons_Pnoc+	0.368158	0.001112	UpReg						Intron
Fndc9	Interneurons_Pnoc+	0.302117	0.0415059	UpReg						Intron	Promoter
Fstl5	Interneurons_Pnoc+	0.631895	0.00639046	UpReg			DistalIntergenic			Intron	Promoter
Gde1	Interneurons_Pnoc+	-0.500439	1.68268e-08	DownReg
Gm12394	Interneurons_Pnoc+	0.522723	0.000140916	UpReg
Gm1673	Interneurons_Pnoc+	-0.44047	7.73873e-06	DownReg							Promoter
Gm37240	Interneurons_Pnoc+	0.336678	0.0239629	UpReg
Gm47283	Interneurons_Pnoc+	0.581501	1.4185e-08	UpReg
Gnas	Interneurons_Pnoc+	-0.365674	0.00288008	DownReg						Intron	Promoter
Gng3	Interneurons_Pnoc+	-0.343141	0.00848637	DownReg
Got2	Interneurons_Pnoc+	-0.31478	0.0398788	DownReg	3_UTR		DistalIntergenic			Intron	Promoter
Grik4	Interneurons_Pnoc+	-0.25195	0.00287229	DownReg						Intron	Promoter
Grina	Interneurons_Pnoc+	-0.283929	0.0498707	DownReg
Hsp90aa1	Interneurons_Pnoc+	-0.236721	0.0159441	DownReg							Promoter
Hsp90ab1	Interneurons_Pnoc+	-0.488662	3.83339e-06	DownReg							Promoter
Igsf8	Interneurons_Pnoc+	-0.30155	0.0187659	DownReg							Promoter
Itm2b	Interneurons_Pnoc+	-0.465195	2.32264e-05	DownReg			DistalIntergenic				Promoter
Kat8	Interneurons_Pnoc+	0.259162	0.016166	UpReg
Kcnq5	Interneurons_Pnoc+	0.376782	0.0127753	UpReg			DistalIntergenic			Intron
Kdm5d	Interneurons_Pnoc+	-0.344866	0.0288203	DownReg
Klf12	Interneurons_Pnoc+	0.30304	0.0157562	UpReg	3_UTR		DistalIntergenic			Intron	Promoter
Kmt2a	Interneurons_Pnoc+	-0.222553	0.0479945	DownReg						Intron
Lamp1	Interneurons_Pnoc+	-0.517692	4.27049e-08	DownReg
Lgi3	Interneurons_Pnoc+	-0.200259	0.0433296	DownReg
Lrrc8c	Interneurons_Pnoc+	0.22474	0.044502	UpReg			DistalIntergenic			Intron	Promoter
Lrrtm3	Interneurons_Pnoc+	0.251296	0.0264601	UpReg					Exon	Intron
Lrrtm4	Interneurons_Pnoc+	0.320608	0.000891763	UpReg			DistalIntergenic			Intron	Promoter
Ly6h	Interneurons_Pnoc+	-0.338742	0.00401578	DownReg
Lysmd4	Interneurons_Pnoc+	0.384258	0.00106893	UpReg						Intron
Map1lc3b	Interneurons_Pnoc+	-0.318351	5.40121e-06	DownReg						Intron	Promoter
Map3k3	Interneurons_Pnoc+	0.21816	0.001635	UpReg
Mbtd1	Interneurons_Pnoc+	0.211394	0.00880104	UpReg						Intron	Promoter
Med28	Interneurons_Pnoc+	-0.235856	0.000359523	DownReg
Mef2c	Interneurons_Pnoc+	0.40442	0.0389924	UpReg	3_UTR		DistalIntergenic			Intron	Promoter
Meis2	Interneurons_Pnoc+	0.224153	3.73149e-07	UpReg			DistalIntergenic			Intron	Promoter
Mgat4c	Interneurons_Pnoc+	0.314848	0.0303726	UpReg			DistalIntergenic			Intron
Mia3	Interneurons_Pnoc+	-0.222643	0.00531649	DownReg							Promoter
Mlip	Interneurons_Pnoc+	0.243502	0.012506	UpReg						Intron
Mrpl30	Interneurons_Pnoc+	-0.263101	0.00259922	DownReg
Mrps34	Interneurons_Pnoc+	-0.270992	0.00293008	DownReg
Ndfip1	Interneurons_Pnoc+	-0.262408	0.0295895	DownReg			DistalIntergenic			Intron
Ndufa5	Interneurons_Pnoc+	-0.383265	5.60115e-06	DownReg
Ndufb3	Interneurons_Pnoc+	-0.292429	0.0296664	DownReg			DistalIntergenic
Npm1	Interneurons_Pnoc+	-0.33425	0.00159697	DownReg							Promoter
Oxld1	Interneurons_Pnoc+	-0.241971	0.0102233	DownReg
Pcdh17	Interneurons_Pnoc+	-0.240669	0.0394799	DownReg							Promoter
Pcsk1n	Interneurons_Pnoc+	-0.534678	5.89758e-05	DownReg
Pdzd2	Interneurons_Pnoc+	0.574556	0.00112709	UpReg						Intron	Promoter
Pfn1	Interneurons_Pnoc+	-0.243922	0.001635	DownReg
Pgpep1l	Interneurons_Pnoc+	-0.226401	0.0417145	DownReg							Promoter
Pgrmc1	Interneurons_Pnoc+	-0.211883	0.0170283	DownReg			DistalIntergenic
Ppia	Interneurons_Pnoc+	-0.398569	0.000280618	DownReg			DistalIntergenic				Promoter
Prdx1	Interneurons_Pnoc+	-0.334008	1.10156e-08	DownReg			DistalIntergenic
Prmt8	Interneurons_Pnoc+	0.341714	0.0254018	UpReg						Intron	Promoter
Psenen	Interneurons_Pnoc+	-0.221389	0.0417145	DownReg
Ptbp2	Interneurons_Pnoc+	-0.317593	0.00741304	DownReg			DistalIntergenic			Intron	Promoter
Rab2a	Interneurons_Pnoc+	-0.275386	0.00919896	DownReg			DistalIntergenic			Intron	Promoter
Rarb	Interneurons_Pnoc+	0.57615	0.0316452	UpReg			DistalIntergenic			Intron
Resp18	Interneurons_Pnoc+	-0.50027	1.96049e-05	DownReg			DistalIntergenic
Rftn1	Interneurons_Pnoc+	-0.365394	0.00163585	DownReg
Rgs7bp	Interneurons_Pnoc+	0.354472	0.0364205	UpReg						Intron
Robo2	Interneurons_Pnoc+	0.450671	0.00919896	UpReg			DistalIntergenic			Intron	Promoter
Rpl13	Interneurons_Pnoc+	-0.302812	3.67489e-05	DownReg							Promoter
Rpl36	Interneurons_Pnoc+	-0.232372	0.0434694	DownReg
Rpl41	Interneurons_Pnoc+	-0.695524	7.78149e-14	DownReg
Rps12	Interneurons_Pnoc+	-0.304062	0.000487726	DownReg							Promoter
Rps15	Interneurons_Pnoc+	-0.451259	8.39271e-07	DownReg
Rps2	Interneurons_Pnoc+	-0.311975	0.0106387	DownReg
Rps20	Interneurons_Pnoc+	-0.290308	0.0429524	DownReg
Runx1t1	Interneurons_Pnoc+	0.33586	0.016816	UpReg			DistalIntergenic			Intron	Promoter
Saraf	Interneurons_Pnoc+	-0.391929	0.000359523	DownReg							Promoter
Scand1	Interneurons_Pnoc+	-0.416946	1.69677e-07	DownReg
Scg2	Interneurons_Pnoc+	-0.497963	4.26777e-05	DownReg			DistalIntergenic		Exon		Promoter
Sdhaf4	Interneurons_Pnoc+	-0.250936	0.0102233	DownReg			DistalIntergenic
Sec11c	Interneurons_Pnoc+	-0.26861	0.000140916	DownReg			DistalIntergenic
Sec62	Interneurons_Pnoc+	-0.292531	0.0148054	DownReg
Selenom	Interneurons_Pnoc+	-0.303013	0.0295278	DownReg							Promoter
Sipa1l1	Interneurons_Pnoc+	0.247722	0.0429524	UpReg			DistalIntergenic			Intron	Promoter
Slc12a5	Interneurons_Pnoc+	-0.252302	0.0477651	DownReg							Promoter
Slc32a1	Interneurons_Pnoc+	-0.521472	1.25683e-08	DownReg
Slc35f3	Interneurons_Pnoc+	0.356773	0.0335512	UpReg			DistalIntergenic			Intron	Promoter
Sntg1	Interneurons_Pnoc+	0.220619	0.0448063	UpReg			DistalIntergenic		Exon	Intron
Snx25	Interneurons_Pnoc+	0.23503	0.0148054	UpReg							Promoter
Stx16	Interneurons_Pnoc+	-0.33053	0.00169254	DownReg			DistalIntergenic
Syt11	Interneurons_Pnoc+	-0.562598	5.59573e-07	DownReg							Promoter
Syt4	Interneurons_Pnoc+	-0.410972	8.91769e-07	DownReg			DistalIntergenic				Promoter
Tgoln1	Interneurons_Pnoc+	-0.37596	5.05026e-06	DownReg							Promoter
Timp2	Interneurons_Pnoc+	-0.557105	1.57171e-12	DownReg							Promoter
Tm2d3	Interneurons_Pnoc+	-0.393956	5.1499e-09	DownReg
Tmem132a	Interneurons_Pnoc+	0.299756	9.09245e-06	UpReg						Intron	Promoter
Tmsb10	Interneurons_Pnoc+	-0.328255	0.0267863	DownReg			DistalIntergenic
Tmsb4x	Interneurons_Pnoc+	-0.319066	0.000331571	DownReg				Downstream
Tmtc1	Interneurons_Pnoc+	0.422062	0.00531649	UpReg			DistalIntergenic			Intron	Promoter
Tmx2	Interneurons_Pnoc+	-0.261514	5.89758e-05	DownReg
Tox	Interneurons_Pnoc+	-0.437194	0.0487422	DownReg			DistalIntergenic			Intron
Trrap	Interneurons_Pnoc+	-0.269003	0.0411952	DownReg					Exon	Intron	Promoter
Ubash3b	Interneurons_Pnoc+	0.263881	0.0478709	UpReg		5_UTR				Intron	Promoter
Ubb	Interneurons_Pnoc+	-0.506017	1.5731e-08	DownReg							Promoter
Ubl5	Interneurons_Pnoc+	0.236778	0.0212928	UpReg
Uchl1	Interneurons_Pnoc+	-0.274625	0.0323848	DownReg			DistalIntergenic				Promoter
Uchl4	Interneurons_Pnoc+	0.208814	0.0429524	UpReg					Exon
Unc13c	Interneurons_Pnoc+	0.341281	0.016816	UpReg			DistalIntergenic			Intron
Uqcrq	Interneurons_Pnoc+	-0.628293	1.62626e-15	DownReg							Promoter
Uty	Interneurons_Pnoc+	-0.568164	1.25683e-08	DownReg
Xrcc6	Interneurons_Pnoc+	0.403983	0.00919896	UpReg							Promoter
Zcchc12	Interneurons_Pnoc+	-0.340124	0.0213757	DownReg			DistalIntergenic
Zcchc18	Interneurons_Pnoc+	-0.318517	0.00262106	DownReg							Promoter
Zfhx3	Interneurons_Pnoc+	-0.660314	0.000126216	DownReg						Intron	Promoter
Zfp608	Interneurons_Pnoc+	0.30956	0.0405904	UpReg			DistalIntergenic		Exon	Intron	Promoter
Zfp804a	Interneurons_Pnoc+	0.526253	5.89758e-05	UpReg			DistalIntergenic			Intron	Promoter
Zfp804b	Interneurons_Pnoc+	0.488781	0.00394581	UpReg			DistalIntergenic			Intron
1110065P20Rik	MSN_Grm8+_2	-0.308519	8.32505e-15	DownReg
1500011B03Rik	MSN_Grm8+_2	0.367926	8.61772e-08	UpReg
2310039H08Rik	MSN_Grm8+_2	0.206314	0.00444523	UpReg							Promoter
2310061I04Rik	MSN_Grm8+_2	-0.225843	1.31479e-06	DownReg
3110021N24Rik	MSN_Grm8+_2	0.290139	0.0215	UpReg
9530068E07Rik	MSN_Grm8+_2	0.241471	2.88534e-07	UpReg			DistalIntergenic				Promoter
A930009A15Rik	MSN_Grm8+_2	0.540372	4.21397e-08	UpReg
Abhd8	MSN_Grm8+_2	0.336061	1.26389e-12	UpReg
Abtb1	MSN_Grm8+_2	0.217709	8.2443e-06	UpReg
Actn1	MSN_Grm8+_2	0.361861	6.71352e-06	UpReg						Intron	Promoter
Actr10	MSN_Grm8+_2	-0.200133	0.0484163	DownReg							Promoter
Acvr1b	MSN_Grm8+_2	0.27272	0.00148513	UpReg
Adam12	MSN_Grm8+_2	-0.268633	0.000134153	DownReg			DistalIntergenic			Intron	Promoter
Adss	MSN_Grm8+_2	-0.275863	0.00228111	DownReg
Agpat1	MSN_Grm8+_2	-0.228975	2.17887e-11	DownReg
Agpat5	MSN_Grm8+_2	0.24485	0.00342089	UpReg							Promoter
Ajm1	MSN_Grm8+_2	0.205687	5.56866e-05	UpReg
Anp32b	MSN_Grm8+_2	0.320579	5.12248e-12	UpReg
Apex1	MSN_Grm8+_2	0.252996	2.56504e-07	UpReg
Apmap	MSN_Grm8+_2	-0.220753	0.00178994	DownReg							Promoter
Apobec4	MSN_Grm8+_2	0.286003	0.0252339	UpReg						Intron	Promoter
Arf3	MSN_Grm8+_2	0.613623	4.58939e-17	UpReg						Intron	Promoter
Arhgap23	MSN_Grm8+_2	0.265901	0.00179117	UpReg			DistalIntergenic			Intron
Arhgap31	MSN_Grm8+_2	0.327177	0.00102786	UpReg						Intron	Promoter
Arih2	MSN_Grm8+_2	0.273246	0.0299604	UpReg							Promoter
Arl2bp	MSN_Grm8+_2	0.270191	3.01984e-05	UpReg							Promoter
Arl6ip5	MSN_Grm8+_2	0.217308	0.000223541	UpReg							Promoter
Arnt2	MSN_Grm8+_2	0.219183	0.0155434	UpReg						Intron	Promoter
Arpc2	MSN_Grm8+_2	0.340287	0.00059615	UpReg
Arpc3	MSN_Grm8+_2	0.488156	6.0707e-20	UpReg							Promoter
Asap2	MSN_Grm8+_2	0.265218	3.59806e-05	UpReg						Intron
Atg101	MSN_Grm8+_2	0.22732	1.65959e-06	UpReg
Atp1a1	MSN_Grm8+_2	0.612834	6.44568e-16	UpReg					Exon		Promoter
Atp1a3	MSN_Grm8+_2	-0.306397	7.56787e-06	DownReg							Promoter
Atp5a1	MSN_Grm8+_2	0.228763	0.0368855	UpReg
Atp5o	MSN_Grm8+_2	0.253629	0.0128234	UpReg			DistalIntergenic		Exon	Intron	Promoter
Atp6v0a1	MSN_Grm8+_2	0.205252	0.024041	UpReg							Promoter
Atp6v0a2	MSN_Grm8+_2	-0.258397	0.00238838	DownReg
Atpif1	MSN_Grm8+_2	0.372151	2.52476e-09	UpReg							Promoter
Atxn7l3b	MSN_Grm8+_2	0.431217	2.14925e-08	UpReg			DistalIntergenic			Intron
B3galt5	MSN_Grm8+_2	-0.227044	1.10195e-08	DownReg							Promoter
B3galt6	MSN_Grm8+_2	0.201391	7.97483e-06	UpReg
B3gat2	MSN_Grm8+_2	0.332049	6.56733e-06	UpReg
B4galnt4	MSN_Grm8+_2	0.313013	1.41841e-09	UpReg							Promoter
Bach2	MSN_Grm8+_2	-0.378089	0.000788756	DownReg			DistalIntergenic			Intron	Promoter
Bag6	MSN_Grm8+_2	0.273302	2.2606e-07	UpReg							Promoter
Bcas2	MSN_Grm8+_2	0.257662	0.00803802	UpReg							Promoter
Bex3	MSN_Grm8+_2	0.321971	5.13712e-09	UpReg
Blcap	MSN_Grm8+_2	0.265544	5.50094e-05	UpReg							Promoter
Bmyc	MSN_Grm8+_2	-0.280545	0.0010619	DownReg							Promoter
Bnip3l	MSN_Grm8+_2	0.314564	3.15525e-08	UpReg
Bola1	MSN_Grm8+_2	0.214885	3.8162e-06	UpReg							Promoter
Btg1	MSN_Grm8+_2	-0.22957	0.0448844	DownReg			DistalIntergenic			Intron	Promoter
C1galt1c1	MSN_Grm8+_2	-0.326896	1.26398e-12	DownReg
Cadm4	MSN_Grm8+_2	-0.486736	9.09918e-11	DownReg			DistalIntergenic			Intron	Promoter
Calm2	MSN_Grm8+_2	0.242791	1.6557e-06	UpReg			DistalIntergenic		Exon	Intron	Promoter
Caly	MSN_Grm8+_2	-0.22293	0.0032441	DownReg							Promoter
Camk2n1	MSN_Grm8+_2	0.309659	2.47126e-05	UpReg			DistalIntergenic
Camkv	MSN_Grm8+_2	0.804916	8.47291e-27	UpReg
Camta2	MSN_Grm8+_2	0.353698	9.19116e-06	UpReg							Promoter
Capn7	MSN_Grm8+_2	0.280873	0.0217824	UpReg							Promoter
Cbx3	MSN_Grm8+_2	-0.310929	0.00211947	DownReg
Cbx6	MSN_Grm8+_2	0.412615	3.71823e-09	UpReg	3_UTR				Exon		Promoter
Ccdc149	MSN_Grm8+_2	0.21618	0.0385089	UpReg			DistalIntergenic				Promoter
Ccdc192	MSN_Grm8+_2	0.235392	0.00789272	UpReg						Intron
Ccdc28a	MSN_Grm8+_2	0.219964	0.0365004	UpReg							Promoter
Ccnd2	MSN_Grm8+_2	0.217904	0.000711076	UpReg	3_UTR		DistalIntergenic			Intron
Cct5	MSN_Grm8+_2	0.386055	1.49082e-14	UpReg					Exon	Intron
Cd47	MSN_Grm8+_2	0.27252	0.00426603	UpReg			DistalIntergenic		Exon	Intron	Promoter
Cdc37	MSN_Grm8+_2	0.337384	1.93216e-09	UpReg							Promoter
Cdh9	MSN_Grm8+_2	0.336058	0.00322354	UpReg			DistalIntergenic
Cdk8	MSN_Grm8+_2	0.53927	1.72685e-13	UpReg			DistalIntergenic			Intron	Promoter
Cdk9	MSN_Grm8+_2	0.483663	2.17208e-20	UpReg							Promoter
Cgrrf1	MSN_Grm8+_2	0.248732	3.60814e-05	UpReg
Chchd4	MSN_Grm8+_2	0.202596	0.000330035	UpReg
Chd4	MSN_Grm8+_2	0.321318	0.000957709	UpReg
Chmp1a	MSN_Grm8+_2	-0.218067	0.00146167	DownReg						Intron
Chmp4b	MSN_Grm8+_2	0.389989	1.84061e-09	UpReg			DistalIntergenic
Clk4	MSN_Grm8+_2	0.313935	0.00242731	UpReg
Clptm1l	MSN_Grm8+_2	0.413171	6.74182e-15	UpReg						Intron
Clstn3	MSN_Grm8+_2	0.383115	2.2771e-11	UpReg							Promoter
Cmip	MSN_Grm8+_2	0.275965	0.0118395	UpReg	3_UTR					Intron	Promoter
Cmss1	MSN_Grm8+_2	0.395968	8.69203e-06	UpReg						Intron
Cntnap4	MSN_Grm8+_2	0.225892	0.0361639	UpReg					Exon	Intron
Col6a1	MSN_Grm8+_2	-0.294069	0.0334906	DownReg			DistalIntergenic		Exon
Copb2	MSN_Grm8+_2	0.24026	0.000234156	UpReg
Cox17	MSN_Grm8+_2	-0.304901	0.00037981	DownReg
Cox8a	MSN_Grm8+_2	0.28748	3.09431e-06	UpReg
Cpe	MSN_Grm8+_2	0.330741	0.000294273	UpReg						Intron
Cpt1c	MSN_Grm8+_2	0.304484	0.000469063	UpReg
Ctbp1	MSN_Grm8+_2	-0.216432	0.037374	DownReg			DistalIntergenic
Ctnna3	MSN_Grm8+_2	0.613604	9.08821e-16	UpReg						Intron	Promoter
Cx3cl1	MSN_Grm8+_2	0.30819	0.000160169	UpReg			DistalIntergenic				Promoter
Cyc1	MSN_Grm8+_2	-0.26809	2.52508e-07	DownReg
Cyhr1	MSN_Grm8+_2	0.315468	5.02536e-08	UpReg
D8Ertd738e	MSN_Grm8+_2	0.229465	1.364e-05	UpReg
Dctn2	MSN_Grm8+_2	0.40934	4.98769e-10	UpReg
Dda1	MSN_Grm8+_2	-0.205249	0.0164299	DownReg					Exon
Ddx24	MSN_Grm8+_2	0.674527	2.35797e-20	UpReg							Promoter
Ddx3y	MSN_Grm8+_2	-0.492203	3.32031e-23	DownReg
Dek	MSN_Grm8+_2	0.210753	1.78242e-07	UpReg	3_UTR
Derl1	MSN_Grm8+_2	0.275043	8.70447e-07	UpReg							Promoter
Dgke	MSN_Grm8+_2	-0.28017	0.0016594	DownReg
Dlgap2	MSN_Grm8+_2	-0.200166	7.59705e-06	DownReg						Intron	Promoter
Dnajb9	MSN_Grm8+_2	0.279737	4.82659e-11	UpReg			DistalIntergenic		Exon	Intron
Dnajc1	MSN_Grm8+_2	0.218161	0.0330518	UpReg	3_UTR		DistalIntergenic			Intron	Promoter
Dnmt3a	MSN_Grm8+_2	0.250498	0.00629192	UpReg			DistalIntergenic			Intron	Promoter
Dph3	MSN_Grm8+_2	-0.324363	3.79436e-09	DownReg							Promoter
Dtnbp1	MSN_Grm8+_2	0.245928	1.31344e-05	UpReg			DistalIntergenic			Intron	Promoter
Dut	MSN_Grm8+_2	-0.243873	6.02894e-06	DownReg
Ebag9	MSN_Grm8+_2	-0.206683	0.025741	DownReg			DistalIntergenic	Downstream
Edf1	MSN_Grm8+_2	0.231617	1.44656e-05	UpReg							Promoter
Eef1a2	MSN_Grm8+_2	0.344118	1.22146e-14	UpReg						Intron
Eepd1	MSN_Grm8+_2	0.286009	0.0129786	UpReg			DistalIntergenic		Exon	Intron	Promoter
Egln2	MSN_Grm8+_2	0.203705	5.47937e-09	UpReg							Promoter
Eid1	MSN_Grm8+_2	0.225686	0.00062232	UpReg							Promoter
Eif2s3y	MSN_Grm8+_2	-1.74083	6.77205e-122	DownReg
Eif3c	MSN_Grm8+_2	0.626168	2.15142e-21	UpReg
Eif3e	MSN_Grm8+_2	0.261024	0.000188133	UpReg
Eif3l	MSN_Grm8+_2	0.250707	1.58318e-08	UpReg			DistalIntergenic
Eif4a1	MSN_Grm8+_2	0.434311	3.49383e-15	UpReg							Promoter
Eloc	MSN_Grm8+_2	0.282273	4.23965e-05	UpReg
Emc10	MSN_Grm8+_2	0.225629	1.77684e-05	UpReg
Emc8	MSN_Grm8+_2	0.234175	6.81231e-05	UpReg
Eno1	MSN_Grm8+_2	0.605102	6.54924e-25	UpReg			DistalIntergenic
Epn1	MSN_Grm8+_2	0.423424	4.88664e-13	UpReg
Ercc6	MSN_Grm8+_2	0.255471	0.0231837	UpReg			DistalIntergenic			Intron
Etv5	MSN_Grm8+_2	0.471016	4.63632e-09	UpReg				Downstream		Intron	Promoter
Faap20	MSN_Grm8+_2	-0.221427	0.00124369	DownReg							Promoter
Faim2	MSN_Grm8+_2	0.251888	1.37253e-05	UpReg						Intron
Fam8a1	MSN_Grm8+_2	-0.271452	0.000200782	DownReg							Promoter
Far2	MSN_Grm8+_2	0.244631	2.91642e-05	UpReg						Intron
Fbxl16	MSN_Grm8+_2	0.237435	5.3589e-11	UpReg						Intron	Promoter
Fbxl6	MSN_Grm8+_2	0.204209	0.00243045	UpReg
Fcho1	MSN_Grm8+_2	0.237888	0.00364859	UpReg							Promoter
Filip1l	MSN_Grm8+_2	0.272294	0.0134717	UpReg						Intron	Promoter
Fkbp1a	MSN_Grm8+_2	0.364124	5.85347e-08	UpReg			DistalIntergenic			Intron
Fkbp3	MSN_Grm8+_2	0.51869	4.32593e-13	UpReg							Promoter
Flywch1	MSN_Grm8+_2	0.254934	0.000348599	UpReg							Promoter
Foxp1	MSN_Grm8+_2	-0.223161	3.74092e-07	DownReg			DistalIntergenic	Downstream		Intron	Promoter
Fstl4	MSN_Grm8+_2	-0.753028	1.31165e-31	DownReg			DistalIntergenic			Intron
G3bp1	MSN_Grm8+_2	-0.25599	0.0340927	DownReg
G3bp2	MSN_Grm8+_2	0.227235	0.00010403	UpReg			DistalIntergenic				Promoter
Gabarapl2	MSN_Grm8+_2	0.562969	2.20375e-16	UpReg						Intron	Promoter
Gabrd	MSN_Grm8+_2	0.210236	0.00238838	UpReg
Gad2	MSN_Grm8+_2	-0.241663	0.025953	DownReg							Promoter
Gatad1	MSN_Grm8+_2	0.400006	3.79649e-10	UpReg
Gde1	MSN_Grm8+_2	0.219556	0.00211976	UpReg
Gfod1	MSN_Grm8+_2	0.272225	0.0386683	UpReg			DistalIntergenic			Intron	Promoter
Gfra4	MSN_Grm8+_2	-0.219057	0.00379889	DownReg							Promoter
Gm12353	MSN_Grm8+_2	0.486906	1.40767e-07	UpReg
Gm16286	MSN_Grm8+_2	0.392149	4.87354e-06	UpReg
Gm21798	MSN_Grm8+_2	0.4823	0.000350117	UpReg
Gm37240	MSN_Grm8+_2	0.346054	0.00217603	UpReg
Gm47283	MSN_Grm8+_2	0.656023	1.88583e-21	UpReg
Gmpr	MSN_Grm8+_2	0.248298	3.56532e-10	UpReg			DistalIntergenic			Intron	Promoter
Gnao1	MSN_Grm8+_2	0.247102	0.0446461	UpReg						Intron	Promoter
Gnl1	MSN_Grm8+_2	0.285981	2.11793e-10	UpReg							Promoter
Gpi1	MSN_Grm8+_2	0.269143	2.57076e-05	UpReg					Exon		Promoter
Gpm6b	MSN_Grm8+_2	0.634775	1.14672e-13	UpReg						Intron
Grcc10	MSN_Grm8+_2	0.250989	6.39137e-10	UpReg
Grik4	MSN_Grm8+_2	-0.248776	0.000370001	DownReg						Intron	Promoter
Haghl	MSN_Grm8+_2	0.309918	1.26398e-12	UpReg
Hdac11	MSN_Grm8+_2	0.257974	6.00804e-07	UpReg							Promoter
Hdgf	MSN_Grm8+_2	0.586396	1.34367e-16	UpReg							Promoter
Hexdc	MSN_Grm8+_2	0.257861	0.0136855	UpReg							Promoter
Higd1a	MSN_Grm8+_2	0.25364	0.00203205	UpReg							Promoter
Hlf	MSN_Grm8+_2	0.20178	4.27005e-05	UpReg			DistalIntergenic			Intron	Promoter
Hmgcr	MSN_Grm8+_2	0.28436	0.00265276	UpReg			DistalIntergenic				Promoter
Hnrnpa0	MSN_Grm8+_2	0.228935	0.0318451	UpReg							Promoter
Homer1	MSN_Grm8+_2	0.29557	0.0368855	UpReg			DistalIntergenic				Promoter
Hp1bp3	MSN_Grm8+_2	-0.242454	0.0463951	DownReg							Promoter
Hs3st5	MSN_Grm8+_2	-0.380399	0.000639098	DownReg			DistalIntergenic			Intron	Promoter
Hsd17b12	MSN_Grm8+_2	0.273645	9.19097e-05	UpReg					Exon	Intron	Promoter
Hsp90b1	MSN_Grm8+_2	-0.249949	0.0161104	DownReg							Promoter
Htr2a	MSN_Grm8+_2	0.216807	0.018145	UpReg			DistalIntergenic			Intron	Promoter
Idh3g	MSN_Grm8+_2	0.215754	0.00034912	UpReg
Impa1	MSN_Grm8+_2	0.312811	1.76655e-11	UpReg							Promoter
Impad1	MSN_Grm8+_2	-0.275521	0.005717	DownReg			DistalIntergenic
Inf2	MSN_Grm8+_2	-0.38627	2.73943e-06	DownReg
Iqsec1	MSN_Grm8+_2	0.300911	0.000834773	UpReg			DistalIntergenic			Intron	Promoter
Isca1	MSN_Grm8+_2	0.224046	2.21761e-05	UpReg							Promoter
Itgbl1	MSN_Grm8+_2	0.214712	0.0327435	UpReg						Intron
Itpr1	MSN_Grm8+_2	0.229503	0.0307138	UpReg			DistalIntergenic		Exon	Intron	Promoter
Ivns1abp	MSN_Grm8+_2	0.387341	9.24692e-10	UpReg			DistalIntergenic
Jade2	MSN_Grm8+_2	0.202018	0.000139809	UpReg					Exon		Promoter
Jarid2	MSN_Grm8+_2	0.258518	0.0358281	UpReg			DistalIntergenic			Intron	Promoter
Kansl1l	MSN_Grm8+_2	0.284302	0.00918152	UpReg
Kbtbd11	MSN_Grm8+_2	0.287974	0.00260772	UpReg
Kcnf1	MSN_Grm8+_2	-0.280741	0.00285906	DownReg			DistalIntergenic				Promoter
Kcnip4	MSN_Grm8+_2	0.544834	2.234e-07	UpReg			DistalIntergenic			Intron	Promoter
Kcnq3	MSN_Grm8+_2	0.324579	0.0235813	UpReg			DistalIntergenic			Intron	Promoter
Kcnt1	MSN_Grm8+_2	0.330715	6.81231e-05	UpReg						Intron
Kdm5d	MSN_Grm8+_2	-0.932858	1.59763e-55	DownReg
Kdm6a	MSN_Grm8+_2	0.316169	0.00492888	UpReg							Promoter
Khdrbs3	MSN_Grm8+_2	0.250698	2.37763e-07	UpReg						Intron	Promoter
Kidins220	MSN_Grm8+_2	0.223733	0.0277622	UpReg	3_UTR				Exon	Intron	Promoter
Kif21a	MSN_Grm8+_2	0.345742	9.36226e-06	UpReg			DistalIntergenic			Intron	Promoter
Kifap3	MSN_Grm8+_2	0.345438	7.19109e-10	UpReg						Intron	Promoter
Kifc2	MSN_Grm8+_2	0.221521	5.21812e-05	UpReg							Promoter
Krt10	MSN_Grm8+_2	-0.421199	1.21247e-08	DownReg							Promoter
Lactb	MSN_Grm8+_2	-0.222115	0.011898	DownReg			DistalIntergenic				Promoter
Lamtor1	MSN_Grm8+_2	0.332043	1.11522e-09	UpReg							Promoter
Lamtor4	MSN_Grm8+_2	0.452924	1.00299e-13	UpReg
Lgr5	MSN_Grm8+_2	0.233968	0.0168925	UpReg						Intron
Lmtk3	MSN_Grm8+_2	0.476834	4.16554e-11	UpReg							Promoter
Lrch1	MSN_Grm8+_2	0.279777	0.00447043	UpReg						Intron	Promoter
Lrrc73	MSN_Grm8+_2	0.20616	6.69522e-06	UpReg							Promoter
Lrrtm1	MSN_Grm8+_2	0.285974	2.62977e-08	UpReg						Intron	Promoter
Lrrtm4	MSN_Grm8+_2	0.289754	2.85177e-05	UpReg			DistalIntergenic			Intron	Promoter
Lysmd4	MSN_Grm8+_2	0.412742	6.89901e-05	UpReg						Intron
Magi3	MSN_Grm8+_2	0.479446	1.08437e-05	UpReg			DistalIntergenic			Intron	Promoter
Magoh	MSN_Grm8+_2	-0.234949	4.39194e-05	DownReg						Intron
Maml3	MSN_Grm8+_2	-0.242104	0.0346478	DownReg					Exon	Intron	Promoter
Map1a	MSN_Grm8+_2	0.265084	5.30928e-07	UpReg							Promoter
Map1b	MSN_Grm8+_2	0.488174	1.86829e-09	UpReg			DistalIntergenic		Exon	Intron	Promoter
Mapk8ip2	MSN_Grm8+_2	0.382299	2.29084e-07	UpReg
Mast3	MSN_Grm8+_2	0.277718	0.0290145	UpReg							Promoter
Mcrip1	MSN_Grm8+_2	-0.219928	0.0112587	DownReg
Mdh2	MSN_Grm8+_2	0.491109	1.04561e-15	UpReg
Mfsd8	MSN_Grm8+_2	-0.225995	0.0367805	DownReg
Mgll	MSN_Grm8+_2	0.220281	0.00030853	UpReg						Intron	Promoter
Mgrn1	MSN_Grm8+_2	0.260529	0.0250169	UpReg						Intron	Promoter
Mllt6	MSN_Grm8+_2	-0.24817	0.00948158	DownReg
Morf4l1	MSN_Grm8+_2	0.655947	9.07706e-22	UpReg						Intron	Promoter
Mpc2	MSN_Grm8+_2	0.498682	3.41819e-17	UpReg
[truncated: 860 more rows]

## Sheet: SalineCPPvsSalineNPAS4
Gene	cell_type	avg_logFC	p_val_adj	Direction	3_UTR	5_UTR	DistalIntergenic	Downstream	Exon	Intron	Promoter
6330403K07Rik	MSN_Drd2+_1	0.295375	4.95656e-13	UpReg			DistalIntergenic
A830018L16Rik	MSN_Drd2+_1	0.24098	2.1723e-13	UpReg					Exon	Intron
Acp1	MSN_Drd2+_1	-0.213446	4.51931e-11	DownReg							Promoter
Acsl3	MSN_Drd2+_1	0.420999	4.31705e-59	UpReg
Actb	MSN_Drd2+_1	0.712541	2.97234e-61	UpReg
Actg1	MSN_Drd2+_1	0.502214	2.99945e-35	UpReg
Actn2	MSN_Drd2+_1	-0.254483	9.68194e-12	DownReg						Intron
Acvr1c	MSN_Drd2+_1	-0.228745	3.49588e-09	DownReg					Exon	Intron	Promoter
Adam12	MSN_Drd2+_1	0.233992	2.39655e-07	UpReg			DistalIntergenic			Intron	Promoter
Adk	MSN_Drd2+_1	0.202675	4.11172e-08	UpReg						Intron
Aff3	MSN_Drd2+_1	-0.217382	6.97474e-12	DownReg			DistalIntergenic		Exon	Intron	Promoter
Ahi1	MSN_Drd2+_1	0.2262	3.79005e-18	UpReg						Intron	Promoter
Aldoa	MSN_Drd2+_1	0.577572	1.90056e-43	UpReg							Promoter
Ano3	MSN_Drd2+_1	-0.223337	6.14567e-15	DownReg						Intron
Aplp1	MSN_Drd2+_1	0.336652	1.34788e-20	UpReg							Promoter
Arhgap6	MSN_Drd2+_1	0.209252	3.22649e-09	UpReg						Intron
Arl15	MSN_Drd2+_1	-0.207355	9.24839e-13	DownReg						Intron
Arl6ip1	MSN_Drd2+_1	0.555378	3.14253e-79	UpReg							Promoter
Atp1a1	MSN_Drd2+_1	0.3923	2.70014e-28	UpReg					Exon		Promoter
Atp1b1	MSN_Drd2+_1	0.615593	2.47856e-66	UpReg			DistalIntergenic				Promoter
Atp2a2	MSN_Drd2+_1	0.441293	6.47133e-38	UpReg			DistalIntergenic				Promoter
Atp5b	MSN_Drd2+_1	0.374157	6.99386e-27	UpReg
Atp5g3	MSN_Drd2+_1	0.579827	3.98122e-78	UpReg			DistalIntergenic
Atp5h	MSN_Drd2+_1	0.206632	2.00701e-10	UpReg							Promoter
Atp5j	MSN_Drd2+_1	0.41547	4.90842e-52	UpReg							Promoter
Atp6ap2	MSN_Drd2+_1	0.543658	1.23569e-54	UpReg			DistalIntergenic			Intron
Atp6v0c	MSN_Drd2+_1	0.558838	5.58034e-65	UpReg
Atp6v1d	MSN_Drd2+_1	0.300009	1.15756e-15	UpReg
Atp6v1e1	MSN_Drd2+_1	0.321468	4.3137e-21	UpReg							Promoter
Atxn7l3b	MSN_Drd2+_1	0.353563	6.11888e-23	UpReg			DistalIntergenic			Intron
Bex2	MSN_Drd2+_1	0.245759	9.2596e-08	UpReg
C1qtnf4	MSN_Drd2+_1	0.262067	2.81686e-11	UpReg							Promoter
Cacna1h	MSN_Drd2+_1	-0.217823	1.25232e-09	DownReg							Promoter
Calm1	MSN_Drd2+_1	0.889999	3.1948e-90	UpReg			DistalIntergenic				Promoter
Capza2	MSN_Drd2+_1	0.241275	2.87518e-09	UpReg	3_UTR		DistalIntergenic			Intron
Car12	MSN_Drd2+_1	-0.265757	1.42169e-11	DownReg	3_UTR		DistalIntergenic			Intron
Cct2	MSN_Drd2+_1	0.284892	1.41188e-22	UpReg						Intron	Promoter
Cct5	MSN_Drd2+_1	0.257378	3.2522e-19	UpReg					Exon	Intron
Cct7	MSN_Drd2+_1	0.223203	1.31577e-12	UpReg							Promoter
Cct8	MSN_Drd2+_1	0.205642	2.12697e-09	UpReg
Cdipt	MSN_Drd2+_1	0.294269	9.40662e-42	UpReg				Downstream
Cdk5r1	MSN_Drd2+_1	0.224366	8.93229e-10	UpReg						Intron	Promoter
Celf3	MSN_Drd2+_1	-0.447828	4.75812e-46	DownReg							Promoter
Chchd10	MSN_Drd2+_1	0.339271	2.03156e-31	UpReg
Chchd2	MSN_Drd2+_1	0.3236	7.44979e-25	UpReg
Chrm3	MSN_Drd2+_1	0.201981	0.000933876	UpReg			DistalIntergenic			Intron	Promoter
Cisd1	MSN_Drd2+_1	0.252881	1.0115e-31	UpReg
Ckb	MSN_Drd2+_1	0.350801	2.59929e-21	UpReg							Promoter
Cltc	MSN_Drd2+_1	0.203381	1.10109e-07	UpReg						Intron	Promoter
Cmss1	MSN_Drd2+_1	0.327377	5.84133e-33	UpReg						Intron
Cntn4	MSN_Drd2+_1	-0.415548	2.23928e-53	DownReg						Intron	Promoter
Cntn5	MSN_Drd2+_1	-0.35164	1.52278e-37	DownReg		5_UTR	DistalIntergenic			Intron
Cntnap5c	MSN_Drd2+_1	0.223596	4.2515e-06	UpReg						Intron
Cox5a	MSN_Drd2+_1	0.625313	3.41645e-68	UpReg							Promoter
Cox6c	MSN_Drd2+_1	0.329216	2.21132e-22	UpReg			DistalIntergenic			Intron
Cox8a	MSN_Drd2+_1	0.327032	2.87245e-21	UpReg
Cpne4	MSN_Drd2+_1	0.256834	2.77897e-14	UpReg			DistalIntergenic			Intron
Cpne5	MSN_Drd2+_1	0.227522	1.1307e-12	UpReg						Intron	Promoter
Crocc	MSN_Drd2+_1	-0.215498	9.24839e-13	DownReg							Promoter
Cspg5	MSN_Drd2+_1	0.481622	2.33225e-57	UpReg							Promoter
Cyp46a1	MSN_Drd2+_1	-0.204941	8.07138e-08	DownReg						Intron	Promoter
Dad1	MSN_Drd2+_1	0.217252	8.82871e-26	UpReg			DistalIntergenic			Intron
Dgki	MSN_Drd2+_1	-0.281825	1.07597e-33	DownReg						Intron	Promoter
Dhx36	MSN_Drd2+_1	0.222683	3.37139e-10	UpReg
Dnajb11	MSN_Drd2+_1	0.329546	1.43215e-61	UpReg
Dner	MSN_Drd2+_1	0.217681	1.24522e-08	UpReg			DistalIntergenic			Intron
Dusp14	MSN_Drd2+_1	-0.207925	6.11886e-09	DownReg			DistalIntergenic				Promoter
Eef1a1	MSN_Drd2+_1	0.226333	4.53587e-07	UpReg	3_UTR		DistalIntergenic				Promoter
Eef1a2	MSN_Drd2+_1	0.201838	7.85989e-13	UpReg						Intron
Egfp	MSN_Drd2+_1	0.762037	4.54986e-49	UpReg
Eif1	MSN_Drd2+_1	0.662694	1.68103e-57	UpReg			DistalIntergenic				Promoter
Eif3c	MSN_Drd2+_1	0.299973	2.80101e-17	UpReg
Ell2	MSN_Drd2+_1	-0.217778	4.49295e-12	DownReg			DistalIntergenic				Promoter
Emc7	MSN_Drd2+_1	0.387383	1.10493e-37	UpReg
Enc1	MSN_Drd2+_1	0.268737	1.92602e-36	UpReg							Promoter
Epb41	MSN_Drd2+_1	-0.236851	2.58956e-14	DownReg						Intron
Fam155a	MSN_Drd2+_1	0.287133	1.24406e-09	UpReg			DistalIntergenic		Exon	Intron
Fau	MSN_Drd2+_1	0.399755	2.07195e-43	UpReg						Intron	Promoter
Fgf10	MSN_Drd2+_1	0.231629	2.20023e-08	UpReg
Fig4	MSN_Drd2+_1	-0.209948	4.68293e-08	DownReg						Intron	Promoter
Fkbp1a	MSN_Drd2+_1	0.32634	5.48164e-17	UpReg			DistalIntergenic			Intron
Frmd4b	MSN_Drd2+_1	-0.202085	1.27776e-07	DownReg						Intron
Fth1	MSN_Drd2+_1	0.773614	1.51825e-91	UpReg							Promoter
Gaa	MSN_Drd2+_1	0.42179	5.4158e-42	UpReg							Promoter
Galntl6	MSN_Drd2+_1	-0.22804	1.85031e-15	DownReg			DistalIntergenic			Intron	Promoter
Gapdh	MSN_Drd2+_1	0.677488	1.44123e-57	UpReg							Promoter
Garem1	MSN_Drd2+_1	-0.392593	3.0857e-27	DownReg			DistalIntergenic			Intron
Gde1	MSN_Drd2+_1	0.551985	1.85586e-93	UpReg
Ghitm	MSN_Drd2+_1	0.357291	4.94822e-29	UpReg			DistalIntergenic
Gkap1	MSN_Drd2+_1	0.22903	8.95436e-08	UpReg
Got1	MSN_Drd2+_1	0.451015	8.76467e-34	UpReg							Promoter
Gpcpd1	MSN_Drd2+_1	-0.213722	1.50892e-09	DownReg
Gpm6b	MSN_Drd2+_1	-0.246998	1.44627e-16	DownReg						Intron
Gpr27	MSN_Drd2+_1	0.202753	1.96063e-14	UpReg			DistalIntergenic
Gpr88	MSN_Drd2+_1	0.370771	5.56636e-24	UpReg					Exon	Intron	Promoter
Gprasp1	MSN_Drd2+_1	0.217656	9.16844e-11	UpReg						Intron
Greb1l	MSN_Drd2+_1	0.358335	3.36257e-20	UpReg							Promoter
Grm1	MSN_Drd2+_1	-0.268929	3.23164e-15	DownReg	3_UTR		DistalIntergenic			Intron
H3f3b	MSN_Drd2+_1	0.241994	2.00606e-12	UpReg							Promoter
Hmgb1	MSN_Drd2+_1	0.200646	4.15875e-06	UpReg						Intron
Hsp90aa1	MSN_Drd2+_1	0.808607	2.33165e-114	UpReg							Promoter
Hsp90ab1	MSN_Drd2+_1	0.880946	1.66334e-73	UpReg							Promoter
Hsp90b1	MSN_Drd2+_1	0.456116	3.15435e-49	UpReg							Promoter
Hspa5	MSN_Drd2+_1	0.337413	3.92962e-60	UpReg
Hspa8	MSN_Drd2+_1	0.869084	6.38284e-103	UpReg							Promoter
Hspd1	MSN_Drd2+_1	0.28594	3.96297e-17	UpReg
Htr4	MSN_Drd2+_1	0.205463	2.57729e-05	UpReg			DistalIntergenic
Igsf8	MSN_Drd2+_1	0.227506	3.04644e-09	UpReg							Promoter
Inpp4b	MSN_Drd2+_1	0.208792	2.2533e-05	UpReg			DistalIntergenic			Intron	Promoter
Itm2b	MSN_Drd2+_1	0.719848	2.24857e-104	UpReg			DistalIntergenic				Promoter
Itm2c	MSN_Drd2+_1	0.445063	2.45085e-44	UpReg			DistalIntergenic				Promoter
Itpr1	MSN_Drd2+_1	-0.227716	2.27353e-15	DownReg			DistalIntergenic		Exon	Intron	Promoter
Kbtbd11	MSN_Drd2+_1	0.299407	8.15014e-17	UpReg
Kcnh7	MSN_Drd2+_1	-0.209489	9.72373e-08	DownReg			DistalIntergenic			Intron
Kcnk1	MSN_Drd2+_1	0.261158	3.59892e-26	UpReg			DistalIntergenic			Intron	Promoter
Kif1a	MSN_Drd2+_1	0.341058	1.28997e-19	UpReg			DistalIntergenic				Promoter
Kif5c	MSN_Drd2+_1	0.337002	2.51334e-21	UpReg			DistalIntergenic			Intron	Promoter
Kifap3	MSN_Drd2+_1	0.323854	1.2865e-22	UpReg						Intron	Promoter
Lamp1	MSN_Drd2+_1	0.319053	4.57249e-38	UpReg
Ldlrad4	MSN_Drd2+_1	-0.20693	4.10925e-07	DownReg						Intron	Promoter
Lingo2	MSN_Drd2+_1	1.36862	2.81596e-45	UpReg			DistalIntergenic			Intron	Promoter
Lrtm1	MSN_Drd2+_1	0.228723	1.19642e-09	UpReg
Lsamp	MSN_Drd2+_1	0.215159	1.16787e-26	UpReg			DistalIntergenic			Intron
Ly6h	MSN_Drd2+_1	0.218056	5.52643e-12	UpReg
Magee1	MSN_Drd2+_1	0.21882	1.26106e-32	UpReg
Mapk4	MSN_Drd2+_1	-0.20104	5.01646e-08	DownReg			DistalIntergenic				Promoter
Marcks	MSN_Drd2+_1	0.242157	2.05353e-10	UpReg			DistalIntergenic			Intron	Promoter
Mctp1	MSN_Drd2+_1	0.231413	8.57861e-25	UpReg			DistalIntergenic			Intron	Promoter
Mdh1	MSN_Drd2+_1	0.276635	3.90055e-23	UpReg							Promoter
Mif	MSN_Drd2+_1	0.2565	1.25505e-36	UpReg			DistalIntergenic				Promoter
Morf4l1	MSN_Drd2+_1	0.204868	1.84558e-06	UpReg						Intron	Promoter
Mt1	MSN_Drd2+_1	0.223048	1.76243e-25	UpReg			DistalIntergenic		Exon
Ncdn	MSN_Drd2+_1	0.294542	1.91549e-14	UpReg							Promoter
Ndufa4	MSN_Drd2+_1	0.293441	6.02652e-32	UpReg			DistalIntergenic
Ndufab1	MSN_Drd2+_1	0.246067	4.14308e-19	UpReg							Promoter
Ndufc2	MSN_Drd2+_1	0.384342	4.30689e-49	UpReg							Promoter
Ndufs5	MSN_Drd2+_1	0.225184	1.7719e-21	UpReg							Promoter
Nedd4	MSN_Drd2+_1	0.239843	5.82018e-12	UpReg			DistalIntergenic			Intron	Promoter
Nme1	MSN_Drd2+_1	0.240743	4.75865e-31	UpReg							Promoter
Nme7	MSN_Drd2+_1	0.271711	5.1036e-15	UpReg	3_UTR				Exon
Nnat	MSN_Drd2+_1	0.300054	4.09354e-09	UpReg
Npm1	MSN_Drd2+_1	0.336074	3.87079e-27	UpReg							Promoter
Nrg1	MSN_Drd2+_1	-0.273464	9.1743e-38	DownReg			DistalIntergenic			Intron	Promoter
Nsg1	MSN_Drd2+_1	0.550589	1.59706e-48	UpReg						Intron	Promoter
Ntm	MSN_Drd2+_1	-0.469336	2.98183e-49	DownReg	3_UTR		DistalIntergenic			Intron	Promoter
Ntng1	MSN_Drd2+_1	-0.239217	1.56495e-05	DownReg						Intron
Ogt	MSN_Drd2+_1	-0.245056	5.76764e-16	DownReg
Pafah1b1	MSN_Drd2+_1	0.303466	2.59901e-21	UpReg							Promoter
Pbx3	MSN_Drd2+_1	-0.29265	1.04261e-19	DownReg						Intron
Pcdh15	MSN_Drd2+_1	0.419982	1.77416e-10	UpReg						Intron	Promoter
Pcdh17	MSN_Drd2+_1	-0.238199	6.5736e-12	DownReg							Promoter
Pcdh9	MSN_Drd2+_1	-0.273626	2.01551e-19	DownReg			DistalIntergenic		Exon	Intron
Pcsk1n	MSN_Drd2+_1	0.656495	6.17134e-72	UpReg
Pde1a	MSN_Drd2+_1	0.322769	1.20687e-24	UpReg			DistalIntergenic			Intron	Promoter
Pde7b	MSN_Drd2+_1	-0.214385	3.20593e-21	DownReg			DistalIntergenic			Intron
Pdia3	MSN_Drd2+_1	0.512841	2.42238e-82	UpReg
Pdia6	MSN_Drd2+_1	0.284329	1.08701e-42	UpReg			DistalIntergenic
Penk	MSN_Drd2+_1	0.277427	1.34753e-21	UpReg			DistalIntergenic			Intron	Promoter
Pfdn5	MSN_Drd2+_1	0.21766	5.53692e-19	UpReg							Promoter
Pgam1	MSN_Drd2+_1	0.394731	2.44795e-46	UpReg			DistalIntergenic	Downstream			Promoter
Pgk1	MSN_Drd2+_1	0.202084	1.48641e-11	UpReg	3_UTR						Promoter
Pgrmc1	MSN_Drd2+_1	0.381207	4.23425e-49	UpReg			DistalIntergenic
Pkm	MSN_Drd2+_1	0.30226	3.13005e-11	UpReg					Exon		Promoter
Pnmal2	MSN_Drd2+_1	0.363061	4.21366e-22	UpReg			DistalIntergenic
Ppia	MSN_Drd2+_1	0.651488	1.67853e-60	UpReg			DistalIntergenic				Promoter
Prdx6	MSN_Drd2+_1	0.221605	2.38988e-17	UpReg							Promoter
Prex2	MSN_Drd2+_1	0.223863	1.23346e-06	UpReg			DistalIntergenic			Intron
Prkd1	MSN_Drd2+_1	-0.261358	1.3615e-09	DownReg			DistalIntergenic			Intron
Prnp	MSN_Drd2+_1	0.238977	6.08101e-46	UpReg			DistalIntergenic
Prr16	MSN_Drd2+_1	0.22166	1.82093e-06	UpReg			DistalIntergenic			Intron
Psap	MSN_Drd2+_1	0.528365	4.10085e-53	UpReg							Promoter
Psmc5	MSN_Drd2+_1	0.227746	1.12432e-20	UpReg							Promoter
Ptn	MSN_Drd2+_1	0.513621	5.01947e-61	UpReg			DistalIntergenic	Downstream		Intron
Ptprg	MSN_Drd2+_1	0.381431	9.13958e-18	UpReg			DistalIntergenic			Intron
Purb	MSN_Drd2+_1	0.208798	5.34846e-07	UpReg							Promoter
Rab14	MSN_Drd2+_1	0.435928	5.62934e-33	UpReg							Promoter
Rab3a	MSN_Drd2+_1	0.359923	2.66358e-38	UpReg							Promoter
Rab6b	MSN_Drd2+_1	0.261548	8.02425e-14	UpReg						Intron	Promoter
Ralyl	MSN_Drd2+_1	0.248603	1.9013e-09	UpReg			DistalIntergenic			Intron	Promoter
Ran	MSN_Drd2+_1	0.258807	3.88051e-32	UpReg			DistalIntergenic
Reep5	MSN_Drd2+_1	0.241659	1.78125e-21	UpReg						Intron
Reln	MSN_Drd2+_1	-0.295401	7.51935e-13	DownReg						Intron	Promoter
Robo1	MSN_Drd2+_1	0.258721	3.62954e-20	UpReg					Exon	Intron	Promoter
Rpl11	MSN_Drd2+_1	0.322293	9.87857e-34	UpReg
Rpl13	MSN_Drd2+_1	0.37516	9.24156e-31	UpReg							Promoter
Rpl17	MSN_Drd2+_1	0.211	4.46872e-16	UpReg
Rpl18a	MSN_Drd2+_1	0.21237	2.75309e-18	UpReg							Promoter
Rpl19	MSN_Drd2+_1	0.205909	4.11902e-16	UpReg			DistalIntergenic				Promoter
Rpl21	MSN_Drd2+_1	0.23807	6.37517e-18	UpReg			DistalIntergenic				Promoter
Rpl22l1	MSN_Drd2+_1	-0.280303	6.27657e-29	DownReg							Promoter
Rpl23	MSN_Drd2+_1	0.239969	1.15624e-25	UpReg
Rpl28	MSN_Drd2+_1	0.358835	1.04788e-48	UpReg
Rpl3	MSN_Drd2+_1	0.240881	7.49417e-24	UpReg							Promoter
Rpl30	MSN_Drd2+_1	0.259069	1.62263e-17	UpReg
Rpl35a	MSN_Drd2+_1	0.205002	5.85356e-18	UpReg							Promoter
Rpl8	MSN_Drd2+_1	0.305658	7.36053e-37	UpReg
Rplp2	MSN_Drd2+_1	0.217889	4.59626e-15	UpReg
Rpn1	MSN_Drd2+_1	0.253299	1.70586e-32	UpReg
Rps11	MSN_Drd2+_1	0.224562	1.1591e-25	UpReg
Rps21	MSN_Drd2+_1	0.422479	2.67303e-40	UpReg
Rps23	MSN_Drd2+_1	0.303512	8.71941e-30	UpReg						Intron	Promoter
Rps27a	MSN_Drd2+_1	0.327589	9.16254e-36	UpReg
Rps3a1	MSN_Drd2+_1	0.327915	1.58162e-38	UpReg
Rps4x	MSN_Drd2+_1	0.219527	9.34863e-30	UpReg
Rps8	MSN_Drd2+_1	0.378434	2.10913e-30	UpReg
Rpsa	MSN_Drd2+_1	0.260996	2.15441e-26	UpReg
Rsrp1	MSN_Drd2+_1	-0.217772	7.93347e-13	DownReg
Rtn1	MSN_Drd2+_1	0.271093	1.99606e-23	UpReg						Intron	Promoter
Rtn4	MSN_Drd2+_1	0.24472	7.90238e-23	UpReg			DistalIntergenic			Intron	Promoter
Saraf	MSN_Drd2+_1	0.357715	4.41212e-46	UpReg							Promoter
Scg2	MSN_Drd2+_1	0.36611	1.51314e-22	UpReg			DistalIntergenic		Exon		Promoter
Sec62	MSN_Drd2+_1	0.457219	2.72326e-40	UpReg
Selenof	MSN_Drd2+_1	0.294141	2.3799e-32	UpReg			DistalIntergenic			Intron	Promoter
Selenok	MSN_Drd2+_1	0.265346	2.63163e-24	UpReg			DistalIntergenic			Intron
Serinc1	MSN_Drd2+_1	0.648262	3.62123e-92	UpReg			DistalIntergenic
Sertad2	MSN_Drd2+_1	-0.206629	2.25817e-07	DownReg			DistalIntergenic			Intron	Promoter
Slc25a4	MSN_Drd2+_1	0.603992	2.75406e-61	UpReg			DistalIntergenic				Promoter
Slc25a5	MSN_Drd2+_1	0.429705	1.73171e-41	UpReg			DistalIntergenic
Slc32a1	MSN_Drd2+_1	0.256186	1.23201e-12	UpReg
Slc35f4	MSN_Drd2+_1	0.235575	3.05687e-05	UpReg			DistalIntergenic			Intron
Slc4a4	MSN_Drd2+_1	-0.236731	1.22134e-16	DownReg					Exon	Intron
Slc8a1	MSN_Drd2+_1	0.551403	5.48667e-34	UpReg			DistalIntergenic			Intron	Promoter
Slit3	MSN_Drd2+_1	-0.204521	2.55958e-18	DownReg			DistalIntergenic			Intron	Promoter
Srrm2	MSN_Drd2+_1	0.280539	8.80835e-24	UpReg						Intron	Promoter
Stk31	MSN_Drd2+_1	-0.208516	0.000768468	DownReg			DistalIntergenic				Promoter
Stmn3	MSN_Drd2+_1	0.44366	2.26313e-35	UpReg			DistalIntergenic
Syp	MSN_Drd2+_1	0.349212	3.52512e-31	UpReg							Promoter
Syt11	MSN_Drd2+_1	0.61659	8.48245e-72	UpReg							Promoter
Tac1	MSN_Drd2+_1	0.572816	1.19431e-26	UpReg			DistalIntergenic
Taf1d	MSN_Drd2+_1	-0.246673	6.68816e-14	DownReg
Tagln3	MSN_Drd2+_1	0.235715	6.58858e-16	UpReg
Tbc1d8	MSN_Drd2+_1	-0.21901	4.6686e-10	DownReg						Intron
Tcf4	MSN_Drd2+_1	-0.242733	1.00081e-27	DownReg					Exon	Intron	Promoter
Tecr	MSN_Drd2+_1	0.507449	3.71865e-55	UpReg						Intron	Promoter
Tgoln1	MSN_Drd2+_1	0.275656	3.0846e-50	UpReg							Promoter
Thsd7a	MSN_Drd2+_1	-0.285093	4.3137e-21	DownReg			DistalIntergenic		Exon	Intron
Thsd7b	MSN_Drd2+_1	0.226746	2.11846e-05	UpReg			DistalIntergenic			Intron
Timp2	MSN_Drd2+_1	0.211552	1.37173e-25	UpReg							Promoter
Tkt	MSN_Drd2+_1	0.205831	1.53098e-30	UpReg
Tm9sf3	MSN_Drd2+_1	0.229707	5.81476e-12	UpReg			DistalIntergenic			Intron
Tmem132a	MSN_Drd2+_1	0.421431	1.62422e-65	UpReg						Intron	Promoter
Tmem30a	MSN_Drd2+_1	0.694894	1.36263e-117	UpReg							Promoter
Tmem59l	MSN_Drd2+_1	0.222743	1.19067e-28	UpReg							Promoter
Tmsb4x	MSN_Drd2+_1	0.21672	4.87625e-10	UpReg				Downstream
Tnks2	MSN_Drd2+_1	0.200208	1.38069e-06	UpReg			DistalIntergenic				Promoter
Tomm20	MSN_Drd2+_1	0.368983	9.97774e-24	UpReg					Exon	Intron	Promoter
Tpt1	MSN_Drd2+_1	0.308739	3.10697e-36	UpReg							Promoter
Tspyl4	MSN_Drd2+_1	0.330888	1.47934e-21	UpReg
Tuba1a	MSN_Drd2+_1	0.256784	3.80962e-28	UpReg
Tubb2a	MSN_Drd2+_1	0.490264	3.9081e-59	UpReg
Tubb3	MSN_Drd2+_1	0.241537	3.19776e-18	UpReg							Promoter
Tubb5	MSN_Drd2+_1	0.332013	9.19019e-33	UpReg							Promoter
Ubb	MSN_Drd2+_1	0.818358	8.48245e-72	UpReg							Promoter
Ubc	MSN_Drd2+_1	0.28033	1.40243e-29	UpReg				Downstream			Promoter
Ubl5	MSN_Drd2+_1	0.315643	1.23329e-39	UpReg
Ubqln2	MSN_Drd2+_1	0.273618	1.96857e-41	UpReg
Uchl1	MSN_Drd2+_1	0.267165	3.62947e-13	UpReg			DistalIntergenic				Promoter
Unc50	MSN_Drd2+_1	0.229512	6.72225e-27	UpReg							Promoter
Unc5d	MSN_Drd2+_1	0.291904	2.32522e-19	UpReg			DistalIntergenic		Exon	Intron	Promoter
Uqcrfs1	MSN_Drd2+_1	0.288965	6.99386e-27	UpReg			DistalIntergenic
Vamp2	MSN_Drd2+_1	0.246359	1.41188e-22	UpReg							Promoter
Vdac3	MSN_Drd2+_1	0.341556	4.88714e-23	UpReg						Intron	Promoter
Vsnl1	MSN_Drd2+_1	0.208798	8.73352e-11	UpReg
Wfs1	MSN_Drd2+_1	0.281497	1.10539e-16	UpReg			DistalIntergenic				Promoter
Ywhab	MSN_Drd2+_1	0.282184	1.14346e-16	UpReg
Zc3h15	MSN_Drd2+_1	0.214701	5.34846e-07	UpReg			DistalIntergenic				Promoter
Zfp804b	MSN_Drd2+_1	0.279209	6.93841e-09	UpReg			DistalIntergenic			Intron
A830018L16Rik	MSN_Drd1+_1	0.22532	1.57321e-18	UpReg					Exon	Intron
Acsl3	MSN_Drd1+_1	0.321351	2.77648e-44	UpReg
Actg1	MSN_Drd1+_1	0.227133	1.07701e-12	UpReg
Actn2	MSN_Drd1+_1	-0.275889	4.82775e-21	DownReg						Intron
Acvr1c	MSN_Drd1+_1	-0.222752	1.2609e-14	DownReg					Exon	Intron	Promoter
Acvr2a	MSN_Drd1+_1	0.373799	4.07069e-29	UpReg			DistalIntergenic			Intron	Promoter
Adam12	MSN_Drd1+_1	0.224107	3.25008e-15	UpReg			DistalIntergenic			Intron	Promoter
Adgrb1	MSN_Drd1+_1	-0.20149	5.63316e-11	DownReg			DistalIntergenic			Intron	Promoter
Ano3	MSN_Drd1+_1	-0.355314	8.40391e-44	DownReg						Intron
Ano4	MSN_Drd1+_1	0.352553	1.5687e-18	UpReg			DistalIntergenic			Intron
Arhgap10	MSN_Drd1+_1	-0.217583	2.02381e-19	DownReg							Promoter
Arl6ip1	MSN_Drd1+_1	0.267286	8.79651e-32	UpReg							Promoter
Atp1b1	MSN_Drd1+_1	0.336627	1.03668e-37	UpReg			DistalIntergenic				Promoter
Atp2a2	MSN_Drd1+_1	0.31579	1.71062e-27	UpReg			DistalIntergenic				Promoter
Atp5g3	MSN_Drd1+_1	0.265099	1.72901e-31	UpReg			DistalIntergenic
Atp5j2	MSN_Drd1+_1	-0.229416	1.43961e-38	DownReg
Atp6ap2	MSN_Drd1+_1	0.308526	3.95905e-21	UpReg			DistalIntergenic			Intron
Atp6v0c	MSN_Drd1+_1	0.258312	6.3704e-29	UpReg
Atp6v1e1	MSN_Drd1+_1	0.215488	1.30497e-13	UpReg							Promoter
Cadm1	MSN_Drd1+_1	0.221339	3.897e-14	UpReg			DistalIntergenic		Exon	Intron	Promoter
Calm1	MSN_Drd1+_1	0.395623	1.52409e-35	UpReg			DistalIntergenic				Promoter
Camk2d	MSN_Drd1+_1	0.33179	7.02447e-20	UpReg	3_UTR		DistalIntergenic		Exon	Intron	Promoter
Car12	MSN_Drd1+_1	-0.322962	6.51803e-29	DownReg	3_UTR		DistalIntergenic			Intron
Cartpt	MSN_Drd1+_1	0.20259	2.54998e-10	UpReg			DistalIntergenic	Downstream
Ccdc85a	MSN_Drd1+_1	0.306804	1.93987e-22	UpReg			DistalIntergenic
Cct2	MSN_Drd1+_1	0.210774	4.50157e-20	UpReg						Intron	Promoter
Cdipt	MSN_Drd1+_1	0.28504	1.80783e-46	UpReg				Downstream
Cdk5r1	MSN_Drd1+_1	0.225195	3.3555e-14	UpReg						Intron	Promoter
Celf3	MSN_Drd1+_1	-0.384388	8.05079e-42	DownReg							Promoter
Chga	MSN_Drd1+_1	0.223353	7.82795e-17	UpReg
Chn2	MSN_Drd1+_1	0.249538	3.51124e-12	UpReg					Exon	Intron
Cntn4	MSN_Drd1+_1	-0.345229	9.73667e-54	DownReg						Intron	Promoter
Cntn5	MSN_Drd1+_1	-0.40176	2.36628e-59	DownReg		5_UTR	DistalIntergenic			Intron
Cox7c	MSN_Drd1+_1	-0.340202	7.21706e-104	DownReg			DistalIntergenic
Cpne4	MSN_Drd1+_1	0.279167	4.53294e-14	UpReg			DistalIntergenic			Intron
Cspg5	MSN_Drd1+_1	0.427878	1.62947e-45	UpReg							Promoter
Dach1	MSN_Drd1+_1	-0.368441	8.05079e-42	DownReg			DistalIntergenic
Dgki	MSN_Drd1+_1	-0.290031	2.17978e-44	DownReg						Intron	Promoter
Dlk1	MSN_Drd1+_1	0.222331	4.8406e-08	UpReg			DistalIntergenic
Dnajb11	MSN_Drd1+_1	0.30763	4.94714e-63	UpReg
Dner	MSN_Drd1+_1	0.210315	2.63982e-08	UpReg			DistalIntergenic			Intron
Dock10	MSN_Drd1+_1	0.237296	2.37512e-12	UpReg			DistalIntergenic		Exon	Intron	Promoter
Dok6	MSN_Drd1+_1	0.201947	1.31959e-19	UpReg			DistalIntergenic			Intron	Promoter
Dpyd	MSN_Drd1+_1	0.377835	6.68988e-16	UpReg						Intron
Dynll1	MSN_Drd1+_1	-0.398391	1.46441e-60	DownReg
Ebf1	MSN_Drd1+_1	-0.267982	3.77398e-16	DownReg						Intron
Eef1a2	MSN_Drd1+_1	0.216895	1.8293e-17	UpReg						Intron
Egfem1	MSN_Drd1+_1	0.383116	1.11262e-12	UpReg						Intron	Promoter
Egfp	MSN_Drd1+_1	1.25304	5.472e-93	UpReg
Eif1	MSN_Drd1+_1	0.328746	1.19852e-22	UpReg			DistalIntergenic				Promoter
Emc7	MSN_Drd1+_1	0.291104	2.04893e-27	UpReg
Enc1	MSN_Drd1+_1	0.237858	3.55584e-27	UpReg							Promoter
Epb41	MSN_Drd1+_1	-0.210183	1.73981e-16	DownReg						Intron
Fam155a	MSN_Drd1+_1	0.360337	2.78249e-15	UpReg			DistalIntergenic		Exon	Intron
Fgf13	MSN_Drd1+_1	0.207133	4.18583e-08	UpReg			DistalIntergenic			Intron	Promoter
Foxp1	MSN_Drd1+_1	-0.216457	7.39742e-30	DownReg			DistalIntergenic	Downstream		Intron	Promoter
Frmd4b	MSN_Drd1+_1	-0.267463	9.33625e-22	DownReg						Intron
Fstl4	MSN_Drd1+_1	0.204	1.31485e-15	UpReg			DistalIntergenic			Intron
Fth1	MSN_Drd1+_1	0.361566	1.32832e-35	UpReg							Promoter
Gaa	MSN_Drd1+_1	0.432227	3.98775e-54	UpReg							Promoter
Galntl6	MSN_Drd1+_1	-0.235987	2.4097e-17	DownReg			DistalIntergenic			Intron	Promoter
Gapdh	MSN_Drd1+_1	0.203596	1.87934e-09	UpReg							Promoter
Garem1	MSN_Drd1+_1	-0.279436	3.32684e-21	DownReg			DistalIntergenic			Intron
Gde1	MSN_Drd1+_1	0.30753	2.12842e-38	UpReg
Gnas	MSN_Drd1+_1	0.217	1.21269e-10	UpReg						Intron	Promoter
Got1	MSN_Drd1+_1	0.238398	3.58575e-14	UpReg							Promoter
Gpc5	MSN_Drd1+_1	0.211229	6.62707e-06	UpReg			DistalIntergenic
Gpm6b	MSN_Drd1+_1	-0.241955	1.78933e-30	DownReg						Intron
Greb1l	MSN_Drd1+_1	0.399942	1.79034e-27	UpReg							Promoter
Gria3	MSN_Drd1+_1	-0.240456	6.66558e-34	DownReg			DistalIntergenic			Intron
Grm1	MSN_Drd1+_1	-0.282974	1.09193e-24	DownReg	3_UTR		DistalIntergenic			Intron
Grm3	MSN_Drd1+_1	-0.268568	5.69263e-29	DownReg			DistalIntergenic			Intron
Grm8	MSN_Drd1+_1	0.258845	1.07718e-08	UpReg						Intron
Gsg1l	MSN_Drd1+_1	-0.249214	1.69939e-22	DownReg						Intron
Hcn1	MSN_Drd1+_1	0.23838	1.44347e-09	UpReg			DistalIntergenic		Exon		Promoter
Hs6st3	MSN_Drd1+_1	-0.27128	1.12225e-27	DownReg						Intron	Promoter
Hsp90aa1	MSN_Drd1+_1	0.390861	7.25914e-60	UpReg							Promoter
Hsp90ab1	MSN_Drd1+_1	0.33889	5.0129e-18	UpReg							Promoter
Hsp90b1	MSN_Drd1+_1	0.203027	9.24235e-15	UpReg							Promoter
Hspa8	MSN_Drd1+_1	0.34658	1.47576e-30	UpReg							Promoter
Htr4	MSN_Drd1+_1	0.328048	1.88524e-11	UpReg			DistalIntergenic
Inf2	MSN_Drd1+_1	-0.226926	4.12084e-23	DownReg
Inpp4b	MSN_Drd1+_1	0.298105	3.8649e-16	UpReg			DistalIntergenic			Intron	Promoter
Itm2b	MSN_Drd1+_1	0.500253	3.45699e-68	UpReg			DistalIntergenic				Promoter
Itm2c	MSN_Drd1+_1	0.237119	6.63401e-16	UpReg			DistalIntergenic				Promoter
Itpr1	MSN_Drd1+_1	-0.296614	2.57578e-35	DownReg			DistalIntergenic		Exon	Intron	Promoter
Kbtbd11	MSN_Drd1+_1	0.253071	1.73588e-18	UpReg
Kcnc2	MSN_Drd1+_1	0.212416	1.87001e-15	UpReg			DistalIntergenic			Intron	Promoter
Kcnd3	MSN_Drd1+_1	0.223142	1.53629e-14	UpReg						Intron
Kcnh7	MSN_Drd1+_1	-0.229221	3.57958e-26	DownReg			DistalIntergenic			Intron
Kcnk1	MSN_Drd1+_1	0.268999	6.59082e-34	UpReg			DistalIntergenic			Intron	Promoter
Kifap3	MSN_Drd1+_1	0.213901	8.93873e-19	UpReg						Intron	Promoter
Lrrtm4	MSN_Drd1+_1	0.21813	1.60119e-12	UpReg			DistalIntergenic			Intron	Promoter
Lrtm1	MSN_Drd1+_1	0.202016	1.95262e-16	UpReg
Lsamp	MSN_Drd1+_1	0.235947	7.85121e-52	UpReg			DistalIntergenic			Intron
Ly6h	MSN_Drd1+_1	0.204552	9.96526e-28	UpReg
Mapk4	MSN_Drd1+_1	-0.20339	8.24922e-14	DownReg			DistalIntergenic				Promoter
Mast4	MSN_Drd1+_1	0.298376	5.48924e-13	UpReg						Intron	Promoter
Mgat4c	MSN_Drd1+_1	0.231047	4.72738e-15	UpReg			DistalIntergenic			Intron
Mpped2	MSN_Drd1+_1	-0.200522	4.66742e-17	DownReg		5_UTR				Intron	Promoter
Ndufb10	MSN_Drd1+_1	-0.222785	9.05853e-33	DownReg
Nedd4	MSN_Drd1+_1	0.201448	1.54523e-15	UpReg			DistalIntergenic			Intron	Promoter
Nell1	MSN_Drd1+_1	0.394438	1.53629e-14	UpReg						Intron
Nexn	MSN_Drd1+_1	-0.222944	1.19013e-18	DownReg
Nhs	MSN_Drd1+_1	0.236655	3.02315e-11	UpReg						Intron
Nme7	MSN_Drd1+_1	0.232953	4.94698e-16	UpReg	3_UTR				Exon
Nnat	MSN_Drd1+_1	0.437792	1.01742e-25	UpReg
Nop10	MSN_Drd1+_1	-0.295989	2.75184e-41	DownReg
Npas3	MSN_Drd1+_1	0.279286	6.78763e-08	UpReg						Intron
Npm1	MSN_Drd1+_1	0.211632	1.58943e-14	UpReg							Promoter
Npsr1	MSN_Drd1+_1	0.387363	8.27378e-12	UpReg	3_UTR		DistalIntergenic			Intron	Promoter
Nrg1	MSN_Drd1+_1	-0.223495	1.13072e-34	DownReg			DistalIntergenic			Intron	Promoter
Nrp1	MSN_Drd1+_1	0.236783	3.00006e-09	UpReg						Intron
Nsg1	MSN_Drd1+_1	0.224977	2.51911e-14	UpReg						Intron	Promoter
Ntm	MSN_Drd1+_1	-0.329441	3.69663e-27	DownReg	3_UTR		DistalIntergenic			Intron	Promoter
Onecut2	MSN_Drd1+_1	-0.251356	6.8164e-24	DownReg
Oxr1	MSN_Drd1+_1	-0.223131	6.48649e-14	DownReg			DistalIntergenic			Intron
Pacrg	MSN_Drd1+_1	0.335475	8.66024e-21	UpReg						Intron
Pam16	MSN_Drd1+_1	-0.212025	1.43961e-38	DownReg
Pard3b	MSN_Drd1+_1	0.233229	7.01369e-11	UpReg			DistalIntergenic			Intron
Pcdh15	MSN_Drd1+_1	0.987612	3.376e-43	UpReg						Intron	Promoter
Pcdh7	MSN_Drd1+_1	0.227832	1.68274e-10	UpReg						Intron	Promoter
Pcsk1n	MSN_Drd1+_1	0.326009	6.67634e-25	UpReg
Pde10a	MSN_Drd1+_1	-0.217103	9.41275e-42	DownReg	3_UTR		DistalIntergenic			Intron	Promoter
Pde11a	MSN_Drd1+_1	0.304396	2.62527e-16	UpReg						Intron
Pde1a	MSN_Drd1+_1	0.266374	7.68634e-17	UpReg			DistalIntergenic			Intron	Promoter
Pde4d	MSN_Drd1+_1	0.421278	1.00596e-27	UpReg	3_UTR		DistalIntergenic			Intron	Promoter
Pde7b	MSN_Drd1+_1	-0.279498	2.84004e-41	DownReg			DistalIntergenic			Intron
Pdia3	MSN_Drd1+_1	0.349178	9.43269e-48	UpReg
Peak1	MSN_Drd1+_1	-0.207287	1.57961e-16	DownReg						Intron
Pgrmc1	MSN_Drd1+_1	0.23584	9.54125e-28	UpReg			DistalIntergenic
Pid1	MSN_Drd1+_1	0.249652	5.74419e-14	UpReg						Intron	Promoter
Plcxd3	MSN_Drd1+_1	0.375486	1.21348e-20	UpReg					Exon	Intron
Plxna4	MSN_Drd1+_1	0.207627	1.69731e-11	UpReg			DistalIntergenic			Intron	Promoter
Prdx6	MSN_Drd1+_1	0.241958	6.40187e-23	UpReg							Promoter
Prr16	MSN_Drd1+_1	0.339744	2.61015e-20	UpReg			DistalIntergenic			Intron
Psap	MSN_Drd1+_1	0.238278	3.08275e-20	UpReg							Promoter
Ptn	MSN_Drd1+_1	0.218126	8.99651e-11	UpReg			DistalIntergenic	Downstream		Intron
Ptprg	MSN_Drd1+_1	0.446825	3.12412e-31	UpReg			DistalIntergenic			Intron
Ptprz1	MSN_Drd1+_1	0.444813	4.76518e-31	UpReg			DistalIntergenic		Exon	Intron	Promoter
Ralyl	MSN_Drd1+_1	0.373269	3.00325e-21	UpReg			DistalIntergenic			Intron	Promoter
Rasgef1b	MSN_Drd1+_1	-0.230681	7.80306e-25	DownReg			DistalIntergenic			Intron
Reep5	MSN_Drd1+_1	0.265899	5.62797e-25	UpReg						Intron
Reln	MSN_Drd1+_1	-0.415564	2.09031e-54	DownReg						Intron	Promoter
Rpl22l1	MSN_Drd1+_1	-0.402585	5.276e-81	DownReg							Promoter
Rpl36	MSN_Drd1+_1	-0.204809	1.18021e-20	DownReg
Rsrp1	MSN_Drd1+_1	-0.259154	3.22417e-24	DownReg
Scg3	MSN_Drd1+_1	0.228583	3.897e-14	UpReg			DistalIntergenic
Sdk1	MSN_Drd1+_1	0.449358	4.47934e-25	UpReg			DistalIntergenic			Intron	Promoter
Sec62	MSN_Drd1+_1	0.354037	7.22839e-28	UpReg
Selenof	MSN_Drd1+_1	0.203263	5.86896e-24	UpReg			DistalIntergenic			Intron	Promoter
Selenom	MSN_Drd1+_1	-0.239455	1.39447e-23	DownReg							Promoter
Serinc1	MSN_Drd1+_1	0.420596	5.7452e-56	UpReg			DistalIntergenic
Sertad2	MSN_Drd1+_1	-0.206105	6.29427e-14	DownReg			DistalIntergenic			Intron	Promoter
Sez6l	MSN_Drd1+_1	0.295438	5.25068e-26	UpReg						Intron	Promoter
Sh2d5	MSN_Drd1+_1	-0.295892	2.50802e-23	DownReg							Promoter
Sh3rf2	MSN_Drd1+_1	-0.207283	1.20644e-11	DownReg			DistalIntergenic			Intron	Promoter
Sidt1	MSN_Drd1+_1	0.215164	4.37701e-16	UpReg				Downstream		Intron	Promoter
Slc25a4	MSN_Drd1+_1	0.254547	1.72371e-18	UpReg			DistalIntergenic				Promoter
Slc35f4	MSN_Drd1+_1	0.294839	2.70383e-19	UpReg			DistalIntergenic			Intron
Slc4a4	MSN_Drd1+_1	-0.375316	7.85486e-53	DownReg					Exon	Intron
Slc8a1	MSN_Drd1+_1	0.830058	1.03221e-94	UpReg			DistalIntergenic			Intron	Promoter
Sntg2	MSN_Drd1+_1	-0.272328	1.64117e-22	DownReg			DistalIntergenic	Downstream		Intron	Promoter
Sorcs1	MSN_Drd1+_1	-0.241395	2.65284e-31	DownReg			DistalIntergenic			Intron
Spon1	MSN_Drd1+_1	0.222138	2.27709e-14	UpReg			DistalIntergenic			Intron
Stk32a	MSN_Drd1+_1	-0.226981	8.25056e-15	DownReg			DistalIntergenic			Intron
Stmn2	MSN_Drd1+_1	0.267943	6.58794e-20	UpReg						Intron
Stmn3	MSN_Drd1+_1	0.364239	1.40611e-30	UpReg			DistalIntergenic
Strn	MSN_Drd1+_1	-0.312997	1.99157e-31	DownReg							Promoter
Sub1	MSN_Drd1+_1	-0.205809	3.09539e-49	DownReg			DistalIntergenic
Syne1	MSN_Drd1+_1	-0.210986	2.04288e-22	DownReg			DistalIntergenic		Exon	Intron	Promoter
Syp	MSN_Drd1+_1	0.321294	5.28465e-25	UpReg							Promoter
Syt11	MSN_Drd1+_1	0.388379	3.17723e-39	UpReg							Promoter
Tac1	MSN_Drd1+_1	0.261475	1.93778e-09	UpReg			DistalIntergenic
Tbc1d8	MSN_Drd1+_1	-0.214936	1.83681e-14	DownReg						Intron
Tcerg1l	MSN_Drd1+_1	0.244156	1.4323e-13	UpReg			DistalIntergenic		Exon	Intron
Tecr	MSN_Drd1+_1	0.4149	5.37309e-46	UpReg						Intron	Promoter
Tenm1	MSN_Drd1+_1	0.2463	4.44329e-21	UpReg						Intron
Tgfa	MSN_Drd1+_1	-0.273794	6.67178e-23	DownReg							Promoter
Thsd7a	MSN_Drd1+_1	-0.270422	9.53e-29	DownReg			DistalIntergenic		Exon	Intron
Timm8b	MSN_Drd1+_1	-0.270139	1.45518e-47	DownReg
Tma7	MSN_Drd1+_1	-0.252847	9.89835e-41	DownReg
Tmem132a	MSN_Drd1+_1	0.375245	2.10422e-64	UpReg						Intron	Promoter
Tmem30a	MSN_Drd1+_1	0.521286	3.02656e-84	UpReg							Promoter
Trpm3	MSN_Drd1+_1	0.224611	7.50566e-09	UpReg			DistalIntergenic			Intron
Tshz2	MSN_Drd1+_1	0.321641	5.36787e-13	UpReg			DistalIntergenic			Intron
Tspyl4	MSN_Drd1+_1	0.200766	8.82822e-09	UpReg
Tubb2a	MSN_Drd1+_1	0.264128	2.49567e-34	UpReg
Ubb	MSN_Drd1+_1	0.268114	7.19452e-15	UpReg							Promoter
Ubl5	MSN_Drd1+_1	0.202175	5.05321e-24	UpReg
Unc5c	MSN_Drd1+_1	0.40536	1.00177e-33	UpReg			DistalIntergenic		Exon	Intron	Promoter
Unc5d	MSN_Drd1+_1	0.421586	4.18143e-20	UpReg			DistalIntergenic		Exon	Intron	Promoter
Uqcr10	MSN_Drd1+_1	-0.232842	1.07711e-31	DownReg
Usp29	MSN_Drd1+_1	0.230897	1.02672e-19	UpReg						Intron
Vsnl1	MSN_Drd1+_1	0.216819	5.74399e-08	UpReg
2210408I21Rik	Astrocytes	0.286782	0.00630696	UpReg						Intron
2310061I04Rik	Astrocytes	0.277016	4.98978e-07	UpReg
6330403K07Rik	Astrocytes	-1.20357	1.88548e-65	DownReg			DistalIntergenic
9330182L06Rik	Astrocytes	0.472409	1.73346e-24	UpReg			DistalIntergenic	Downstream		Intron	Promoter
Aamp	Astrocytes	-0.255466	2.15051e-11	DownReg							Promoter
Aatk	Astrocytes	-0.250294	2.31854e-08	DownReg							Promoter
Abca3	Astrocytes	-0.238802	0.00928547	DownReg							Promoter
Abcc5	Astrocytes	-0.224306	0.00481035	DownReg							Promoter
Abcd2	Astrocytes	0.212073	0.0352518	UpReg					Exon	Intron
Abcg4	Astrocytes	0.268932	8.0564e-12	UpReg
Abhd16a	Astrocytes	0.202561	0.000267771	UpReg							Promoter
Acot7	Astrocytes	-0.279913	3.6703e-05	DownReg						Intron	Promoter
Actr1b	Astrocytes	-0.545537	1.63064e-20	DownReg
Adam23	Astrocytes	-0.314855	3.06709e-06	DownReg			DistalIntergenic			Intron	Promoter
Adamtsl5	Astrocytes	-0.210552	0.000711246	DownReg
Adcy8	Astrocytes	0.258472	0.00323091	UpReg			DistalIntergenic			Intron	Promoter
Adgrb1	Astrocytes	0.724546	3.15414e-30	UpReg			DistalIntergenic			Intron	Promoter
Adgrb2	Astrocytes	0.273272	8.39021e-12	UpReg							Promoter
Adgrb3	Astrocytes	0.275552	7.67641e-12	UpReg			DistalIntergenic			Intron	Promoter
Adh5	Astrocytes	0.235962	0.000205281	UpReg
Ahsa1	Astrocytes	-0.375912	4.07471e-14	DownReg
Akap11	Astrocytes	-0.635453	1.24592e-25	DownReg			DistalIntergenic			Intron
Alcam	Astrocytes	0.235052	2.92268e-05	UpReg			DistalIntergenic			Intron
Alk	Astrocytes	-0.351645	0.000561562	DownReg						Intron
Angpt1	Astrocytes	0.348319	6.40182e-05	UpReg			DistalIntergenic			Intron	Promoter
Ap1s2	Astrocytes	-0.295716	4.51427e-07	DownReg
Ap3b2	Astrocytes	-0.22405	2.16806e-07	DownReg						Intron	Promoter
Apbb2	Astrocytes	0.228179	0.0290315	UpReg					Exon	Intron	Promoter
Aplp2	Astrocytes	-0.49947	1.11295e-15	DownReg			DistalIntergenic			Intron	Promoter
Apoe	Astrocytes	-0.336796	1.12272e-21	DownReg
Arhgap32	Astrocytes	0.235731	0.0055161	UpReg			DistalIntergenic			Intron	Promoter
Arhgap42	Astrocytes	0.23339	0.0117309	UpReg			DistalIntergenic			Intron
Arhgef4	Astrocytes	0.26082	0.000251674	UpReg						Intron	Promoter
Arhgef7	Astrocytes	0.268688	0.00041231	UpReg					Exon	Intron	Promoter
Armc8	Astrocytes	0.226754	0.0184146	UpReg
Armcx5	Astrocytes	-0.21766	6.3473e-09	DownReg							Promoter
Arpc4	Astrocytes	0.213347	0.000142034	UpReg
Arrdc3	Astrocytes	-0.37071	3.87188e-07	DownReg			DistalIntergenic				Promoter
Arxes2	Astrocytes	0.215807	2.13459e-07	UpReg
Asic2	Astrocytes	0.528921	1.43531e-19	UpReg						Intron	Promoter
Aspa	Astrocytes	-0.208413	5.01491e-07	DownReg
Astn2	Astrocytes	0.373653	4.81784e-08	UpReg			DistalIntergenic			Intron
Atp13a4	Astrocytes	0.222153	0.0018683	UpReg							Promoter
Atp2a2	Astrocytes	0.301234	1.41429e-07	UpReg			DistalIntergenic				Promoter
Atp2b4	Astrocytes	0.258059	1.72713e-10	UpReg	3_UTR		DistalIntergenic			Intron
Atp6v1g2	Astrocytes	0.293307	9.42838e-11	UpReg							Promoter
Atxn7l3b	Astrocytes	0.226633	0.00326088	UpReg			DistalIntergenic			Intron
AW011738	Astrocytes	-0.208447	0.0326	DownReg
B3galt2	Astrocytes	0.221203	0.0369241	UpReg		5_UTR
Bag4	Astrocytes	-0.349499	2.16409e-10	DownReg
Bcan	Astrocytes	-0.206358	6.99098e-05	DownReg
Bcr	Astrocytes	-0.280674	2.96507e-05	DownReg						Intron
Bet1l	Astrocytes	-0.272093	1.35487e-06	DownReg
Blcap	Astrocytes	-0.254353	0.0051497	DownReg							Promoter
Bmper	Astrocytes	-0.252962	0.0341656	DownReg			DistalIntergenic			Intron
Bnip3l	Astrocytes	-0.319611	1.24291e-08	DownReg
Bola3	Astrocytes	-0.228847	5.74031e-11	DownReg							Promoter
Brinp3	Astrocytes	0.258308	0.00146031	UpReg						Intron
Brsk2	Astrocytes	-0.247794	0.00210535	DownReg
Bub3	Astrocytes	-0.411914	5.51261e-13	DownReg						Intron
Bzw1	Astrocytes	-0.201207	0.0208971	DownReg	3_UTR
Cacna2d2	Astrocytes	0.242314	0.000358097	UpReg						Intron	Promoter
Cacnb2	Astrocytes	0.411652	3.48249e-11	UpReg	3_UTR				Exon	Intron
Cadps2	Astrocytes	-0.377522	3.31e-05	DownReg						Intron
Camsap1	Astrocytes	-0.332048	4.72549e-08	DownReg						Intron	Promoter
Capns1	Astrocytes	-0.40773	1.3098e-18	DownReg
Capza2	Astrocytes	-0.595768	1.74861e-25	DownReg	3_UTR		DistalIntergenic			Intron
Car8	Astrocytes	0.225442	0.0139376	UpReg			DistalIntergenic				Promoter
Cbr1	Astrocytes	-0.266129	6.82535e-14	DownReg
Ccdc25	Astrocytes	0.213558	1.01494e-05	UpReg						Intron
Ccdc47	Astrocytes	-0.500512	7.13537e-21	DownReg							Promoter
Ccdc85a	Astrocytes	0.443042	6.41356e-09	UpReg			DistalIntergenic
Ccser1	Astrocytes	0.374295	2.01107e-12	UpReg						Intron	Promoter
Cct4	Astrocytes	0.261399	1.53732e-09	UpReg
Cdh13	Astrocytes	0.461361	4.21685e-27	UpReg			DistalIntergenic			Intron
Cdh2	Astrocytes	0.289562	2.41167e-08	UpReg			DistalIntergenic	Downstream		Intron	Promoter
Cdh22	Astrocytes	0.24973	2.66184e-13	UpReg			DistalIntergenic			Intron
Cdk17	Astrocytes	-0.371019	4.52592e-09	DownReg			DistalIntergenic
Cdk5	Astrocytes	0.466177	1.01478e-19	UpReg
Cdk9	Astrocytes	-0.250626	2.68133e-10	DownReg							Promoter
Cebpzos	Astrocytes	-0.25346	6.49705e-11	DownReg
Cep126	Astrocytes	0.334032	2.29369e-11	UpReg
Cflar	Astrocytes	-0.269519	0.003651	DownReg	3_UTR				Exon	Intron
Chl1	Astrocytes	0.206051	3.39697e-05	UpReg			DistalIntergenic		Exon	Intron	Promoter
Cit	Astrocytes	0.451968	2.11212e-08	UpReg					Exon	Intron	Promoter
Clcn4	Astrocytes	0.231133	0.00193726	UpReg
Clip3	Astrocytes	-0.239395	0.000600653	DownReg
Clybl	Astrocytes	-0.201392	0.0103058	DownReg
Cmss1	Astrocytes	-0.262575	2.39989e-06	DownReg						Intron
Cnpy2	Astrocytes	-0.296879	7.73328e-12	DownReg
Cntfr	Astrocytes	-0.345147	1.14799e-06	DownReg							Promoter
Cntn1	Astrocytes	0.809644	9.42605e-20	UpReg						Intron
Col11a1	Astrocytes	-0.226586	1.79833e-05	DownReg						Intron
Colec12	Astrocytes	0.249857	0.00261423	UpReg						Intron
Commd4	Astrocytes	-0.409172	9.06842e-17	DownReg
Copb2	Astrocytes	-0.37418	7.68708e-21	DownReg
Coq7	Astrocytes	-0.296601	4.41533e-15	DownReg						Intron	Promoter
Cox7b	Astrocytes	-0.624908	4.02442e-34	DownReg
Cox8a	Astrocytes	-0.511351	5.00578e-21	DownReg
Crlf3	Astrocytes	-0.319415	3.20183e-07	DownReg							Promoter
Crym	Astrocytes	0.509635	5.5041e-12	UpReg
Csmd1	Astrocytes	-0.48044	1.8018e-12	DownReg			DistalIntergenic		Exon	Intron	Promoter
Csnk2b	Astrocytes	-0.287961	1.30076e-14	DownReg							Promoter
Cthrc1	Astrocytes	-0.317636	0.000155863	DownReg
Ctnnb1	Astrocytes	-0.37652	8.28444e-15	DownReg						Intron	Promoter
Ctsb	Astrocytes	0.727518	2.98825e-33	UpReg
Cttnbp2	Astrocytes	0.205003	0.0185239	UpReg			DistalIntergenic			Intron	Promoter
D630045J12Rik	Astrocytes	0.249026	4.12416e-12	UpReg			DistalIntergenic			Intron	Promoter
Dab1	Astrocytes	-0.26423	5.66284e-06	DownReg					Exon	Intron	Promoter
Dach1	Astrocytes	-0.251096	0.021056	DownReg			DistalIntergenic
Dapk1	Astrocytes	-0.250839	0.000931509	DownReg			DistalIntergenic			Intron	Promoter
Dclk1	Astrocytes	-0.31464	1.52055e-13	DownReg	3_UTR		DistalIntergenic		Exon	Intron	Promoter
Dcun1d4	Astrocytes	-0.564526	1.61762e-07	DownReg	3_UTR		DistalIntergenic				Promoter
Dda1	Astrocytes	0.29604	1.42184e-12	UpReg					Exon
Ddit3	Astrocytes	-0.264662	3.71588e-09	DownReg							Promoter
Ddx10	Astrocytes	0.233996	0.0065517	UpReg			DistalIntergenic			Intron	Promoter
Degs1	Astrocytes	-0.227087	4.31556e-06	DownReg							Promoter
Dek	Astrocytes	-0.546856	6.71859e-21	DownReg	3_UTR
Denr	Astrocytes	-0.321357	3.17517e-15	DownReg
Dgki	Astrocytes	-0.543373	6.32927e-13	DownReg						Intron	Promoter
Dhcr24	Astrocytes	-0.257195	0.000929406	DownReg			DistalIntergenic				Promoter
Dkk3	Astrocytes	-0.268798	0.00174228	DownReg			DistalIntergenic			Intron
Dld	Astrocytes	-0.326046	7.9038e-08	DownReg							Promoter
Dlgap1	Astrocytes	-0.200393	5.98915e-06	DownReg			DistalIntergenic		Exon	Intron	Promoter
Dnajc16	Astrocytes	-0.220505	8.33026e-05	DownReg							Promoter
Dock3	Astrocytes	0.692799	2.40936e-27	UpReg			DistalIntergenic			Intron
Dock4	Astrocytes	0.218392	0.000195089	UpReg						Intron	Promoter
Dok6	Astrocytes	-0.724757	1.35231e-34	DownReg			DistalIntergenic			Intron	Promoter
Dpyd	Astrocytes	0.27794	0.00282907	UpReg						Intron
Dpysl2	Astrocytes	-0.218839	0.000131225	DownReg						Intron	Promoter
Drp2	Astrocytes	-0.244335	0.0143532	DownReg							Promoter
Dtd1	Astrocytes	-0.375791	2.75759e-10	DownReg						Intron	Promoter
Dtnb	Astrocytes	0.451653	9.65584e-10	UpReg			DistalIntergenic			Intron	Promoter
Dzip1l	Astrocytes	0.203713	0.0359608	UpReg							Promoter
Edf1	Astrocytes	-0.709416	9.14161e-36	DownReg							Promoter
Eef1a1	Astrocytes	-0.431826	5.06659e-09	DownReg	3_UTR		DistalIntergenic				Promoter
Eef1d	Astrocytes	-0.327287	7.50561e-14	DownReg
Eef1g	Astrocytes	-0.216761	3.61555e-08	DownReg							Promoter
Egln2	Astrocytes	-0.397136	7.62783e-17	DownReg							Promoter
Ehmt2	Astrocytes	0.228162	0.00556477	UpReg
Eid1	Astrocytes	0.218864	7.51916e-06	UpReg							Promoter
Eif1	Astrocytes	-0.224966	0.000278567	DownReg			DistalIntergenic				Promoter
Eif1b	Astrocytes	-0.57282	9.63333e-29	DownReg			DistalIntergenic				Promoter
Eif3m	Astrocytes	-0.467833	1.86647e-22	DownReg
Eloc	Astrocytes	-0.220996	1.0392e-08	DownReg
Elp1	Astrocytes	-0.257427	0.000795744	DownReg							Promoter
Emsy	Astrocytes	0.222042	0.0323847	UpReg			DistalIntergenic		Exon	Intron
Enah	Astrocytes	0.201063	0.00149263	UpReg				Downstream		Intron	Promoter
Enox1	Astrocytes	-0.307786	5.29391e-05	DownReg			DistalIntergenic		Exon	Intron	Promoter
Epha4	Astrocytes	-0.394803	2.49177e-22	DownReg			DistalIntergenic			Intron	Promoter
Epha5	Astrocytes	-1.03166	1.49646e-45	DownReg			DistalIntergenic			Intron	Promoter
Ephb1	Astrocytes	-0.313032	0.000501024	DownReg			DistalIntergenic			Intron
Epn1	Astrocytes	0.276611	1.1447e-06	UpReg
Eps8	Astrocytes	0.289883	0.000268294	UpReg			DistalIntergenic			Intron	Promoter
Erbb4	Astrocytes	0.610599	2.70876e-12	UpReg			DistalIntergenic			Intron
Ergic1	Astrocytes	0.267713	1.30834e-05	UpReg						Intron
Ero1l	Astrocytes	0.266538	2.71061e-09	UpReg							Promoter
Esrrg	Astrocytes	0.238815	0.0414958	UpReg			DistalIntergenic			Intron
Esyt2	Astrocytes	0.216023	0.00937735	UpReg						Intron	Promoter
Ewsr1	Astrocytes	0.303399	5.07936e-05	UpReg							Promoter
Exd2	Astrocytes	-0.307333	0.000538057	DownReg						Intron	Promoter
Fam107a	Astrocytes	-0.255018	0.00328776	DownReg							Promoter
Fam120c	Astrocytes	0.244922	0.00771249	UpReg
Fam131a	Astrocytes	-0.230801	5.14979e-09	DownReg
Fbxo34	Astrocytes	-0.297245	3.63017e-10	DownReg			DistalIntergenic			Intron	Promoter
Fbxo45	Astrocytes	-0.207282	0.000144411	DownReg						Intron
Fdft1	Astrocytes	-0.293992	0.000731791	DownReg							Promoter
Fgf14	Astrocytes	0.396186	1.86482e-14	UpReg			DistalIntergenic			Intron
Fgfr1	Astrocytes	-0.214028	0.0249155	DownReg					Exon	Intron
Fis1	Astrocytes	-0.272642	1.16729e-13	DownReg
Fmnl2	Astrocytes	0.233616	0.000351901	UpReg			DistalIntergenic			Intron
Folh1	Astrocytes	0.407197	2.36435e-07	UpReg
Foxg1	Astrocytes	-0.224082	0.0417809	DownReg			DistalIntergenic			Intron
Foxp1	Astrocytes	-0.419714	3.57885e-10	DownReg			DistalIntergenic	Downstream		Intron	Promoter
Frem2	Astrocytes	-0.236956	0.0497185	DownReg
Fry	Astrocytes	0.275596	0.0465484	UpReg			DistalIntergenic			Intron	Promoter
Ftl1	Astrocytes	-0.261668	5.66284e-06	DownReg							Promoter
Fut9	Astrocytes	0.23578	0.00215776	UpReg			DistalIntergenic			Intron
Gab1	Astrocytes	-0.209582	0.0223241	DownReg						Intron
Gabbr2	Astrocytes	0.221369	0.0109255	UpReg						Intron
Gabra4	Astrocytes	0.25862	7.70606e-05	UpReg						Intron	Promoter
Gadd45g	Astrocytes	-0.296937	0.000862329	DownReg			DistalIntergenic				Promoter
Galnt18	Astrocytes	0.210436	0.0329946	UpReg			DistalIntergenic			Intron	Promoter
Gas6	Astrocytes	0.318605	2.83439e-08	UpReg
Gdpd1	Astrocytes	0.237475	3.58038e-05	UpReg
Ghr	Astrocytes	0.239529	0.0100513	UpReg			DistalIntergenic			Intron	Promoter
Gls	Astrocytes	0.47493	4.35988e-13	UpReg			DistalIntergenic			Intron	Promoter
Glud1	Astrocytes	0.347987	8.32502e-11	UpReg
Glul	Astrocytes	0.219044	0.000730921	UpReg			DistalIntergenic				Promoter
Gm12353	Astrocytes	0.220898	0.0318185	UpReg
Gm16286	Astrocytes	-0.314414	8.79769e-06	DownReg
Gm44511	Astrocytes	-0.232506	0.00969125	DownReg
Gm4491	Astrocytes	-0.221211	0.0154932	DownReg
Gm45844	Astrocytes	0.201895	0.028299	UpReg
Gm47283	Astrocytes	0.303893	9.73835e-05	UpReg
Gm49336	Astrocytes	-0.20287	0.00018722	DownReg
Gm5089	Astrocytes	-0.242812	6.30166e-05	DownReg						Intron
Gm9925	Astrocytes	0.236262	0.00085749	UpReg
Gmfb	Astrocytes	-0.362937	6.60841e-17	DownReg
Gpc5	Astrocytes	0.223349	9.50742e-10	UpReg			DistalIntergenic
Gpcpd1	Astrocytes	-0.254578	0.00385976	DownReg
Gpm6a	Astrocytes	-0.226881	4.39652e-06	DownReg			DistalIntergenic			Intron	Promoter
Gpr137c	Astrocytes	-0.276502	0.000450278	DownReg
Gpr37l1	Astrocytes	-0.209486	0.000720255	DownReg
Gprasp1	Astrocytes	-0.24549	0.00136358	DownReg						Intron
Gpsm1	Astrocytes	0.250524	1.18286e-05	UpReg							Promoter
Gria1	Astrocytes	1.29624	1.728e-39	UpReg			DistalIntergenic			Intron	Promoter
Gria2	Astrocytes	0.363788	3.71385e-15	UpReg			DistalIntergenic			Intron	Promoter
Grik2	Astrocytes	0.253154	1.54114e-06	UpReg			DistalIntergenic		Exon	Intron	Promoter
Grin2c	Astrocytes	-0.240279	0.00283245	DownReg
Grina	Astrocytes	-0.358694	8.70246e-07	DownReg
Gsdme	Astrocytes	0.22637	0.00834724	UpReg						Intron
H3f3a	Astrocytes	-0.666844	1.15183e-28	DownReg
Hagh	Astrocytes	-0.302135	2.01767e-05	DownReg
Hdgf	Astrocytes	-0.264266	2.31854e-08	DownReg							Promoter
Heatr5b	Astrocytes	0.283673	8.04984e-05	UpReg
Herc6	Astrocytes	0.205735	0.024319	UpReg						Intron	Promoter
Hgf	Astrocytes	-0.206223	0.0214274	DownReg			DistalIntergenic			Intron
Hibch	Astrocytes	0.206817	0.0484409	UpReg
Higd1a	Astrocytes	0.224788	1.7796e-06	UpReg							Promoter
Hint2	Astrocytes	-0.342709	3.49981e-15	DownReg
Hivep3	Astrocytes	-0.237404	2.51415e-05	DownReg						Intron	Promoter
Hmgcr	Astrocytes	-0.262692	0.00433742	DownReg			DistalIntergenic				Promoter
Hmgn1	Astrocytes	-0.378012	2.61634e-10	DownReg
Hnrnpa1	Astrocytes	-0.335881	6.19295e-13	DownReg							Promoter
Hnrnpa2b1	Astrocytes	0.358449	4.75643e-18	UpReg							Promoter
Hnrnpk	Astrocytes	-0.500933	1.84411e-15	DownReg							Promoter
Hnrnpu	Astrocytes	0.213541	0.0109776	UpReg			DistalIntergenic
Hrh1	Astrocytes	0.271584	0.00200856	UpReg			DistalIntergenic			Intron
Hs3st3a1	Astrocytes	-0.537998	1.68798e-10	DownReg			DistalIntergenic
Hsbp1	Astrocytes	-0.357608	4.30903e-20	DownReg
Htra2	Astrocytes	0.257176	0.00120476	UpReg
Hunk	Astrocytes	-0.209826	0.0476755	DownReg			DistalIntergenic			Intron
Hypk	Astrocytes	-0.392726	3.22605e-17	DownReg
Idh3a	Astrocytes	-0.215119	3.28859e-06	DownReg							Promoter
Idh3b	Astrocytes	0.203409	0.0328704	UpReg
Idh3g	Astrocytes	0.272201	3.75112e-07	UpReg
Ift22	Astrocytes	-0.243104	1.03549e-07	DownReg							Promoter
Igsf11	Astrocytes	0.341766	6.76739e-07	UpReg					Exon	Intron
Ikzf2	Astrocytes	0.238559	0.00374158	UpReg			DistalIntergenic		Exon
Il1rapl1	Astrocytes	0.837469	2.9889e-39	UpReg			DistalIntergenic			Intron	Promoter
Impa1	Astrocytes	-0.333819	5.37948e-11	DownReg							Promoter
Inf2	Astrocytes	-0.314309	8.27823e-06	DownReg
Inhba	Astrocytes	-0.285098	2.54376e-14	DownReg						Intron	Promoter
Iqgap1	Astrocytes	0.24624	0.00785915	UpReg						Intron
Isca1	Astrocytes	-0.305145	1.67547e-15	DownReg							Promoter
Iscu	Astrocytes	-0.316423	3.48183e-15	DownReg							Promoter
Itgb1bp1	Astrocytes	-0.250589	4.02943e-14	DownReg						Intron
Itpa	Astrocytes	-0.347852	2.18321e-16	DownReg							Promoter
Itpr1	Astrocytes	0.231224	0.00381319	UpReg			DistalIntergenic		Exon	Intron	Promoter
Jade1	Astrocytes	-0.222635	0.00252094	DownReg						Intron
Jazf1	Astrocytes	-0.209654	0.0109419	DownReg	3_UTR		DistalIntergenic			Intron	Promoter
Josd2	Astrocytes	-0.251208	6.90298e-07	DownReg
Kank1	Astrocytes	0.28276	0.00616054	UpReg						Intron
Kansl1l	Astrocytes	0.295564	0.000299841	UpReg
Kcnd2	Astrocytes	1.2476	1.60728e-44	UpReg			DistalIntergenic			Intron
Kcnd3	Astrocytes	0.296629	0.00784281	UpReg						Intron
Kcnh5	Astrocytes	-0.241448	6.99098e-05	DownReg			DistalIntergenic		Exon	Intron	Promoter
Kcnn2	Astrocytes	0.281827	4.59896e-06	UpReg						Intron	Promoter
Kcnq3	Astrocytes	0.286678	0.00177497	UpReg			DistalIntergenic			Intron	Promoter
Kdelr1	Astrocytes	-0.212045	0.0175667	DownReg
Keap1	Astrocytes	-0.255474	3.80768e-07	DownReg							Promoter
Khdrbs3	Astrocytes	0.594576	1.81494e-24	UpReg						Intron	Promoter
Kif21a	Astrocytes	-0.230959	0.0107838	DownReg			DistalIntergenic			Intron	Promoter
Kif3a	Astrocytes	-0.435597	4.41322e-11	DownReg			DistalIntergenic
Klc1	Astrocytes	-0.442381	1.31272e-15	DownReg						Intron
Klhdc9	Astrocytes	-0.207673	8.26479e-09	DownReg
Klhl26	Astrocytes	-0.203648	0.0100759	DownReg
Klhl9	Astrocytes	-0.288563	2.40197e-13	DownReg							Promoter
Kmt5a	Astrocytes	-0.250137	5.65621e-05	DownReg							Promoter
Kpna6	Astrocytes	0.209892	0.0105547	UpReg							Promoter
Kpnb1	Astrocytes	0.292253	4.56448e-11	UpReg							Promoter
Krt10	Astrocytes	-0.651421	2.95225e-32	DownReg							Promoter
Lamtor3	Astrocytes	-0.223072	0.00283245	DownReg	3_UTR					Intron
Ldlr	Astrocytes	-0.208668	0.0287293	DownReg					Exon	Intron	Promoter
Lhcgr	Astrocytes	0.258332	0.0102853	UpReg			DistalIntergenic		Exon
Lmbrd2	Astrocytes	-0.377524	4.78835e-13	DownReg
Lonp1	Astrocytes	-0.307272	1.11272e-08	DownReg
Lrig1	Astrocytes	0.366156	0.000146276	UpReg			DistalIntergenic			Intron	Promoter
Lrmda	Astrocytes	0.321053	0.000450311	UpReg						Intron
Lrp1b	Astrocytes	0.449192	9.14068e-06	UpReg			DistalIntergenic			Intron
Lrp5	Astrocytes	-0.236455	0.00029672	DownReg						Intron
Lrpprc	Astrocytes	0.265342	0.000534068	UpReg					Exon	Intron	Promoter
Lrrc45	Astrocytes	0.247027	8.29069e-10	UpReg
Lrrc8c	Astrocytes	0.219496	0.0162826	UpReg			DistalIntergenic			Intron	Promoter
Lrtm2	Astrocytes	0.210009	2.97401e-09	UpReg						Intron	Promoter
Lsamp	Astrocytes	0.201517	1.30023e-13	UpReg			DistalIntergenic			Intron
Lsm7	Astrocytes	-0.275021	1.73177e-06	DownReg
Lsm8	Astrocytes	-0.218668	3.1136e-06	DownReg			DistalIntergenic		Exon
Luzp2	Astrocytes	-0.200767	0.000147333	DownReg			DistalIntergenic			Intron
Man2a1	Astrocytes	0.326067	3.37513e-09	UpReg			DistalIntergenic			Intron
Map2k1	Astrocytes	-0.752642	1.0337e-35	DownReg			DistalIntergenic			Intron	Promoter
Map2k5	Astrocytes	0.213176	0.0404661	UpReg						Intron
Mapk8ip1	Astrocytes	-0.420008	7.18032e-21	DownReg
Mboat7	Astrocytes	0.225626	5.08854e-18	UpReg
Mcrs1	Astrocytes	-0.260805	9.83615e-11	DownReg							Promoter
Me3	Astrocytes	-0.392354	3.89835e-09	DownReg					Exon	Intron
Med19	Astrocytes	-0.283181	1.41555e-11	DownReg
Mef2c	Astrocytes	0.513913	7.82835e-10	UpReg	3_UTR		DistalIntergenic			Intron	Promoter
Men1	Astrocytes	-0.214572	3.06145e-12	DownReg
Mfge8	Astrocytes	-0.297832	1.38654e-05	DownReg
Mfn1	Astrocytes	0.23131	0.0109255	UpReg
Mfn2	Astrocytes	-0.250112	0.00143915	DownReg
Mfsd14a	Astrocytes	0.361532	4.1073e-13	UpReg							Promoter
Mgat4c	Astrocytes	0.410092	3.82623e-11	UpReg			DistalIntergenic			Intron
Mgat5	Astrocytes	-0.322709	1.15495e-05	DownReg			DistalIntergenic			Intron
Mgll	Astrocytes	0.27391	0.000138542	UpReg						Intron	Promoter
Mib2	Astrocytes	-0.435264	1.73997e-16	DownReg			DistalIntergenic				Promoter
Mipol1	Astrocytes	0.205972	0.0478711	UpReg
Mlx	Astrocytes	-0.206315	6.37313e-08	DownReg							Promoter
Morf4l2	Astrocytes	-0.275015	0.000407004	DownReg							Promoter
Mphosph8	Astrocytes	-0.415026	5.12794e-09	DownReg							Promoter
Mpp6	Astrocytes	0.321582	2.23651e-05	UpReg			DistalIntergenic			Intron
Mrpl2	Astrocytes	-0.285321	4.10469e-08	DownReg
Mrpl32	Astrocytes	-0.284068	1.74436e-06	DownReg
Mrpl34	Astrocytes	0.350559	8.85866e-13	UpReg
Mrpl55	Astrocytes	-0.36867	2.40197e-13	DownReg							Promoter
Mrps12	Astrocytes	-0.238103	6.40659e-10	DownReg
Mrps21	Astrocytes	-0.247472	0.0106015	DownReg
Mrps33	Astrocytes	-0.6987	5.88677e-34	DownReg				Downstream
Msl3l2	Astrocytes	-0.282432	1.50381e-14	DownReg			DistalIntergenic			Intron
Msmo1	Astrocytes	-0.294539	8.25936e-07	DownReg				Downstream	Exon	Intron	Promoter
Mt1	Astrocytes	-0.218314	0.00428681	DownReg			DistalIntergenic		Exon
Mt2	Astrocytes	-0.291418	7.16117e-05	DownReg
Mt3	Astrocytes	-0.241487	0.00428764	DownReg			DistalIntergenic				Promoter
Mtln	Astrocytes	-0.26394	2.91535e-05	DownReg							Promoter
Mtmr6	Astrocytes	-0.287895	2.69439e-05	DownReg					Exon
Mtx1	Astrocytes	-0.221726	0.0425043	DownReg							Promoter
Myef2	Astrocytes	-0.210085	0.0143725	DownReg						Intron	Promoter
Myh14	Astrocytes	-0.20237	0.0283301	DownReg						Intron
N4bp1	Astrocytes	0.204453	0.00906351	UpReg			DistalIntergenic			Intron	Promoter
Nalcn	Astrocytes	0.236065	5.17608e-14	UpReg					Exon	Intron
Nap1l5	Astrocytes	-0.213706	1.28355e-05	DownReg
Nav3	Astrocytes	0.409961	8.25936e-07	UpReg			DistalIntergenic		Exon	Intron
Ncan	Astrocytes	-0.207649	0.014351	DownReg
Ncl	Astrocytes	-0.406553	2.06426e-13	DownReg
Ndst1	Astrocytes	-0.20245	0.0167916	DownReg
Ndufa6	Astrocytes	-0.834148	8.47843e-47	DownReg
Ndufc2	Astrocytes	-0.393151	6.49705e-11	DownReg							Promoter
Ndufv3	Astrocytes	-0.348773	2.39919e-08	DownReg			DistalIntergenic
Neu1	Astrocytes	-0.336613	9.61745e-09	DownReg							Promoter
Ngef	Astrocytes	-0.309014	0.000202331	DownReg						Intron	Promoter
Nhsl1	Astrocytes	0.298036	2.74422e-06	UpReg						Intron
Nkain2	Astrocytes	-0.607264	5.68246e-26	DownReg			DistalIntergenic		Exon	Intron	Promoter
Nol11	Astrocytes	-0.242901	0.00520702	DownReg							Promoter
Npas2	Astrocytes	0.468712	4.41322e-11	UpReg						Intron	Promoter
Npdc1	Astrocytes	-0.276036	5.20348e-09	DownReg
Nptn	Astrocytes	-0.241719	1.54247e-05	DownReg							Promoter
Nrcam	Astrocytes	0.230074	7.1173e-08	UpReg			DistalIntergenic		Exon	Intron	Promoter
Nrg1	Astrocytes	-1.91232	3.78998e-34	DownReg			DistalIntergenic			Intron	Promoter
Nrp1	Astrocytes	0.281936	0.00225703	UpReg						Intron
Nsmf	Astrocytes	-0.293562	0.000720255	DownReg
Ntrk3	Astrocytes	0.324352	1.2618e-06	UpReg			DistalIntergenic			Intron	Promoter
Odc1	Astrocytes	-0.290202	1.55751e-06	DownReg			DistalIntergenic				Promoter
Ost4	Astrocytes	-0.236043	9.10759e-05	DownReg
Otx1	Astrocytes	-0.205869	4.64884e-05	DownReg
P2rx4	Astrocytes	-0.211245	0.0157234	DownReg							Promoter
Pacsin2	Astrocytes	0.242206	5.49941e-07	UpReg						Intron	Promoter
Pak1	Astrocytes	0.209844	0.00172618	UpReg						Intron	Promoter
Pak1ip1	Astrocytes	-0.300979	1.68581e-14	DownReg
Pank4	Astrocytes	0.206243	4.57888e-05	UpReg							Promoter
Pax6	Astrocytes	-0.472717	6.14038e-11	DownReg							Promoter
Pcbp4	Astrocytes	-0.303983	4.94049e-07	DownReg
Pcdh11x	Astrocytes	0.259817	0.00162518	UpReg						Intron
Pcdh19	Astrocytes	0.265059	2.6089e-09	UpReg			DistalIntergenic				Promoter
Pcnp	Astrocytes	0.212614	0.0478886	UpReg							Promoter
Pde10a	Astrocytes	-0.745036	1.90979e-26	DownReg	3_UTR		DistalIntergenic			Intron	Promoter
Pde1c	Astrocytes	-0.584614	2.32589e-30	DownReg						Intron
Pde7b	Astrocytes	-0.282696	2.61605e-05	DownReg			DistalIntergenic			Intron
Pdzd2	Astrocytes	-0.570025	6.54105e-17	DownReg						Intron	Promoter
Pdzph1	Astrocytes	0.467148	4.41322e-11	UpReg						Intron
Pfdn4	Astrocytes	-0.226801	2.05028e-10	DownReg			DistalIntergenic
Pfdn6	Astrocytes	-0.207958	2.39919e-08	DownReg
Pgap1	Astrocytes	0.221465	0.0088862	UpReg			DistalIntergenic		Exon	Intron	Promoter
Phc3	Astrocytes	-0.256564	0.00971548	DownReg						Intron	Promoter
Phka1	Astrocytes	0.367867	1.67501e-11	UpReg							Promoter
Pik3ip1	Astrocytes	-0.265056	0.00358546	DownReg						Intron	Promoter
Pink1	Astrocytes	-0.391992	2.21808e-19	DownReg							Promoter
Pip4k2b	Astrocytes	-0.35718	1.20363e-11	DownReg						Intron
Pip4k2c	Astrocytes	0.228936	2.33795e-09	UpReg				Downstream	Exon		Promoter
Pir	Astrocytes	-0.205335	0.0362885	DownReg						Intron
Pja2	Astrocytes	-0.720696	4.19148e-37	DownReg			DistalIntergenic	Downstream		Intron	Promoter
Pkig	Astrocytes	0.270239	1.00462e-08	UpReg					Exon	Intron
Pkp4	Astrocytes	0.397558	5.34246e-08	UpReg						Intron	Promoter
Pla2g7	Astrocytes	-0.22045	0.00790433	DownReg
Plcb1	Astrocytes	0.220029	0.00439087	UpReg						Intron	Promoter
Plce1	Astrocytes	0.329156	3.51718e-06	UpReg						Intron
Plec	Astrocytes	-0.236594	5.65754e-10	DownReg							Promoter
Plekha5	Astrocytes	0.388788	4.81784e-08	UpReg			DistalIntergenic			Intron	Promoter
Plekhj1	Astrocytes	0.232002	1.37785e-06	UpReg							Promoter
Plod3	Astrocytes	0.204601	0.00422615	UpReg							Promoter
Pls1	Astrocytes	-0.257761	3.49144e-06	DownReg						Intron
Pmpcb	Astrocytes	-0.288023	1.46747e-08	DownReg
Pnpla7	Astrocytes	-0.303148	6.19125e-05	DownReg							Promoter
Polr2k	Astrocytes	-0.434319	1.20749e-22	DownReg
Pom121	Astrocytes	0.201984	6.70649e-12	UpReg				Downstream
Por	Astrocytes	-0.32174	0.000174265	DownReg						Intron
Ppdpf	Astrocytes	-0.405633	5.71187e-18	DownReg							Promoter
Ppia	Astrocytes	-0.431119	5.12029e-18	DownReg			DistalIntergenic				Promoter
Ppid	Astrocytes	-0.275269	0.00019899	DownReg							Promoter
Ppm1l	Astrocytes	0.350417	1.98075e-22	UpReg			DistalIntergenic			Intron
Ppp1r11	Astrocytes	-0.463349	1.7e-23	DownReg
Ppp1r9a	Astrocytes	-0.675539	9.96441e-34	DownReg					Exon	Intron	Promoter
Ppp2ca	Astrocytes	-0.333484	1.23409e-06	DownReg						Intron	Promoter
Ppp2r2b	Astrocytes	0.241175	4.26575e-07	UpReg			DistalIntergenic			Intron
Ppt2	Astrocytes	0.255087	7.03907e-11	UpReg							Promoter
Prdm16	Astrocytes	-0.21465	0.000624819	DownReg						Intron
Prdx6	Astrocytes	0.265018	2.01786e-06	UpReg							Promoter
Prex2	Astrocytes	-0.232024	2.62109e-08	DownReg			DistalIntergenic			Intron
Prickle1	Astrocytes	0.244366	0.000657438	UpReg			DistalIntergenic			Intron	Promoter
Prkaca	Astrocytes	0.209323	0.000693698	UpReg
Prkag2	Astrocytes	0.213627	0.0478886	UpReg					Exon	Intron	Promoter
Prkce	Astrocytes	-0.20668	0.0206007	DownReg	3_UTR					Intron
Prpf4b	Astrocytes	0.217607	0.000195089	UpReg			DistalIntergenic			Intron	Promoter
Prrc2b	Astrocytes	-0.460832	1.75742e-12	DownReg					Exon	Intron	Promoter
Prrx1	Astrocytes	0.249271	0.00296294	UpReg			DistalIntergenic			Intron	Promoter
Psap	Astrocytes	-0.616357	6.09673e-27	DownReg							Promoter
Psd2	Astrocytes	0.274484	0.00318679	UpReg			DistalIntergenic
Psenen	Astrocytes	-0.309154	5.86482e-11	DownReg
Psip1	Astrocytes	-0.281525	7.01116e-05	DownReg							Promoter
Psma1	Astrocytes	-0.287653	0.000483084	DownReg
Psma2	Astrocytes	-0.475185	1.20153e-25	DownReg
Psmb1	Astrocytes	-0.461884	4.77956e-14	DownReg
Psmb7	Astrocytes	-0.27913	1.34118e-06	DownReg			DistalIntergenic
Psmd4	Astrocytes	-0.30831	2.53384e-06	DownReg			DistalIntergenic
Psmd6	Astrocytes	-0.257102	9.41458e-13	DownReg
Psmd8	Astrocytes	-0.277855	7.46245e-08	DownReg
Ptma	Astrocytes	-0.363949	1.39835e-09	DownReg			DistalIntergenic				Promoter
Ptpn11	Astrocytes	-0.407701	1.94795e-15	DownReg	3_UTR		DistalIntergenic		Exon
Ptprj	Astrocytes	0.364952	3.52442e-06	UpReg	3_UTR		DistalIntergenic			Intron	Promoter
Ptprn2	Astrocytes	1.1288	3.31324e-71	UpReg			DistalIntergenic			Intron	Promoter
Ptprs	Astrocytes	-0.229919	0.00128386	DownReg			DistalIntergenic
Purb	Astrocytes	-0.444858	2.68242e-12	DownReg							Promoter
Qars	Astrocytes	-0.248784	2.49961e-08	DownReg
Rab3ip	Astrocytes	0.24502	0.000365577	UpReg
Rabggta	Astrocytes	0.238771	2.27673e-14	UpReg							Promoter
Ralyl	Astrocytes	0.257168	1.73708e-08	UpReg			DistalIntergenic			Intron	Promoter
Ranbp6	Astrocytes	0.221673	2.56658e-07	UpReg			DistalIntergenic
Rarb	Astrocytes	-0.212883	6.70495e-14	DownReg			DistalIntergenic			Intron
Rbck1	Astrocytes	0.352433	5.28428e-15	UpReg							Promoter
Rbmxl1	Astrocytes	-0.249682	0.00449083	DownReg
Rbx1	Astrocytes	-0.377788	1.64613e-08	DownReg							Promoter
Rc3h2	Astrocytes	-0.218488	0.0363579	DownReg	3_UTR						Promoter
Rdh14	Astrocytes	0.463974	8.56077e-22	UpReg			DistalIntergenic
Reep5	Astrocytes	-0.277988	0.000247837	DownReg						Intron
Retreg3	Astrocytes	-0.223496	0.0223921	DownReg
Rfx1	Astrocytes	0.233568	5.55364e-09	UpReg
Rgs3	Astrocytes	-0.24039	0.007868	DownReg							Promoter
Rnf126	Astrocytes	-0.314075	1.71644e-12	DownReg							Promoter
Rnf149	Astrocytes	-0.251312	7.31831e-11	DownReg							Promoter
Rnf215	Astrocytes	-0.210187	0.0278559	DownReg
Rnf220	Astrocytes	-0.247572	2.83433e-08	DownReg						Intron
Robo2	Astrocytes	-0.386546	7.51131e-05	DownReg			DistalIntergenic			Intron	Promoter
Rock2	Astrocytes	-0.343786	2.62109e-08	DownReg							Promoter
Rora	Astrocytes	0.220442	5.12029e-18	UpReg			DistalIntergenic			Intron
Rpa3	Astrocytes	-0.201561	3.16893e-06	DownReg
Rpgrip1	Astrocytes	-0.300592	2.48594e-10	DownReg							Promoter
Rpl21	Astrocytes	-0.229199	0.000252805	DownReg			DistalIntergenic				Promoter
Rpl22l1	Astrocytes	-0.218586	5.49403e-09	DownReg							Promoter
Rpl34	Astrocytes	-0.264815	2.28996e-05	DownReg						Intron	Promoter
Rpl41	Astrocytes	-0.377311	3.67928e-08	DownReg
Rpl6	Astrocytes	-0.411168	1.58585e-10	DownReg							Promoter
Rps19bp1	Astrocytes	-0.233293	2.78556e-09	DownReg
Rps21	Astrocytes	-0.243926	2.06092e-06	DownReg
Rps29	Astrocytes	-0.220881	8.93334e-05	DownReg			DistalIntergenic				Promoter
Rspo3	Astrocytes	0.235742	1.16729e-13	UpReg
Rsrp1	Astrocytes	-0.288944	7.48071e-07	DownReg
Samd4	Astrocytes	0.28153	0.00515578	UpReg						Intron	Promoter
Samd8	Astrocytes	-0.340689	1.85789e-10	DownReg
Samm50	Astrocytes	0.201623	8.41512e-07	UpReg						Intron	Promoter
Saraf	Astrocytes	-0.283056	0.00015241	DownReg							Promoter
Sars	Astrocytes	-0.29643	1.04612e-13	DownReg
Sbf1	Astrocytes	0.228695	0.0157525	UpReg
Scara3	Astrocytes	-0.308751	0.000199251	DownReg
Scd2	Astrocytes	0.396614	1.08204e-11	UpReg							Promoter
Scn8a	Astrocytes	0.246156	0.000160607	UpReg	3_UTR					Intron	Promoter
Sdf4	Astrocytes	-0.201377	0.0283301	DownReg							Promoter
Sdhb	Astrocytes	-0.527389	1.62769e-25	DownReg
Sdhd	Astrocytes	0.288053	3.4223e-15	UpReg	3_UTR
Sec14l1	Astrocytes	-0.396485	2.17288e-12	DownReg			DistalIntergenic			Intron	Promoter
Sec61b	Astrocytes	-0.273589	1.76273e-15	DownReg			DistalIntergenic
Sec62	Astrocytes	-0.282654	4.64884e-05	DownReg
Serbp1	Astrocytes	-0.61432	2.40874e-27	DownReg						Intron
Serf2	Astrocytes	-0.635501	1.92119e-27	DownReg
Sesn1	Astrocytes	-0.292385	4.97962e-05	DownReg						Intron	Promoter
Sesn3	Astrocytes	-0.272383	0.000909069	DownReg			DistalIntergenic
Setd7	Astrocytes	-0.238645	0.0132034	DownReg	3_UTR
Sf3b2	Astrocytes	-0.44079	4.75036e-18	DownReg
Sfr1	Astrocytes	0.496514	6.71859e-21	UpReg
Sgcd	Astrocytes	0.400791	2.19006e-05	UpReg			DistalIntergenic			Intron
Sgip1	Astrocytes	-0.343539	9.52347e-10	DownReg			DistalIntergenic		Exon	Intron	Promoter
Sgtb	Astrocytes	-0.231502	1.50617e-12	DownReg							Promoter
Shisa4	Astrocytes	-0.226947	0.00362682	DownReg				Downstream			Promoter
Shroom2	Astrocytes	0.216033	0.0357557	UpReg						Intron	Promoter
Shroom3	Astrocytes	-0.352491	0.000448587	DownReg			DistalIntergenic			Intron	Promoter
Sik2	Astrocytes	0.22235	0.0242549	UpReg						Intron	Promoter
Six3	Astrocytes	0.311704	7.17007e-05	UpReg			DistalIntergenic
Slc10a7	Astrocytes	0.304401	0.000297311	UpReg
Slc22a23	Astrocytes	0.311684	0.000283639	UpReg			DistalIntergenic			Intron	Promoter
Slc25a18	Astrocytes	0.239489	0.0142723	UpReg
Slc25a25	Astrocytes	-0.225974	9.46944e-09	DownReg			DistalIntergenic				Promoter
Slc25a3	Astrocytes	0.322885	4.62004e-08	UpReg							Promoter
Slc25a44	Astrocytes	-0.252915	3.48025e-06	DownReg
Slc35c2	Astrocytes	0.310476	1.17089e-16	UpReg							Promoter
Slc35f1	Astrocytes	0.23852	0.0286532	UpReg			DistalIntergenic			Intron
Slc36a1	Astrocytes	0.241819	1.32133e-10	UpReg
Slc38a3	Astrocytes	-0.214056	0.0127059	DownReg
Slc39a12	Astrocytes	0.284191	1.4224e-06	UpReg					Exon
Slc43a2	Astrocytes	-0.260138	0.00385976	DownReg	3_UTR						Promoter
Slc50a1	Astrocytes	0.207299	0.0192437	UpReg
Slc9a6	Astrocytes	0.277932	5.48121e-08	UpReg			DistalIntergenic			Intron	Promoter
Smim4	Astrocytes	0.208721	0.0490963	UpReg
Smpd1	Astrocytes	0.226517	0.000194492	UpReg			DistalIntergenic
Smpd4	Astrocytes	0.224494	4.74683e-05	UpReg
Snrpc	Astrocytes	-0.244527	8.70653e-09	DownReg
Snrpe	Astrocytes	-0.249467	2.02852e-06	DownReg
Snrpf	Astrocytes	-0.521648	2.56109e-29	DownReg							Promoter
Sntb1	Astrocytes	0.202741	0.0193588	UpReg			DistalIntergenic
Snx12	Astrocytes	0.221175	0.0497185	UpReg						Intron	Promoter
Sorbs2	Astrocytes	1.05058	3.68582e-63	UpReg						Intron	Promoter
Sorcs2	Astrocytes	0.243329	0.000187906	UpReg						Intron	Promoter
Sox9	Astrocytes	0.215534	0.00507037	UpReg
Spg21	Astrocytes	-0.204914	6.65984e-05	DownReg					Exon	Intron	Promoter
Spon1	Astrocytes	0.337612	5.03362e-06	UpReg			DistalIntergenic			Intron
Spryd7	Astrocytes	-0.292478	1.97017e-16	DownReg			DistalIntergenic			Intron	Promoter
Sptan1	Astrocytes	-0.444627	4.64443e-12	DownReg							Promoter
Sra1	Astrocytes	-0.370251	1.10897e-12	DownReg
Srpr	Astrocytes	-0.311491	1.11756e-06	DownReg
Srsf11	Astrocytes	0.201647	0.0474843	UpReg
Srsf3	Astrocytes	-0.201682	0.0472531	DownReg							Promoter
Ssh2	Astrocytes	0.226549	0.0332222	UpReg					Exon	Intron	Promoter
Ssr4	Astrocytes	0.328618	1.49055e-12	UpReg
St6galnac6	Astrocytes	-0.223648	6.35213e-11	DownReg
Stard3nl	Astrocytes	0.206329	0.00256148	UpReg							Promoter
Stk17b	Astrocytes	-0.225118	0.036352	DownReg
Stk3	Astrocytes	0.21611	0.0460308	UpReg					Exon	Intron
Strn	Astrocytes	-0.445135	3.25485e-20	DownReg							Promoter
Strn4	Astrocytes	0.383734	9.00724e-11	UpReg							Promoter
Stx16	Astrocytes	-0.205261	0.0224027	DownReg			DistalIntergenic
Stx1a	Astrocytes	0.242147	3.80629e-11	UpReg							Promoter
Sugt1	Astrocytes	-0.326809	7.51916e-06	DownReg							Promoter
Supt4a	Astrocytes	-0.318479	1.66787e-16	DownReg							Promoter
Sybu	Astrocytes	-0.224577	0.00383603	DownReg					Exon	Intron	Promoter
Tada3	Astrocytes	-0.210269	0.0221835	DownReg				Downstream
Taf1d	Astrocytes	-0.213997	0.026058	DownReg
Tbc1d10b	Astrocytes	-0.211003	3.94325e-05	DownReg
Tbc1d17	Astrocytes	-0.253178	2.61793e-08	DownReg
Tbrg1	Astrocytes	-0.3043	2.02852e-14	DownReg
Tcaf1	Astrocytes	-0.258589	0.000533851	DownReg
Tcf12	Astrocytes	0.235835	0.000212361	UpReg			DistalIntergenic		Exon	Intron	Promoter
Tecr	Astrocytes	0.362396	5.88138e-14	UpReg						Intron	Promoter
Terf2ip	Astrocytes	-0.326053	2.59639e-14	DownReg	3_UTR		DistalIntergenic
Tex264	Astrocytes	-0.207912	5.36307e-09	DownReg						Intron	Promoter
Thbs4	Astrocytes	-0.506259	5.02638e-06	DownReg						Intron
Thra	Astrocytes	-0.247785	1.35642e-07	DownReg						Intron	Promoter
Thsd4	Astrocytes	-0.26727	0.000324397	DownReg						Intron	Promoter
Thsd7a	Astrocytes	0.3626	7.82835e-10	UpReg			DistalIntergenic		Exon	Intron
Timm10b	Astrocytes	-0.577827	1.04264e-28	DownReg							Promoter
Timm9	Astrocytes	0.200958	0.0173623	UpReg
Tiparp	Astrocytes	-0.275651	0.000783085	DownReg			DistalIntergenic				Promoter
Tmcc2	Astrocytes	-0.365029	3.56702e-16	DownReg						Intron	Promoter
Tmeff1	Astrocytes	-0.412228	1.08958e-05	DownReg			DistalIntergenic			Intron	Promoter
Tmem38a	Astrocytes	0.4304	3.79216e-24	UpReg
Tmem59	Astrocytes	-0.21594	0.0065517	DownReg
Tnfaip8	Astrocytes	0.265935	0.00814638	UpReg
Trappc4	Astrocytes	-0.215097	3.35159e-07	DownReg
Trim2	Astrocytes	-0.214696	0.0105475	DownReg					Exon	Intron	Promoter
Trim9	Astrocytes	0.208649	0.00103468	UpReg			DistalIntergenic			Intron	Promoter
Trmt10c	Astrocytes	-0.20437	2.90572e-08	DownReg
Trp53bp2	Astrocytes	-0.262269	0.00258811	DownReg					Exon	Intron
Trpm3	Astrocytes	0.346114	4.29229e-11	UpReg			DistalIntergenic			Intron
Tsc22d1	Astrocytes	-0.397727	4.32547e-12	DownReg			DistalIntergenic			Intron	Promoter
Tsfm	Astrocytes	-0.255526	4.32344e-09	DownReg							Promoter
Tshz2	Astrocytes	0.322205	0.00364337	UpReg			DistalIntergenic			Intron
Tsn	Astrocytes	-0.435698	1.01478e-19	DownReg							Promoter
Tsnax	Astrocytes	-0.327543	9.64364e-11	DownReg
Tspan7	Astrocytes	-0.215271	6.37313e-08	DownReg			DistalIntergenic			Intron	Promoter
Tsr3	Astrocytes	-0.366616	2.94387e-16	DownReg
Ttc3	Astrocytes	-0.553037	4.87307e-22	DownReg			DistalIntergenic				Promoter
Ttc33	Astrocytes	0.312848	9.4418e-12	UpReg
Txnrd1	Astrocytes	-0.392917	4.17326e-16	DownReg					Exon	Intron	Promoter
Ubc	Astrocytes	-0.269157	1.53606e-08	DownReg				Downstream			Promoter
Ube2a	Astrocytes	-0.206025	9.29817e-09	DownReg
Ube2e2	Astrocytes	0.362516	4.94622e-07	UpReg			DistalIntergenic			Intron
Ube2g1	Astrocytes	0.214015	0.0232356	UpReg						Intron
Ube2h	Astrocytes	-0.214179	0.0394867	DownReg						Intron
Ube2z	Astrocytes	0.30846	5.89125e-10	UpReg							Promoter
Ube3a	Astrocytes	-0.309929	2.53933e-10	DownReg	3_UTR		DistalIntergenic				Promoter
Uchl3	Astrocytes	0.232723	0.00346492	UpReg
Ufc1	Astrocytes	-0.274742	7.75217e-15	DownReg
Unc5c	Astrocytes	-0.40616	4.97962e-05	DownReg			DistalIntergenic		Exon	Intron	Promoter
Unc79	Astrocytes	0.240852	0.000314412	UpReg			DistalIntergenic			Intron	Promoter
Upf1	Astrocytes	0.226028	2.91124e-09	UpReg							Promoter
Use1	Astrocytes	-0.260975	7.67641e-12	DownReg
Usp11	Astrocytes	-0.240647	0.00220955	DownReg			DistalIntergenic
Usp14	Astrocytes	-0.226957	0.00631154	DownReg							Promoter
Usp5	Astrocytes	-0.238065	0.000421094	DownReg							Promoter
Vamp2	Astrocytes	0.542474	1.9334e-20	UpReg							Promoter
Vcp	Astrocytes	-0.555798	1.17089e-16	DownReg
Vdac2	Astrocytes	-0.630377	1.35231e-34	DownReg
Vkorc1	Astrocytes	0.21305	7.4452e-10	UpReg							Promoter
Vmp1	Astrocytes	-0.421111	7.65465e-12	DownReg						Intron	Promoter
Wbp4	Astrocytes	-0.500713	1.18699e-16	DownReg							Promoter
Wdr17	Astrocytes	0.261955	6.26349e-14	UpReg			DistalIntergenic			Intron
Wdr6	Astrocytes	-0.229334	7.09251e-07	DownReg
Wdr61	Astrocytes	-0.255606	1.79833e-05	DownReg
Wdr74	Astrocytes	-0.221259	4.77494e-10	DownReg
Xpr1	Astrocytes	0.250577	0.000711517	UpReg			DistalIntergenic			Intron
Yme1l1	Astrocytes	-0.224168	0.00407861	DownReg
Ypel3	Astrocytes	-0.411589	1.14361e-13	DownReg
Ywhaq	Astrocytes	-0.314477	5.61524e-09	DownReg			DistalIntergenic				Promoter
Zbtb7a	Astrocytes	-0.203467	0.0192092	DownReg
Zc3h15	Astrocytes	-0.507504	3.98572e-14	DownReg			DistalIntergenic				Promoter
Zcrb1	Astrocytes	-0.225058	2.25786e-06	DownReg			DistalIntergenic				Promoter
Zer1	Astrocytes	-0.208846	0.0474843	DownReg
Znhit1	Astrocytes	-0.369715	2.73542e-19	DownReg
Znrd1	Astrocytes	-0.21411	1.88885e-06	DownReg							Promoter
Znrf1	Astrocytes	0.309715	5.47415e-05	UpReg						Intron	Promoter
Zswim5	Astrocytes	0.278565	0.000799006	UpReg
4930452B06Rik	MSN_Drd1+_2	-0.238165	0.0257732	DownReg						Intron
5530401A14Rik	MSN_Drd1+_2	0.29771	0.000318778	UpReg						Intron
6330403K07Rik	MSN_Drd1+_2	0.2732	4.35346e-05	UpReg			DistalIntergenic
Abhd17a	MSN_Drd1+_2	0.310177	3.16926e-08	UpReg							Promoter
Abhd8	MSN_Drd1+_2	0.26843	0.000468469	UpReg
Ablim1	MSN_Drd1+_2	-0.208348	4.92328e-05	DownReg						Intron	Promoter
Acsl3	MSN_Drd1+_2	0.438002	2.24546e-08	UpReg
Actb	MSN_Drd1+_2	0.328664	3.11929e-05	UpReg
Actg1	MSN_Drd1+_2	0.480118	2.93001e-09	UpReg
Adgrb1	MSN_Drd1+_2	-0.241766	0.00417256	DownReg			DistalIntergenic			Intron	Promoter
Adss	MSN_Drd1+_2	-0.230641	0.00291399	DownReg
Aldoa	MSN_Drd1+_2	0.261988	0.00791664	UpReg							Promoter
Ankrd13a	MSN_Drd1+_2	-0.222905	0.00298833	DownReg							Promoter
Ano3	MSN_Drd1+_2	-0.41671	5.61883e-08	DownReg						Intron
Ap3m1	MSN_Drd1+_2	0.231752	0.0025968	UpReg
Aplp1	MSN_Drd1+_2	0.333644	6.03645e-06	UpReg							Promoter
Apoe	MSN_Drd1+_2	0.600399	1.61846e-28	UpReg
Arl6ip1	MSN_Drd1+_2	0.467704	3.90749e-12	UpReg							Promoter
Armc2	MSN_Drd1+_2	0.202622	0.00829596	UpReg			DistalIntergenic
Atp1a2	MSN_Drd1+_2	0.20284	1.48401e-06	UpReg
Atp1b1	MSN_Drd1+_2	0.355657	1.84016e-08	UpReg			DistalIntergenic				Promoter
Atp2a2	MSN_Drd1+_2	0.222715	3.72018e-07	UpReg			DistalIntergenic				Promoter
Atp5g3	MSN_Drd1+_2	0.375809	1.23057e-08	UpReg			DistalIntergenic
Atp5h	MSN_Drd1+_2	0.206384	0.00954858	UpReg							Promoter
Atp5j	MSN_Drd1+_2	0.258809	0.000303909	UpReg							Promoter
Atp6ap2	MSN_Drd1+_2	0.503005	2.17205e-11	UpReg			DistalIntergenic			Intron
Atp6v0c	MSN_Drd1+_2	0.309677	0.00101979	UpReg
Atxn7l3b	MSN_Drd1+_2	0.389428	5.61883e-08	UpReg			DistalIntergenic			Intron
Bag1	MSN_Drd1+_2	0.266182	1.74492e-06	UpReg							Promoter
Bcap31	MSN_Drd1+_2	0.247296	0.000127206	UpReg
Bri3	MSN_Drd1+_2	0.23543	0.00225511	UpReg
Bscl2	MSN_Drd1+_2	0.205702	0.0136718	UpReg						Intron	Promoter
Btf3l4	MSN_Drd1+_2	-0.206471	0.0168512	DownReg
Cadm2	MSN_Drd1+_2	-0.249951	1.14456e-06	DownReg			DistalIntergenic			Intron	Promoter
Cadm4	MSN_Drd1+_2	0.345054	1.28911e-15	UpReg			DistalIntergenic			Intron	Promoter
Calm1	MSN_Drd1+_2	0.477213	2.03588e-06	UpReg			DistalIntergenic				Promoter
Camk2n1	MSN_Drd1+_2	0.214936	0.000349715	UpReg			DistalIntergenic
Capza2	MSN_Drd1+_2	0.220964	3.1678e-05	UpReg	3_UTR		DistalIntergenic			Intron
Cct3	MSN_Drd1+_2	0.207572	0.0194825	UpReg							Promoter
Cct7	MSN_Drd1+_2	0.224533	0.00258068	UpReg							Promoter
Cct8	MSN_Drd1+_2	0.227073	0.0038616	UpReg
Cd81	MSN_Drd1+_2	0.478096	2.43036e-16	UpReg
Cdh13	MSN_Drd1+_2	-0.242575	0.0150652	DownReg			DistalIntergenic			Intron
Cdipt	MSN_Drd1+_2	0.388467	3.7814e-13	UpReg				Downstream
Cdk5r1	MSN_Drd1+_2	0.24703	0.000202689	UpReg						Intron	Promoter
Celf3	MSN_Drd1+_2	-0.280455	3.91656e-05	DownReg							Promoter
Cend1	MSN_Drd1+_2	0.295224	8.03063e-09	UpReg
Chchd2	MSN_Drd1+_2	0.278887	1.62104e-06	UpReg
Chil5	MSN_Drd1+_2	0.222945	0.00306351	UpReg
Cisd1	MSN_Drd1+_2	0.210687	2.63193e-05	UpReg
Ckb	MSN_Drd1+_2	0.24463	0.00379164	UpReg							Promoter
Clu	MSN_Drd1+_2	0.26752	3.33412e-12	UpReg							Promoter
Cnih2	MSN_Drd1+_2	0.218821	0.00924146	UpReg
Cntn3	MSN_Drd1+_2	-0.211918	0.0240623	DownReg			DistalIntergenic			Intron
Cntnap3	MSN_Drd1+_2	-0.282945	0.000893979	DownReg			DistalIntergenic			Intron
Col11a1	MSN_Drd1+_2	-0.238921	0.00185148	DownReg						Intron
Cox5a	MSN_Drd1+_2	0.421641	6.45627e-08	UpReg							Promoter
Cox6c	MSN_Drd1+_2	0.210699	0.00800266	UpReg			DistalIntergenic			Intron
Cox7c	MSN_Drd1+_2	0.270056	0.000387188	UpReg			DistalIntergenic
Cox8a	MSN_Drd1+_2	0.240082	0.000483193	UpReg
Crip2	MSN_Drd1+_2	0.20585	0.015887	UpReg							Promoter
Crym	MSN_Drd1+_2	0.555617	3.3895e-11	UpReg
Cspg5	MSN_Drd1+_2	0.849361	6.06388e-33	UpReg							Promoter
Cst3	MSN_Drd1+_2	0.616743	1.61846e-28	UpReg							Promoter
Ctsl	MSN_Drd1+_2	0.313424	1.93696e-10	UpReg
Cul1	MSN_Drd1+_2	0.217408	1.22338e-06	UpReg						Intron
Cuta	MSN_Drd1+_2	0.27082	5.54374e-09	UpReg							Promoter
Cyc1	MSN_Drd1+_2	0.287563	0.000136747	UpReg
Cycs	MSN_Drd1+_2	0.202712	0.00220039	UpReg			DistalIntergenic				Promoter
Dad1	MSN_Drd1+_2	0.206525	0.000547319	UpReg			DistalIntergenic			Intron
Ddx17	MSN_Drd1+_2	-0.218443	0.0190168	DownReg	3_UTR						Promoter
Ddx24	MSN_Drd1+_2	0.227233	0.00138875	UpReg							Promoter
Degs1	MSN_Drd1+_2	0.218318	1.26101e-08	UpReg							Promoter
Dgki	MSN_Drd1+_2	-0.227757	0.00103424	DownReg						Intron	Promoter
Dnajb11	MSN_Drd1+_2	0.343332	4.86752e-11	UpReg
Dnajb5	MSN_Drd1+_2	-0.201002	0.01183	DownReg							Promoter
Dot1l	MSN_Drd1+_2	-0.202437	0.0011784	DownReg			DistalIntergenic			Intron	Promoter
Dpm3	MSN_Drd1+_2	0.211604	0.00642252	UpReg							Promoter
Dscam	MSN_Drd1+_2	0.225431	0.0170671	UpReg			DistalIntergenic		Exon	Intron
Dscaml1	MSN_Drd1+_2	0.251731	0.0167117	UpReg						Intron	Promoter
Dynll1	MSN_Drd1+_2	-0.275248	7.25555e-10	DownReg
Edil3	MSN_Drd1+_2	0.671088	1.90014e-27	UpReg			DistalIntergenic			Intron
Eef1a1	MSN_Drd1+_2	0.337648	0.000243367	UpReg	3_UTR		DistalIntergenic				Promoter
Efnb3	MSN_Drd1+_2	0.214399	0.0393853	UpReg
Egfp	MSN_Drd1+_2	1.19253	2.93996e-36	UpReg
Eif1	MSN_Drd1+_2	0.716467	1.62244e-14	UpReg			DistalIntergenic				Promoter
Eif1b	MSN_Drd1+_2	0.332227	0.000223074	UpReg			DistalIntergenic				Promoter
Eif4a2	MSN_Drd1+_2	0.385871	2.83789e-07	UpReg							Promoter
Emc4	MSN_Drd1+_2	0.235592	0.0035536	UpReg
Emc7	MSN_Drd1+_2	0.523911	6.115e-18	UpReg
Eml6	MSN_Drd1+_2	0.200629	0.000635116	UpReg						Intron
Enpp5	MSN_Drd1+_2	0.544409	2.31753e-14	UpReg							Promoter
Esd	MSN_Drd1+_2	0.371402	1.01068e-07	UpReg
Fabp5	MSN_Drd1+_2	0.216139	9.47935e-08	UpReg			DistalIntergenic				Promoter
Faim2	MSN_Drd1+_2	0.220644	0.023124	UpReg						Intron
Fat3	MSN_Drd1+_2	-0.206967	0.0151155	DownReg			DistalIntergenic			Intron	Promoter
Fau	MSN_Drd1+_2	0.48382	1.34789e-10	UpReg						Intron	Promoter
Fbxl19	MSN_Drd1+_2	-0.214102	0.000587193	DownReg
Foxp1	MSN_Drd1+_2	-0.216685	0.00615941	DownReg			DistalIntergenic	Downstream		Intron	Promoter
Frmd4b	MSN_Drd1+_2	-0.268743	0.00134832	DownReg						Intron
Fth1	MSN_Drd1+_2	0.77979	5.61023e-29	UpReg							Promoter
Ftl1	MSN_Drd1+_2	0.282913	6.03645e-06	UpReg							Promoter
Gaa	MSN_Drd1+_2	0.497459	4.45594e-14	UpReg							Promoter
Gabarapl1	MSN_Drd1+_2	0.207108	0.0112624	UpReg							Promoter
Gabra5	MSN_Drd1+_2	0.249813	0.00334768	UpReg						Intron
Gapdh	MSN_Drd1+_2	0.330622	0.000877073	UpReg							Promoter
Gde1	MSN_Drd1+_2	0.598591	1.46438e-22	UpReg
Ghitm	MSN_Drd1+_2	0.326264	7.77344e-09	UpReg			DistalIntergenic
Glul	MSN_Drd1+_2	0.274807	3.93882e-13	UpReg			DistalIntergenic				Promoter
Gm11099	MSN_Drd1+_2	0.229971	0.0173672	UpReg
Got1	MSN_Drd1+_2	0.459	4.10024e-10	UpReg							Promoter
Gpcpd1	MSN_Drd1+_2	-0.21311	0.00334876	DownReg
Gpm6b	MSN_Drd1+_2	-0.295179	1.62649e-05	DownReg						Intron
Gpr22	MSN_Drd1+_2	0.211782	1.74492e-06	UpReg					Exon	Intron	Promoter
Gpr83	MSN_Drd1+_2	-0.210865	8.7303e-05	DownReg	3_UTR				Exon
Gria4	MSN_Drd1+_2	0.349853	2.43329e-06	UpReg						Intron
Grik5	MSN_Drd1+_2	-0.254511	0.000561066	DownReg						Intron
Grip1	MSN_Drd1+_2	-0.214757	4.61657e-05	DownReg						Intron
Hecw2	MSN_Drd1+_2	-0.24196	7.40795e-05	DownReg						Intron
Herpud1	MSN_Drd1+_2	0.248746	5.31503e-07	UpReg							Promoter
Hnrnpa2b1	MSN_Drd1+_2	0.201682	0.0001087	UpReg							Promoter
Hp1bp3	MSN_Drd1+_2	0.202269	0.000733842	UpReg							Promoter
Hs6st3	MSN_Drd1+_2	-0.241175	0.00515026	DownReg						Intron	Promoter
Hsp90aa1	MSN_Drd1+_2	0.491165	1.02308e-11	UpReg							Promoter
Hsp90ab1	MSN_Drd1+_2	0.57887	8.37752e-08	UpReg							Promoter
Hsp90b1	MSN_Drd1+_2	0.459855	7.27402e-11	UpReg							Promoter
Hspa13	MSN_Drd1+_2	0.225919	5.06628e-05	UpReg							Promoter
Hspa8	MSN_Drd1+_2	0.574908	5.4608e-14	UpReg							Promoter
Hspd1	MSN_Drd1+_2	0.33778	4.29858e-07	UpReg
Hsph1	MSN_Drd1+_2	0.54195	5.82748e-18	UpReg						Intron	Promoter
Htr2c	MSN_Drd1+_2	0.257263	0.0222972	UpReg			DistalIntergenic
Igsf8	MSN_Drd1+_2	0.346804	6.47069e-07	UpReg							Promoter
Itm2b	MSN_Drd1+_2	0.831278	2.76316e-25	UpReg			DistalIntergenic				Promoter
Itm2c	MSN_Drd1+_2	0.395984	1.17202e-06	UpReg			DistalIntergenic				Promoter
Jund	MSN_Drd1+_2	0.532217	1.75131e-11	UpReg							Promoter
Kansl1l	MSN_Drd1+_2	0.210045	0.000222168	UpReg
Kbtbd11	MSN_Drd1+_2	0.221986	0.00103424	UpReg
Kcnk1	MSN_Drd1+_2	0.274956	1.11382e-09	UpReg			DistalIntergenic			Intron	Promoter
Kidins220	MSN_Drd1+_2	-0.271441	0.000371185	DownReg	3_UTR				Exon	Intron	Promoter
Kif1b	MSN_Drd1+_2	0.218086	0.0001617	UpReg					Exon		Promoter
Kirrel3	MSN_Drd1+_2	-0.254102	0.0183557	DownReg			DistalIntergenic		Exon	Intron	Promoter
Lamp1	MSN_Drd1+_2	0.697007	1.57912e-31	UpReg
Ldlrad4	MSN_Drd1+_2	-0.223161	0.00602365	DownReg						Intron	Promoter
Lingo1	MSN_Drd1+_2	0.230898	0.000158562	UpReg						Intron	Promoter
Lingo2	MSN_Drd1+_2	0.439004	0.012087	UpReg			DistalIntergenic			Intron	Promoter
Lingo3	MSN_Drd1+_2	-0.241958	0.00267474	DownReg
Lrp12	MSN_Drd1+_2	-0.21832	0.000323851	DownReg						Intron	Promoter
Lrrk2	MSN_Drd1+_2	-0.275679	0.00237978	DownReg			DistalIntergenic			Intron
Lrrtm4	MSN_Drd1+_2	0.2525	0.00436828	UpReg			DistalIntergenic			Intron	Promoter
Lrtm1	MSN_Drd1+_2	0.261243	0.00218528	UpReg
Ly6h	MSN_Drd1+_2	0.239526	1.2158e-08	UpReg
Maged1	MSN_Drd1+_2	0.213945	0.00515479	UpReg							Promoter
Magee1	MSN_Drd1+_2	0.204244	9.47935e-08	UpReg
Maml3	MSN_Drd1+_2	-0.403474	1.37652e-05	DownReg					Exon	Intron	Promoter
Man2a2	MSN_Drd1+_2	-0.304533	0.000233962	DownReg
Map1a	MSN_Drd1+_2	0.292421	2.35924e-05	UpReg							Promoter
Map1lc3b	MSN_Drd1+_2	0.285671	2.88181e-05	UpReg						Intron	Promoter
Mapk4	MSN_Drd1+_2	-0.241639	0.00108367	DownReg			DistalIntergenic				Promoter
Marcks	MSN_Drd1+_2	0.21662	0.0149176	UpReg			DistalIntergenic			Intron	Promoter
Mb21d2	MSN_Drd1+_2	0.241954	0.00267474	UpReg			DistalIntergenic			Intron	Promoter
Mbp	MSN_Drd1+_2	0.537819	1.15295e-19	UpReg	3_UTR					Intron	Promoter
Mdh1	MSN_Drd1+_2	0.253497	2.65385e-08	UpReg							Promoter
Mfge8	MSN_Drd1+_2	0.202533	0.000136747	UpReg
Mib1	MSN_Drd1+_2	-0.20188	0.00515026	DownReg	3_UTR						Promoter
Mpc2	MSN_Drd1+_2	0.201782	0.00387691	UpReg
Mrfap1	MSN_Drd1+_2	0.408942	2.8932e-09	UpReg							Promoter
Mrps34	MSN_Drd1+_2	0.248549	0.000132856	UpReg
Msmo1	MSN_Drd1+_2	0.255862	5.41648e-06	UpReg				Downstream	Exon	Intron	Promoter
Msra	MSN_Drd1+_2	-0.225952	0.000325742	DownReg			DistalIntergenic			Intron	Promoter
Mt1	MSN_Drd1+_2	0.578219	4.91394e-12	UpReg			DistalIntergenic		Exon
Mt3	MSN_Drd1+_2	0.361722	1.03833e-07	UpReg			DistalIntergenic				Promoter
Myo1b	MSN_Drd1+_2	-0.295317	7.63817e-06	DownReg						Intron	Promoter
Naca	MSN_Drd1+_2	0.31957	0.000187404	UpReg							Promoter
Nav2	MSN_Drd1+_2	-0.271431	6.95504e-06	DownReg			DistalIntergenic			Intron	Promoter
Nceh1	MSN_Drd1+_2	0.359263	9.46811e-08	UpReg
Ndrg2	MSN_Drd1+_2	0.21121	7.77602e-10	UpReg
Ndufa4	MSN_Drd1+_2	0.241881	1.76656e-05	UpReg			DistalIntergenic
Ndufa5	MSN_Drd1+_2	0.222323	0.00506087	UpReg
Ndufa7	MSN_Drd1+_2	-0.281075	9.67189e-07	DownReg
Ndufab1	MSN_Drd1+_2	0.265043	1.81566e-05	UpReg							Promoter
Ndufb2	MSN_Drd1+_2	0.207821	0.0043499	UpReg							Promoter
Ndufb4	MSN_Drd1+_2	-0.246814	0.000162359	DownReg			DistalIntergenic
Ndufc2	MSN_Drd1+_2	0.245498	0.00100475	UpReg							Promoter
Ndufs2	MSN_Drd1+_2	0.210976	0.000357795	UpReg
Ndufv1	MSN_Drd1+_2	0.277356	0.000119762	UpReg							Promoter
Nebl	MSN_Drd1+_2	-0.24695	0.00139082	DownReg			DistalIntergenic			Intron	Promoter
Necab1	MSN_Drd1+_2	-0.248746	9.67189e-07	DownReg			DistalIntergenic			Intron	Promoter
Nefl	MSN_Drd1+_2	0.229701	3.94286e-10	UpReg	3_UTR		DistalIntergenic		Exon
Nme7	MSN_Drd1+_2	0.235977	0.000158562	UpReg	3_UTR				Exon
Npffr2	MSN_Drd1+_2	-0.290178	0.000352973	DownReg			DistalIntergenic		Exon
Npm1	MSN_Drd1+_2	0.557713	1.94196e-16	UpReg							Promoter
Nr3c1	MSN_Drd1+_2	0.203292	0.0438936	UpReg			DistalIntergenic				Promoter
Nr4a1	MSN_Drd1+_2	-0.241643	0.00161099	DownReg			DistalIntergenic				Promoter
Nrgn	MSN_Drd1+_2	-0.25085	0.00809563	DownReg
Nsg1	MSN_Drd1+_2	0.28894	0.00100416	UpReg						Intron	Promoter
Nsun6	MSN_Drd1+_2	-0.205881	0.00142767	DownReg							Promoter
Nudc	MSN_Drd1+_2	0.344882	1.25852e-08	UpReg							Promoter
Oprm1	MSN_Drd1+_2	0.249073	0.00276318	UpReg	3_UTR		DistalIntergenic
Osbpl8	MSN_Drd1+_2	-0.259973	0.0032188	DownReg			DistalIntergenic			Intron	Promoter
Oxr1	MSN_Drd1+_2	-0.224093	0.030334	DownReg			DistalIntergenic			Intron
Pafah1b1	MSN_Drd1+_2	0.203975	0.000276299	UpReg							Promoter
Pam	MSN_Drd1+_2	-0.238599	0.00085541	DownReg						Intron	Promoter
Parn	MSN_Drd1+_2	-0.208535	0.00396468	DownReg	3_UTR						Promoter
Pcdh11x	MSN_Drd1+_2	0.328923	4.19406e-06	UpReg						Intron
Pcdh7	MSN_Drd1+_2	-0.235408	4.9957e-05	DownReg						Intron	Promoter
Pcsk1n	MSN_Drd1+_2	0.592194	1.28533e-10	UpReg
Pde7b	MSN_Drd1+_2	-0.305913	0.000719677	DownReg			DistalIntergenic			Intron
Pdia3	MSN_Drd1+_2	0.66086	1.90014e-27	UpReg
Pdpk1	MSN_Drd1+_2	0.236933	0.00326752	UpReg						Intron
Pebp1	MSN_Drd1+_2	0.353817	0.0001617	UpReg							Promoter
Pfdn5	MSN_Drd1+_2	0.228682	2.85992e-06	UpReg							Promoter
Pgam1	MSN_Drd1+_2	0.28703	1.50974e-05	UpReg			DistalIntergenic	Downstream			Promoter
Pgk1	MSN_Drd1+_2	0.219691	8.5205e-07	UpReg	3_UTR						Promoter
Pkm	MSN_Drd1+_2	0.277184	0.00223147	UpReg					Exon		Promoter
Pld5	MSN_Drd1+_2	0.209625	0.0435851	UpReg			DistalIntergenic
Plp1	MSN_Drd1+_2	0.277346	3.33412e-12	UpReg	3_UTR						Promoter
Pnmal1	MSN_Drd1+_2	0.280101	2.32622e-05	UpReg			DistalIntergenic				Promoter
Pnmal2	MSN_Drd1+_2	0.489927	8.68984e-11	UpReg			DistalIntergenic
Ppia	MSN_Drd1+_2	0.414031	9.82235e-07	UpReg			DistalIntergenic				Promoter
Prdx1	MSN_Drd1+_2	0.320342	9.59509e-08	UpReg			DistalIntergenic
Prdx5	MSN_Drd1+_2	0.320358	8.51782e-05	UpReg							Promoter
Prdx6	MSN_Drd1+_2	0.241112	0.000169649	UpReg							Promoter
Prkg1	MSN_Drd1+_2	0.328024	0.0117433	UpReg						Intron	Promoter
Prnp	MSN_Drd1+_2	0.27887	3.65626e-07	UpReg			DistalIntergenic
Prr7	MSN_Drd1+_2	0.30464	0.000317081	UpReg						Intron	Promoter
Psap	MSN_Drd1+_2	0.630656	2.6339e-16	UpReg							Promoter
Psd3	MSN_Drd1+_2	-0.221624	0.000713619	DownReg						Intron	Promoter
Psenen	MSN_Drd1+_2	0.241371	0.000196819	UpReg
Psma4	MSN_Drd1+_2	0.236264	0.000513592	UpReg
Psmd2	MSN_Drd1+_2	0.213194	0.00280982	UpReg
Ptgds	MSN_Drd1+_2	0.291734	2.0106e-10	UpReg
Ptma	MSN_Drd1+_2	0.347045	0.000301109	UpReg			DistalIntergenic				Promoter
Ptn	MSN_Drd1+_2	0.484319	2.02956e-22	UpReg			DistalIntergenic	Downstream		Intron
Ptpre	MSN_Drd1+_2	-0.221395	0.0452363	DownReg						Intron
Ptprn	MSN_Drd1+_2	-0.257286	0.00463689	DownReg			DistalIntergenic				Promoter
Qdpr	MSN_Drd1+_2	0.202815	3.94286e-10	UpReg
Rab14	MSN_Drd1+_2	0.41359	2.55695e-08	UpReg							Promoter
Rab3a	MSN_Drd1+_2	0.29095	4.10406e-05	UpReg							Promoter
Ralgapa2	MSN_Drd1+_2	-0.280195	0.00016624	DownReg						Intron
Rapgef4	MSN_Drd1+_2	-0.240075	0.000522471	DownReg			DistalIntergenic			Intron	Promoter
Rasgef1b	MSN_Drd1+_2	-0.255166	0.00879116	DownReg			DistalIntergenic			Intron
Reep5	MSN_Drd1+_2	0.4464	2.84861e-15	UpReg						Intron
Rhobtb2	MSN_Drd1+_2	-0.225551	0.00952083	DownReg					Exon		Promoter
Rnf187	MSN_Drd1+_2	0.20905	0.00194835	UpReg							Promoter
Rnf220	MSN_Drd1+_2	0.239666	0.000243848	UpReg						Intron
Rpl11	MSN_Drd1+_2	0.316677	4.76373e-09	UpReg
Rpl13	MSN_Drd1+_2	0.283549	0.000686938	UpReg							Promoter
Rpl18	MSN_Drd1+_2	0.228084	3.80184e-06	UpReg							Promoter
Rpl18a	MSN_Drd1+_2	0.242806	0.000355254	UpReg							Promoter
Rpl21	MSN_Drd1+_2	0.376489	1.90189e-08	UpReg			DistalIntergenic				Promoter
Rpl22l1	MSN_Drd1+_2	-0.287326	1.25537e-08	DownReg							Promoter
Rpl23	MSN_Drd1+_2	0.234773	0.000204413	UpReg
Rpl28	MSN_Drd1+_2	0.359111	2.94994e-12	UpReg
Rpl3	MSN_Drd1+_2	0.226462	0.00155161	UpReg							Promoter
Rpl30	MSN_Drd1+_2	0.349048	3.18511e-05	UpReg
Rpl41	MSN_Drd1+_2	0.266954	0.00192265	UpReg
Rpn1	MSN_Drd1+_2	0.317317	1.66964e-05	UpReg
Rps13	MSN_Drd1+_2	0.266304	0.00115429	UpReg						Intron	Promoter
Rps2	MSN_Drd1+_2	0.376721	2.85992e-06	UpReg
Rps20	MSN_Drd1+_2	0.351427	0.000106606	UpReg
Rps23	MSN_Drd1+_2	0.409267	2.93001e-09	UpReg						Intron	Promoter
Rps24	MSN_Drd1+_2	0.207434	0.00201768	UpReg			DistalIntergenic		Exon	Intron	Promoter
Rps27	MSN_Drd1+_2	0.269872	0.000283778	UpReg
Rps27a	MSN_Drd1+_2	0.444209	9.44908e-11	UpReg
Rps3a1	MSN_Drd1+_2	0.3375	1.69557e-12	UpReg
Rps8	MSN_Drd1+_2	0.507768	1.73246e-11	UpReg
Rps9	MSN_Drd1+_2	0.270948	0.000119762	UpReg
Rpsa	MSN_Drd1+_2	0.449209	4.38585e-10	UpReg
Rreb1	MSN_Drd1+_2	0.230223	0.0158968	UpReg			DistalIntergenic			Intron	Promoter
Rsf1	MSN_Drd1+_2	0.224685	0.000604211	UpReg
Rsph3a	MSN_Drd1+_2	0.228398	0.00454249	UpReg
Rsrp1	MSN_Drd1+_2	-0.220488	0.0013145	DownReg
Rxrg	MSN_Drd1+_2	-0.216993	1.65624e-05	DownReg			DistalIntergenic				Promoter
Saraf	MSN_Drd1+_2	0.394317	8.57763e-10	UpReg							Promoter
Scd2	MSN_Drd1+_2	0.614261	2.13183e-28	UpReg							Promoter
Scg2	MSN_Drd1+_2	0.310191	0.000863936	UpReg			DistalIntergenic		Exon		Promoter
Scg3	MSN_Drd1+_2	0.21831	0.00981179	UpReg			DistalIntergenic
Sec62	MSN_Drd1+_2	0.426453	2.85992e-06	UpReg
Selenof	MSN_Drd1+_2	0.392964	6.16485e-10	UpReg			DistalIntergenic			Intron	Promoter
Selenok	MSN_Drd1+_2	0.287432	0.000136747	UpReg			DistalIntergenic			Intron
Selenow	MSN_Drd1+_2	0.510631	6.47276e-12	UpReg
Sema6d	MSN_Drd1+_2	-0.222287	0.000609169	DownReg			DistalIntergenic			Intron
Serinc1	MSN_Drd1+_2	0.477719	1.58292e-09	UpReg			DistalIntergenic
Sez6l2	MSN_Drd1+_2	0.327613	0.000220568	UpReg
Shisa9	MSN_Drd1+_2	0.238051	0.00132683	UpReg			DistalIntergenic			Intron
Sirpa	MSN_Drd1+_2	0.436546	1.05033e-09	UpReg			DistalIntergenic		Exon	Intron	Promoter
Slc12a5	MSN_Drd1+_2	0.218576	5.74793e-06	UpReg							Promoter
Slc1a2	MSN_Drd1+_2	0.448016	2.6339e-16	UpReg	3_UTR		DistalIntergenic		Exon		Promoter
Slc22a17	MSN_Drd1+_2	0.497001	3.92357e-12	UpReg
Slc25a3	MSN_Drd1+_2	0.227353	2.94503e-06	UpReg							Promoter
Slc25a4	MSN_Drd1+_2	0.404839	4.70548e-07	UpReg			DistalIntergenic				Promoter
Slc25a5	MSN_Drd1+_2	0.376959	2.41581e-09	UpReg			DistalIntergenic
Slc4a10	MSN_Drd1+_2	-0.215227	0.00128767	DownReg			DistalIntergenic			Intron	Promoter
Slc8a1	MSN_Drd1+_2	0.396539	5.61676e-05	UpReg			DistalIntergenic			Intron	Promoter
Smap1	MSN_Drd1+_2	0.218683	0.00210681	UpReg			DistalIntergenic			Intron	Promoter
Smdt1	MSN_Drd1+_2	0.261603	0.00142878	UpReg							Promoter
Snap47	MSN_Drd1+_2	0.274654	0.0022795	UpReg
Snw1	MSN_Drd1+_2	0.279423	0.000136747	UpReg
Sowaha	MSN_Drd1+_2	0.257478	0.000110243	UpReg		5_UTR	DistalIntergenic
Sparcl1	MSN_Drd1+_2	0.250372	8.57763e-10	UpReg			DistalIntergenic
Sphkap	MSN_Drd1+_2	0.332387	0.000439878	UpReg			DistalIntergenic		Exon	Intron
Spred1	MSN_Drd1+_2	-0.243012	0.00411883	DownReg			DistalIntergenic		Exon		Promoter
Srrm2	MSN_Drd1+_2	0.211939	0.000479635	UpReg						Intron	Promoter
Srsf6	MSN_Drd1+_2	-0.262243	0.00103424	DownReg			DistalIntergenic
Ssu72	MSN_Drd1+_2	0.239991	0.000518287	UpReg						Intron	Promoter
St8sia3	MSN_Drd1+_2	0.324341	4.39538e-06	UpReg			DistalIntergenic				Promoter
Stmn1	MSN_Drd1+_2	0.483298	2.14466e-14	UpReg
Stmn2	MSN_Drd1+_2	0.561531	3.12471e-16	UpReg						Intron
Stmn3	MSN_Drd1+_2	0.499238	9.00616e-10	UpReg			DistalIntergenic
Stmn4	MSN_Drd1+_2	0.342196	1.86034e-09	UpReg			DistalIntergenic			Intron	Promoter
Strip2	MSN_Drd1+_2	-0.425027	9.49618e-09	DownReg						Intron
Stxbp2	MSN_Drd1+_2	-0.44645	2.29348e-10	DownReg
Sub1	MSN_Drd1+_2	-0.333387	5.97266e-11	DownReg			DistalIntergenic
Syt11	MSN_Drd1+_2	0.53216	1.33658e-11	UpReg							Promoter
Taf1d	MSN_Drd1+_2	-0.246821	0.000988076	DownReg
Tceal5	MSN_Drd1+_2	-0.204617	0.00237821	DownReg
Tcf25	MSN_Drd1+_2	0.212639	1.22338e-06	UpReg							Promoter
Tecr	MSN_Drd1+_2	0.593136	2.6339e-16	UpReg						Intron	Promoter
Tenm2	MSN_Drd1+_2	0.206375	0.00408981	UpReg			DistalIntergenic			Intron	Promoter
Tet2	MSN_Drd1+_2	-0.305502	3.34145e-05	DownReg			DistalIntergenic			Intron
Tex9	MSN_Drd1+_2	-0.205705	0.00331131	DownReg
Tgoln1	MSN_Drd1+_2	0.275405	1.87589e-09	UpReg							Promoter
Thra	MSN_Drd1+_2	0.270949	7.28668e-05	UpReg						Intron	Promoter
Thsd7b	MSN_Drd1+_2	0.243386	0.00323737	UpReg			DistalIntergenic			Intron
Timp2	MSN_Drd1+_2	0.317554	7.7564e-08	UpReg							Promoter
Tmed9	MSN_Drd1+_2	0.419192	6.8045e-07	UpReg
Tmem132a	MSN_Drd1+_2	0.367251	2.9148e-10	UpReg						Intron	Promoter
Tmem132d	MSN_Drd1+_2	-0.204848	0.0255973	DownReg			DistalIntergenic			Intron
Tmem30a	MSN_Drd1+_2	0.617703	1.03947e-20	UpReg							Promoter
Tmem47	MSN_Drd1+_2	0.280064	1.26615e-08	UpReg			DistalIntergenic			Intron
Tmem59l	MSN_Drd1+_2	0.201105	0.00502831	UpReg							Promoter
Tomm20	MSN_Drd1+_2	0.234644	0.00804357	UpReg					Exon	Intron	Promoter
Tpi1	MSN_Drd1+_2	0.315165	0.000157734	UpReg
Tpt1	MSN_Drd1+_2	0.328008	6.21593e-08	UpReg							Promoter
Tspan3	MSN_Drd1+_2	0.237768	0.00143038	UpReg						Intron	Promoter
Tspyl4	MSN_Drd1+_2	0.298228	0.00108367	UpReg
Tubb2a	MSN_Drd1+_2	0.468691	3.60867e-13	UpReg
Tubb5	MSN_Drd1+_2	0.239631	1.27412e-05	UpReg							Promoter
Ubb	MSN_Drd1+_2	0.72132	9.20018e-14	UpReg							Promoter
Ubqln2	MSN_Drd1+_2	0.246791	4.05172e-07	UpReg
Unc50	MSN_Drd1+_2	0.243319	2.32021e-06	UpReg							Promoter
Uqcr10	MSN_Drd1+_2	-0.235711	3.48176e-06	DownReg
Uqcrfs1	MSN_Drd1+_2	0.260853	0.000243848	UpReg			DistalIntergenic
Usp28	MSN_Drd1+_2	-0.24435	0.00130288	DownReg						Intron	Promoter
Utrn	MSN_Drd1+_2	-0.211041	0.000222601	DownReg			DistalIntergenic		Exon	Intron
Vamp2	MSN_Drd1+_2	0.404157	2.14615e-09	UpReg							Promoter
Vdac1	MSN_Drd1+_2	0.232089	0.00155555	UpReg			DistalIntergenic			Intron	Promoter
Vdac2	MSN_Drd1+_2	0.360888	4.70857e-06	UpReg
Vdac3	MSN_Drd1+_2	0.38632	1.34789e-10	UpReg						Intron	Promoter
Vgf	MSN_Drd1+_2	-0.201686	9.67189e-07	DownReg							Promoter
Xpa	MSN_Drd1+_2	-0.201675	0.00785634	DownReg							Promoter
Ywhab	MSN_Drd1+_2	0.24212	6.21035e-05	UpReg
Ywhah	MSN_Drd1+_2	0.208788	0.00495738	UpReg			DistalIntergenic				Promoter
Zcchc18	MSN_Drd1+_2	0.221258	0.00161099	UpReg							Promoter
Zdhhc20	MSN_Drd1+_2	-0.21728	1.07577e-05	DownReg						Intron	Promoter
Zfp397	MSN_Drd1+_2	0.255094	0.000243848	UpReg			DistalIntergenic
0610012G03Rik	Oligodendrocytes	0.236553	0.00557676	UpReg
1700008O03Rik	Oligodendrocytes	-0.215295	0.00346739	DownReg						Intron
1700019D03Rik	Oligodendrocytes	-0.251924	0.000215088	DownReg							Promoter
1810037I17Rik	Oligodendrocytes	-0.260163	0.0440728	DownReg
2310033P09Rik	Oligodendrocytes	-0.335229	1.9475e-07	DownReg						Intron	Promoter
2610507B11Rik	Oligodendrocytes	-0.309097	0.00788624	DownReg							Promoter
4921524J17Rik	Oligodendrocytes	0.392349	1.21052e-05	UpReg						Intron
5730409E04Rik	Oligodendrocytes	-0.273509	0.00166931	DownReg
Aak1	Oligodendrocytes	0.308036	0.0447053	UpReg						Intron	Promoter
Aatk	Oligodendrocytes	-0.372045	7.26389e-05	DownReg							Promoter
Abhd16a	Oligodendrocytes	0.333567	0.00296178	UpReg							Promoter
Acaca	Oligodendrocytes	-0.243859	0.0335246	DownReg						Intron	Promoter
Acsl4	Oligodendrocytes	0.326909	0.000960564	UpReg			DistalIntergenic			Intron	Promoter
Actb	Oligodendrocytes	-0.517366	6.06788e-05	DownReg
Agfg2	Oligodendrocytes	-0.241809	0.000198067	DownReg						Intron	Promoter
Agpat5	Oligodendrocytes	0.234937	0.000182239	UpReg							Promoter
Ahdc1	Oligodendrocytes	0.21576	0.00378754	UpReg						Intron	Promoter
Ak6	Oligodendrocytes	-0.245553	0.0201039	DownReg
Akap1	Oligodendrocytes	-0.27891	8.08635e-07	DownReg			DistalIntergenic				Promoter
Akap11	Oligodendrocytes	-0.467348	1.79035e-06	DownReg			DistalIntergenic			Intron
Aldh7a1	Oligodendrocytes	0.405466	1.80518e-08	UpReg							Promoter
Alg5	Oligodendrocytes	0.4795	5.03979e-08	UpReg
Alkbh6	Oligodendrocytes	-0.280683	0.000209602	DownReg
Anapc7	Oligodendrocytes	0.312664	5.567e-06	UpReg							Promoter
Ankrd24	Oligodendrocytes	-0.284694	1.70054e-06	DownReg
Ankrd50	Oligodendrocytes	0.327105	5.12136e-05	UpReg			DistalIntergenic	Downstream			Promoter
Anp32a	Oligodendrocytes	-0.355379	0.000164422	DownReg						Intron	Promoter
Anp32b	Oligodendrocytes	-0.485493	1.74026e-08	DownReg
Ap2s1	Oligodendrocytes	-0.440633	4.79908e-08	DownReg						Intron
Apoe	Oligodendrocytes	0.428911	0.000133601	UpReg
App	Oligodendrocytes	-0.303529	2.26164e-07	DownReg			DistalIntergenic		Exon	Intron	Promoter
Arf2	Oligodendrocytes	-0.242265	3.15846e-05	DownReg			DistalIntergenic				Promoter
Arhgdia	Oligodendrocytes	-0.204584	0.00608791	DownReg							Promoter
Arhgef40	Oligodendrocytes	-0.333746	3.12591e-05	DownReg
Arid4a	Oligodendrocytes	-0.373978	0.0164093	DownReg
Arl15	Oligodendrocytes	0.374198	0.0347422	UpReg						Intron
Arl3	Oligodendrocytes	-0.296742	0.000535953	DownReg						Intron	Promoter
Arrdc3	Oligodendrocytes	-0.418218	0.00167363	DownReg			DistalIntergenic				Promoter
Arsg	Oligodendrocytes	-0.380634	0.0121388	DownReg						Intron
Asb13	Oligodendrocytes	0.252997	0.00497107	UpReg
Atf4	Oligodendrocytes	0.338906	0.000119944	UpReg							Promoter
Atl2	Oligodendrocytes	-0.224891	0.00239511	DownReg			DistalIntergenic				Promoter
Atn1	Oligodendrocytes	0.233321	0.0471908	UpReg
Atp5c1	Oligodendrocytes	-0.268659	0.000557541	DownReg
Atp6v1c1	Oligodendrocytes	-0.374293	0.00644548	DownReg							Promoter
Atp6v1g1	Oligodendrocytes	0.504314	2.77923e-07	UpReg			DistalIntergenic
Atraid	Oligodendrocytes	0.788317	5.33394e-15	UpReg
Atxn1	Oligodendrocytes	-0.43712	7.86718e-05	DownReg			DistalIntergenic			Intron	Promoter
Atxn10	Oligodendrocytes	-0.599024	2.26298e-07	DownReg			DistalIntergenic			Intron	Promoter
Atxn7l3b	Oligodendrocytes	0.321362	0.0172638	UpReg			DistalIntergenic			Intron
Azin1	Oligodendrocytes	0.267769	0.0147079	UpReg
B2m	Oligodendrocytes	0.521752	0.00208122	UpReg							Promoter
B3gat1	Oligodendrocytes	0.230619	0.00898826	UpReg			DistalIntergenic			Intron
B4galt3	Oligodendrocytes	-0.249421	0.0446149	DownReg							Promoter
Bax	Oligodendrocytes	-0.477	1.01066e-06	DownReg
Bbs4	Oligodendrocytes	-0.244142	0.00216925	DownReg
Bfsp2	Oligodendrocytes	0.389719	0.0133377	UpReg						Intron
Bloc1s4	Oligodendrocytes	-0.211581	0.000274368	DownReg			DistalIntergenic
Bmyc	Oligodendrocytes	-0.360597	1.48578e-06	DownReg							Promoter
Brsk1	Oligodendrocytes	0.478135	3.53292e-06	UpReg
Btbd2	Oligodendrocytes	0.21907	4.34553e-05	UpReg
Btf3	Oligodendrocytes	0.35	0.0227919	UpReg						Intron
Bysl	Oligodendrocytes	-0.211038	3.15846e-05	DownReg
C1galt1c1	Oligodendrocytes	0.375791	0.000114998	UpReg
C530008M17Rik	Oligodendrocytes	0.432443	6.34886e-07	UpReg					Exon	Intron	Promoter
Cacna2d1	Oligodendrocytes	0.303252	0.033438	UpReg					Exon	Intron
Cadps	Oligodendrocytes	0.62821	4.6854e-05	UpReg	3_UTR		DistalIntergenic			Intron
Camk1	Oligodendrocytes	-0.284917	0.0398024	DownReg
Canx	Oligodendrocytes	0.350044	0.00684662	UpReg
Capn10	Oligodendrocytes	0.236202	0.000551414	UpReg
Car2	Oligodendrocytes	0.280544	0.000301963	UpReg
Cars	Oligodendrocytes	-0.237808	0.0112992	DownReg						Intron	Promoter
Casd1	Oligodendrocytes	0.334077	0.00359156	UpReg						Intron	Promoter
Castor2	Oligodendrocytes	0.331035	0.0235073	UpReg			DistalIntergenic
Cbr4	Oligodendrocytes	0.204458	0.0493354	UpReg
Cby1	Oligodendrocytes	-0.357999	3.94921e-07	DownReg							Promoter
Ccdc106	Oligodendrocytes	0.283689	0.00437163	UpReg							Promoter
Ccdc157	Oligodendrocytes	0.251435	0.00259405	UpReg							Promoter
Cct3	Oligodendrocytes	0.302133	0.0066093	UpReg							Promoter
Cd47	Oligodendrocytes	-0.316538	0.0229991	DownReg			DistalIntergenic		Exon	Intron	Promoter
Cd81	Oligodendrocytes	0.326374	0.0068825	UpReg
Cdh2	Oligodendrocytes	-0.417394	7.5314e-05	DownReg			DistalIntergenic	Downstream		Intron	Promoter
Cdk17	Oligodendrocytes	-0.388815	0.00703301	DownReg			DistalIntergenic
Cdk8	Oligodendrocytes	0.582875	2.77923e-07	UpReg			DistalIntergenic			Intron	Promoter
Cebpd	Oligodendrocytes	0.201283	0.0213098	UpReg						Intron
Cfap20	Oligodendrocytes	-0.24484	0.00173428	DownReg	3_UTR						Promoter
Champ1	Oligodendrocytes	0.244877	0.0168365	UpReg							Promoter
Chchd5	Oligodendrocytes	-0.200026	0.000274368	DownReg			DistalIntergenic				Promoter
Chmp2b	Oligodendrocytes	0.302141	4.02078e-05	UpReg			DistalIntergenic				Promoter
Chmp5	Oligodendrocytes	-0.390994	3.84707e-07	DownReg
Chsy3	Oligodendrocytes	0.50131	0.00766278	UpReg						Intron
Cmas	Oligodendrocytes	0.533887	3.09236e-09	UpReg
Coa5	Oligodendrocytes	-0.304558	0.000406938	DownReg
Coa6	Oligodendrocytes	-0.295551	6.06788e-05	DownReg			DistalIntergenic			Intron	Promoter
Commd1	Oligodendrocytes	0.278843	0.000960564	UpReg						Intron	Promoter
Commd4	Oligodendrocytes	-0.349509	0.0177465	DownReg
Comt	Oligodendrocytes	-0.380739	0.0106404	DownReg							Promoter
Copb2	Oligodendrocytes	-0.373494	4.2866e-06	DownReg
Cops4	Oligodendrocytes	0.360765	0.00970887	UpReg
Coq7	Oligodendrocytes	-0.260708	7.23797e-06	DownReg						Intron	Promoter
Cox17	Oligodendrocytes	0.210055	0.00557444	UpReg
Cox20	Oligodendrocytes	-0.304773	4.1144e-06	DownReg					Exon		Promoter
Cox6c	Oligodendrocytes	-0.247629	0.0155903	DownReg			DistalIntergenic			Intron
Cpsf2	Oligodendrocytes	-0.29234	8.08635e-07	DownReg			DistalIntergenic				Promoter
Creb5	Oligodendrocytes	-0.460517	2.00561e-07	DownReg						Intron	Promoter
Cryab	Oligodendrocytes	0.440736	0.000423847	UpReg							Promoter
Csnk1e	Oligodendrocytes	-0.345068	3.96147e-05	DownReg			DistalIntergenic
Csrnp3	Oligodendrocytes	0.457752	0.00357604	UpReg			DistalIntergenic			Intron	Promoter
Ctsl	Oligodendrocytes	0.313578	0.00419323	UpReg
Cyp2u1	Oligodendrocytes	0.258156	0.00844698	UpReg	3_UTR						Promoter
Cyren	Oligodendrocytes	0.518738	4.91606e-07	UpReg
Cyth2	Oligodendrocytes	-0.263239	0.00017201	DownReg
Dap3	Oligodendrocytes	0.302648	0.00153425	UpReg							Promoter
Dcaf7	Oligodendrocytes	0.314799	0.0115097	UpReg
Dclk2	Oligodendrocytes	0.366175	3.39032e-05	UpReg						Intron
Dcun1d5	Oligodendrocytes	0.345537	0.048755	UpReg			DistalIntergenic
Ddx6	Oligodendrocytes	0.493731	8.62011e-05	UpReg							Promoter
Diaph1	Oligodendrocytes	-0.404631	2.71141e-05	DownReg				Downstream		Intron
Dmd	Oligodendrocytes	0.656292	1.57564e-06	UpReg			DistalIntergenic			Intron	Promoter
Dnaja1	Oligodendrocytes	-0.393905	4.30759e-06	DownReg							Promoter
Dnajb1	Oligodendrocytes	0.222585	0.000333262	UpReg			DistalIntergenic
Dnajb14	Oligodendrocytes	0.53631	1.59862e-05	UpReg
Dnajc27	Oligodendrocytes	-0.208639	3.15846e-05	DownReg	3_UTR		DistalIntergenic				Promoter
Dnajc5	Oligodendrocytes	0.58427	3.07531e-07	UpReg						Intron
Drap1	Oligodendrocytes	0.31619	0.00123561	UpReg
Drg2	Oligodendrocytes	0.26081	7.26389e-05	UpReg						Intron	Promoter
Dtd1	Oligodendrocytes	-0.636828	1.45596e-08	DownReg						Intron	Promoter
Dus1l	Oligodendrocytes	-0.229504	6.3867e-05	DownReg
Dusp8	Oligodendrocytes	-0.322619	2.0733e-08	DownReg
Dync1i1	Oligodendrocytes	0.286647	0.000277247	UpReg			DistalIntergenic			Intron
Dynlrb1	Oligodendrocytes	0.423737	3.69273e-05	UpReg						Intron	Promoter
Eef1d	Oligodendrocytes	-0.420189	7.39109e-05	DownReg
Egln1	Oligodendrocytes	0.23915	0.0190641	UpReg
Ei24	Oligodendrocytes	0.32513	0.0128347	UpReg
Eif1ax	Oligodendrocytes	0.248394	0.00518316	UpReg							Promoter
Eif3l	Oligodendrocytes	-0.424118	7.77638e-09	DownReg			DistalIntergenic
Eif5	Oligodendrocytes	-0.590551	7.55072e-10	DownReg			DistalIntergenic				Promoter
Eif6	Oligodendrocytes	0.342608	1.13566e-06	UpReg							Promoter
Emc3	Oligodendrocytes	0.649035	2.44621e-08	UpReg				Downstream			Promoter
Emc7	Oligodendrocytes	0.363835	0.000164422	UpReg
Emc9	Oligodendrocytes	-0.218948	0.00148623	DownReg
Enah	Oligodendrocytes	0.545823	4.00391e-05	UpReg				Downstream		Intron	Promoter
Epdr1	Oligodendrocytes	0.388017	0.0104849	UpReg							Promoter
Epha4	Oligodendrocytes	0.549655	1.25717e-06	UpReg			DistalIntergenic			Intron	Promoter
Ergic1	Oligodendrocytes	0.362818	2.15399e-05	UpReg						Intron
Etaa1	Oligodendrocytes	0.220198	0.0249098	UpReg			DistalIntergenic
Fam104a	Oligodendrocytes	-0.223845	0.00690788	DownReg
Fam229b	Oligodendrocytes	-0.3392	0.00229364	DownReg			DistalIntergenic
Fam8a1	Oligodendrocytes	-0.245001	3.53292e-06	DownReg							Promoter
Fam92a	Oligodendrocytes	0.44209	1.37222e-07	UpReg			DistalIntergenic	Downstream		Intron
Fbf1	Oligodendrocytes	-0.303115	0.000231786	DownReg
Fbxo22	Oligodendrocytes	0.285241	0.000373706	UpReg							Promoter
Fbxo31	Oligodendrocytes	-0.373376	1.54266e-05	DownReg							Promoter
Fbxw15	Oligodendrocytes	0.44315	0.0075899	UpReg
Fbxw7	Oligodendrocytes	0.437541	2.03255e-06	UpReg						Intron	Promoter
Fdx1	Oligodendrocytes	-0.327934	1.9475e-07	DownReg			DistalIntergenic			Intron
Fgd3	Oligodendrocytes	-0.355767	0.0366873	DownReg
Fis1	Oligodendrocytes	0.736642	2.59159e-11	UpReg
Fkbp4	Oligodendrocytes	-0.395639	6.3867e-05	DownReg							Promoter
Fnbp1	Oligodendrocytes	-0.327224	2.59284e-07	DownReg
Foxp1	Oligodendrocytes	-0.216354	0.0229293	DownReg			DistalIntergenic	Downstream		Intron	Promoter
Fry	Oligodendrocytes	-0.394164	2.03358e-06	DownReg			DistalIntergenic			Intron	Promoter
Fth1	Oligodendrocytes	0.513508	5.40715e-11	UpReg							Promoter
Ftl1	Oligodendrocytes	0.760327	2.05341e-10	UpReg							Promoter
Fuz	Oligodendrocytes	-0.210321	0.0348815	DownReg							Promoter
G3bp1	Oligodendrocytes	0.623436	2.38819e-08	UpReg
Gabarap	Oligodendrocytes	0.427833	0.00274777	UpReg							Promoter
Gabbr1	Oligodendrocytes	-0.352868	0.0174317	DownReg							Promoter
Gars	Oligodendrocytes	-0.357997	0.000768587	DownReg						Intron	Promoter
Gde1	Oligodendrocytes	0.440432	1.5961e-05	UpReg
Gfm1	Oligodendrocytes	-0.322229	0.000278934	DownReg
Ggt7	Oligodendrocytes	0.322191	0.000819109	UpReg							Promoter
Gmps	Oligodendrocytes	-0.350564	0.0106111	DownReg
Gng7	Oligodendrocytes	-0.60835	5.54637e-07	DownReg						Intron	Promoter
Golgb1	Oligodendrocytes	-0.763446	1.34869e-15	DownReg
Gpr89	Oligodendrocytes	0.575402	7.09054e-11	UpReg
Gps1	Oligodendrocytes	-0.39142	2.03358e-06	DownReg							Promoter
Gpx4	Oligodendrocytes	-0.692282	1.91239e-11	DownReg
Gramd1a	Oligodendrocytes	0.341159	7.27391e-05	UpReg							Promoter
Gramd1b	Oligodendrocytes	-0.331978	0.0152848	DownReg			DistalIntergenic		Exon	Intron	Promoter
Gripap1	Oligodendrocytes	-0.485068	1.54266e-05	DownReg							Promoter
Grm8	Oligodendrocytes	-0.343576	1.9475e-07	DownReg						Intron
Grsf1	Oligodendrocytes	0.210343	0.000333262	UpReg							Promoter
Gtf2ird1	Oligodendrocytes	-0.30606	0.00382069	DownReg			DistalIntergenic
H13	Oligodendrocytes	0.480866	3.48983e-05	UpReg						Intron
H2-D1	Oligodendrocytes	0.614391	2.52087e-05	UpReg
Hagh	Oligodendrocytes	-0.655452	3.36959e-11	DownReg
Hars2	Oligodendrocytes	0.254071	0.00402655	UpReg
Hcn2	Oligodendrocytes	-0.550132	0.000179547	DownReg
Hdac3	Oligodendrocytes	-0.389609	0.00274101	DownReg
Hecw2	Oligodendrocytes	0.276306	2.56404e-05	UpReg						Intron
Helz	Oligodendrocytes	-0.398628	4.95601e-07	DownReg						Intron	Promoter
Hexdc	Oligodendrocytes	0.483662	4.67606e-06	UpReg							Promoter
Higd1a	Oligodendrocytes	-0.293718	7.23797e-06	DownReg							Promoter
Hmgcll1	Oligodendrocytes	0.535567	8.85676e-08	UpReg
Hmgcs1	Oligodendrocytes	0.278978	0.0282717	UpReg						Intron
Hmgn3	Oligodendrocytes	0.540043	2.72231e-09	UpReg			DistalIntergenic			Intron	Promoter
Hp1bp3	Oligodendrocytes	-0.554786	1.01111e-06	DownReg							Promoter
Hsp90b1	Oligodendrocytes	0.443929	0.000582793	UpReg							Promoter
Hspa4	Oligodendrocytes	-0.630941	3.19011e-08	DownReg			DistalIntergenic				Promoter
Hspa4l	Oligodendrocytes	0.278001	0.0261677	UpReg							Promoter
Hspa9	Oligodendrocytes	-0.90597	2.02093e-17	DownReg							Promoter
Hspbp1	Oligodendrocytes	0.206804	0.000205821	UpReg
Huwe1	Oligodendrocytes	-0.33697	0.0135146	DownReg			DistalIntergenic				Promoter
Idh2	Oligodendrocytes	-0.225299	0.0356569	DownReg			DistalIntergenic				Promoter
Idh3b	Oligodendrocytes	-0.256154	0.0382386	DownReg
Ift57	Oligodendrocytes	0.484142	7.45784e-07	UpReg			DistalIntergenic		Exon	Intron
Ilf3	Oligodendrocytes	0.347302	0.012398	UpReg
Iscu	Oligodendrocytes	-0.354551	7.53071e-07	DownReg							Promoter
Itgb1bp1	Oligodendrocytes	-0.205897	0.00153776	DownReg						Intron
Itm2b	Oligodendrocytes	0.931317	3.52379e-28	UpReg			DistalIntergenic				Promoter
Itpa	Oligodendrocytes	-0.39042	4.81964e-09	DownReg							Promoter
Kat5	Oligodendrocytes	-0.222657	6.3867e-05	DownReg
Kifc5b	Oligodendrocytes	-0.21379	0.0491406	DownReg							Promoter
Klhdc1	Oligodendrocytes	-0.382329	3.96147e-05	DownReg	3_UTR						Promoter
Klhdc4	Oligodendrocytes	-0.267866	0.000359137	DownReg						Intron
Klhl11	Oligodendrocytes	-0.265867	3.53292e-06	DownReg							Promoter
Klhl13	Oligodendrocytes	-0.545414	1.09104e-10	DownReg
Klhl22	Oligodendrocytes	-0.390876	9.79502e-06	DownReg
Kpna1	Oligodendrocytes	0.645602	4.27655e-11	UpReg							Promoter
Lamtor5	Oligodendrocytes	-0.297036	4.61728e-06	DownReg
Lancl1	Oligodendrocytes	-0.40486	0.000619928	DownReg							Promoter
Lars2	Oligodendrocytes	-0.266623	0.000960564	DownReg						Intron	Promoter
Llph	Oligodendrocytes	0.545676	1.23352e-08	UpReg							Promoter
Lrrc40	Oligodendrocytes	-0.295922	0.000129175	DownReg					Exon	Intron	Promoter
Lrrc45	Oligodendrocytes	0.462278	2.10713e-07	UpReg
Lsm4	Oligodendrocytes	-0.501737	1.11584e-09	DownReg
Lsm6	Oligodendrocytes	-0.260293	0.00128917	DownReg							Promoter
Lsm7	Oligodendrocytes	0.420829	1.98498e-05	UpReg
Lyst	Oligodendrocytes	-0.52146	6.38438e-05	DownReg			DistalIntergenic		Exon	Intron
Macrod1	Oligodendrocytes	-0.295237	2.76219e-05	DownReg							Promoter
Macrod2	Oligodendrocytes	1.3325	9.4576e-25	UpReg					Exon	Intron	Promoter
Mal	Oligodendrocytes	0.464528	2.45171e-08	UpReg
Man1a	Oligodendrocytes	0.478288	0.0283163	UpReg			DistalIntergenic			Intron	Promoter
Man2c1	Oligodendrocytes	0.294514	0.000612502	UpReg
Map1lc3b	Oligodendrocytes	0.427557	9.83697e-07	UpReg						Intron	Promoter
Map2k1	Oligodendrocytes	-0.832201	2.80832e-16	DownReg			DistalIntergenic			Intron	Promoter
Map3k10	Oligodendrocytes	0.303423	2.08126e-05	UpReg							Promoter
Map7d2	Oligodendrocytes	0.59613	7.23797e-06	UpReg						Intron	Promoter
Mapre1	Oligodendrocytes	-0.301293	0.0467508	DownReg						Intron	Promoter
Maz	Oligodendrocytes	-0.346755	0.0196031	DownReg
Mcm4	Oligodendrocytes	0.227353	0.00469248	UpReg							Promoter
Med16	Oligodendrocytes	-0.259724	1.54765e-05	DownReg							Promoter
Med28	Oligodendrocytes	-0.333187	1.8816e-05	DownReg
Mfn2	Oligodendrocytes	-0.240591	9.37306e-05	DownReg
Mfsd13a	Oligodendrocytes	0.25852	0.00359156	UpReg						Intron
Mgat1	Oligodendrocytes	-0.270283	0.00327652	DownReg			DistalIntergenic				Promoter
Mib2	Oligodendrocytes	-0.349723	2.69551e-06	DownReg			DistalIntergenic				Promoter
Miga1	Oligodendrocytes	-0.283309	4.53334e-06	DownReg						Intron	Promoter
Minpp1	Oligodendrocytes	0.332312	0.000883958	UpReg			DistalIntergenic			Intron	Promoter
Mllt3	Oligodendrocytes	0.705426	3.98867e-09	UpReg			DistalIntergenic			Intron	Promoter
Mlx	Oligodendrocytes	-0.268505	0.000241514	DownReg							Promoter
Morn4	Oligodendrocytes	-0.20417	0.000133601	DownReg
Mpp1	Oligodendrocytes	0.229147	0.000123474	UpReg
Mrpl14	Oligodendrocytes	-0.238863	1.54765e-05	DownReg
Mrpl17	Oligodendrocytes	-0.352521	1.9475e-07	DownReg							Promoter
Mrpl18	Oligodendrocytes	-0.257268	0.0103967	DownReg
Mrpl21	Oligodendrocytes	-0.331717	6.16976e-06	DownReg
Mrpl27	Oligodendrocytes	0.377625	0.000158407	UpReg
Mrpl33	Oligodendrocytes	-0.6513	1.18531e-13	DownReg
Mrpl38	Oligodendrocytes	-0.28334	0.000745313	DownReg
Mrpl43	Oligodendrocytes	-0.433768	1.9475e-07	DownReg
Mrps14	Oligodendrocytes	0.613005	3.33066e-09	UpReg
Mrps18a	Oligodendrocytes	0.345294	0.00592813	UpReg
Mrps22	Oligodendrocytes	-0.218011	0.0245041	DownReg
Mrps26	Oligodendrocytes	-0.636722	7.77638e-09	DownReg
Mrtfb	Oligodendrocytes	-0.349898	0.0292217	DownReg			DistalIntergenic				Promoter
Mrto4	Oligodendrocytes	-0.214195	6.3867e-05	DownReg
Msra	Oligodendrocytes	-0.399317	7.22461e-07	DownReg			DistalIntergenic			Intron	Promoter
Mt1	Oligodendrocytes	0.545967	7.97969e-06	UpReg			DistalIntergenic		Exon
Mtdh	Oligodendrocytes	0.379855	0.000975776	UpReg			DistalIntergenic
Mtss1	Oligodendrocytes	-0.493539	0.00294379	DownReg			DistalIntergenic		Exon	Intron	Promoter
Mul1	Oligodendrocytes	-0.263424	0.00310474	DownReg
Myo5a	Oligodendrocytes	-0.3997	0.00423226	DownReg						Intron	Promoter
N4bp2	Oligodendrocytes	0.305878	0.00487553	UpReg
Naa16	Oligodendrocytes	0.387836	0.00583775	UpReg
Naa60	Oligodendrocytes	0.292416	5.567e-06	UpReg							Promoter
Nagk	Oligodendrocytes	-0.251393	0.0368758	DownReg							Promoter
Napg	Oligodendrocytes	0.481796	2.34778e-05	UpReg							Promoter
Nars	Oligodendrocytes	-0.661373	5.71365e-11	DownReg
Ncl	Oligodendrocytes	-0.574831	2.26647e-09	DownReg
Ncoa4	Oligodendrocytes	-0.217826	0.00924144	DownReg							Promoter
Ncoa7	Oligodendrocytes	-0.393737	0.0211569	DownReg						Intron	Promoter
Ndufs4	Oligodendrocytes	-0.483638	5.72022e-05	DownReg						Intron
Nedd4l	Oligodendrocytes	-0.364813	1.2818e-05	DownReg			DistalIntergenic			Intron	Promoter
Nedd8	Oligodendrocytes	-0.612942	2.10595e-13	DownReg
Ngrn	Oligodendrocytes	-0.455767	1.01111e-06	DownReg							Promoter
Nip7	Oligodendrocytes	0.233421	0.00333091	UpReg
Nipal3	Oligodendrocytes	0.546945	3.24031e-08	UpReg							Promoter
Nipsnap1	Oligodendrocytes	-0.301116	1.9475e-07	DownReg			DistalIntergenic
Nlgn1	Oligodendrocytes	0.562835	2.72231e-09	UpReg						Intron	Promoter
Nol9	Oligodendrocytes	0.208629	0.0334056	UpReg
Nolc1	Oligodendrocytes	-0.265487	0.0361831	DownReg			DistalIntergenic				Promoter
Nop56	Oligodendrocytes	-0.320718	0.00143789	DownReg						Intron
Nrp2	Oligodendrocytes	-0.5004	8.80093e-06	DownReg			DistalIntergenic			Intron
Nrxn2	Oligodendrocytes	0.328301	0.0237477	UpReg					Exon	Intron	Promoter
Nudt3	Oligodendrocytes	0.399936	0.00059722	UpReg				Downstream		Intron	Promoter
Nudt9	Oligodendrocytes	0.333079	0.000795569	UpReg							Promoter
Oaz2	Oligodendrocytes	-0.385981	0.000229756	DownReg
Ola1	Oligodendrocytes	-0.283579	0.00698524	DownReg						Intron
Osgep	Oligodendrocytes	-0.481804	3.2827e-10	DownReg
Ost4	Oligodendrocytes	0.387033	6.38438e-05	UpReg
Ostm1	Oligodendrocytes	0.388557	3.0683e-08	UpReg						Intron	Promoter
Oxld1	Oligodendrocytes	-0.258972	1.54765e-05	DownReg
P4ha1	Oligodendrocytes	0.464942	0.000962246	UpReg						Intron
Paip2	Oligodendrocytes	0.253185	0.00616381	UpReg							Promoter
Pak3	Oligodendrocytes	-0.370833	0.0320484	DownReg		5_UTR				Intron
Pard3b	Oligodendrocytes	-0.223101	0.00920413	DownReg			DistalIntergenic			Intron
Pcdh15	Oligodendrocytes	1.19186	1.68184e-19	UpReg						Intron	Promoter
Pcgf6	Oligodendrocytes	-0.306411	0.0002393	DownReg
Pclo	Oligodendrocytes	0.301199	0.0194994	UpReg			DistalIntergenic		Exon	Intron
Pdap1	Oligodendrocytes	-0.296796	0.000127999	DownReg
Pdcd2	Oligodendrocytes	-0.244611	6.3867e-05	DownReg
Pdcl3	Oligodendrocytes	-0.266696	7.23797e-06	DownReg			DistalIntergenic				Promoter
Pdia4	Oligodendrocytes	0.481516	2.75135e-08	UpReg							Promoter
Per2	Oligodendrocytes	0.209819	0.000333262	UpReg						Intron	Promoter
Pgs1	Oligodendrocytes	-0.257115	0.0366065	DownReg							Promoter
Phactr1	Oligodendrocytes	0.244079	0.0321748	UpReg			DistalIntergenic		Exon	Intron	Promoter
Phax	Oligodendrocytes	-0.285342	0.000152355	DownReg
Phldb1	Oligodendrocytes	-0.28916	0.0105564	DownReg						Intron	Promoter
Pkd1	Oligodendrocytes	0.326526	0.0292515	UpReg						Intron
Pla2g6	Oligodendrocytes	0.293271	0.0019691	UpReg
Plpp3	Oligodendrocytes	0.458075	7.47275e-07	UpReg			DistalIntergenic
Pmpcb	Oligodendrocytes	-0.37013	1.85793e-05	DownReg
Poldip2	Oligodendrocytes	0.369257	8.08741e-05	UpReg
Polr2d	Oligodendrocytes	0.214292	0.00371508	UpReg
Polr2j	Oligodendrocytes	-0.247075	0.000207516	DownReg
Polr2m	Oligodendrocytes	0.216571	0.0483847	UpReg			DistalIntergenic
Pom121	Oligodendrocytes	0.44945	0.00117824	UpReg				Downstream
Porcn	Oligodendrocytes	0.251281	0.0396177	UpReg			DistalIntergenic
Ppa2	Oligodendrocytes	-0.559682	1.84059e-10	DownReg						Intron	Promoter
Ppfia2	Oligodendrocytes	0.664703	6.52814e-07	UpReg			DistalIntergenic			Intron	Promoter
Ppia	Oligodendrocytes	0.332381	0.0356569	UpReg			DistalIntergenic				Promoter
Ppp1cb	Oligodendrocytes	0.375362	0.00805795	UpReg							Promoter
Ppp1r35	Oligodendrocytes	-0.25395	0.00150431	DownReg
Ppp1r9a	Oligodendrocytes	-0.443824	0.00223516	DownReg					Exon	Intron	Promoter
Ppp3cb	Oligodendrocytes	-0.226375	0.00275405	DownReg						Intron
Pptc7	Oligodendrocytes	0.20354	0.00712916	UpReg					Exon	Intron
Praf2	Oligodendrocytes	-0.220166	3.15846e-05	DownReg							Promoter
Prdx6	Oligodendrocytes	0.555602	2.57649e-10	UpReg							Promoter
Prkaca	Oligodendrocytes	0.262267	0.00616381	UpReg
Prkcsh	Oligodendrocytes	0.276422	0.0015143	UpReg							Promoter
Prpf8	Oligodendrocytes	-0.467425	9.96314e-05	DownReg
Prr12	Oligodendrocytes	-0.245229	0.0161895	DownReg							Promoter
Psip1	Oligodendrocytes	0.312996	0.0143355	UpReg							Promoter
Psma2	Oligodendrocytes	-0.52915	2.43206e-09	DownReg
Psmb1	Oligodendrocytes	-0.781775	2.80832e-16	DownReg
Psmc2	Oligodendrocytes	-0.572065	2.50169e-09	DownReg
Psmd6	Oligodendrocytes	-0.349696	0.000127999	DownReg
Ptpn1	Oligodendrocytes	-0.417051	8.80093e-06	DownReg			DistalIntergenic			Intron	Promoter
Ptpn12	Oligodendrocytes	0.299395	0.0297932	UpReg							Promoter
Ptprk	Oligodendrocytes	0.235488	0.00797572	UpReg			DistalIntergenic		Exon	Intron	Promoter
Pwp1	Oligodendrocytes	-0.242828	0.00433447	DownReg
Qars	Oligodendrocytes	0.295345	0.00017588	UpReg
Rab18	Oligodendrocytes	0.507129	6.9682e-05	UpReg						Intron	Promoter
Rab24	Oligodendrocytes	-0.257319	1.98498e-05	DownReg
Rab3ip	Oligodendrocytes	0.393774	0.00104973	UpReg
Rangap1	Oligodendrocytes	0.48235	3.43736e-11	UpReg							Promoter
Rars	Oligodendrocytes	-0.392006	2.69852e-06	DownReg
Rbx1	Oligodendrocytes	0.421908	0.00195502	UpReg							Promoter
Rcan2	Oligodendrocytes	-0.404309	0.000850674	DownReg			DistalIntergenic			Intron	Promoter
Rdx	Oligodendrocytes	0.223718	0.046004	UpReg			DistalIntergenic
Reep3	Oligodendrocytes	0.339434	0.0183855	UpReg					Exon	Intron	Promoter
Rftn1	Oligodendrocytes	-0.372679	0.00805795	DownReg
Ric8b	Oligodendrocytes	0.49695	7.26389e-05	UpReg					Exon	Intron	Promoter
Rmnd5b	Oligodendrocytes	-0.391562	5.10656e-07	DownReg
Rnf126	Oligodendrocytes	-0.238154	0.0110793	DownReg							Promoter
Rnf157	Oligodendrocytes	-0.382028	0.0216939	DownReg			DistalIntergenic			Intron
Rnf220	Oligodendrocytes	-0.245445	0.00365257	DownReg						Intron
Rnf24	Oligodendrocytes	-0.266378	0.0285034	DownReg			DistalIntergenic				Promoter
Rnft1	Oligodendrocytes	0.340247	0.0174288	UpReg			DistalIntergenic				Promoter
Rnps1	Oligodendrocytes	-0.300617	0.00684023	DownReg
Rpl6	Oligodendrocytes	0.999993	2.50258e-21	UpReg							Promoter
Rplp0	Oligodendrocytes	0.52508	7.63633e-08	UpReg
Rpp21	Oligodendrocytes	-0.480674	9.62397e-07	DownReg
Rps6ka3	Oligodendrocytes	0.495304	7.94534e-05	UpReg			DistalIntergenic			Intron	Promoter
Rrp1b	Oligodendrocytes	-0.270129	1.70054e-06	DownReg			DistalIntergenic				Promoter
Rrp9	Oligodendrocytes	-0.33141	3.94921e-07	DownReg
Rsrp1	Oligodendrocytes	-0.347536	1.98432e-05	DownReg
Rtn3	Oligodendrocytes	0.274974	0.0243399	UpReg							Promoter
Rtn4ip1	Oligodendrocytes	-0.207429	0.00650454	DownReg						Intron
Rtraf	Oligodendrocytes	-0.393792	0.00143675	DownReg							Promoter
Rundc3b	Oligodendrocytes	0.330252	0.00583775	UpReg						Intron	Promoter
Rusc2	Oligodendrocytes	-0.420996	0.00744696	DownReg						Intron	Promoter
S100a1	Oligodendrocytes	-0.233825	0.0194712	DownReg
Sae1	Oligodendrocytes	-0.220412	0.0250962	DownReg
Scd2	Oligodendrocytes	0.318833	0.000116074	UpReg							Promoter
Sde2	Oligodendrocytes	0.313627	0.0139065	UpReg	3_UTR						Promoter
Sec14l1	Oligodendrocytes	-0.264257	0.00100206	DownReg			DistalIntergenic			Intron	Promoter
Selenok	Oligodendrocytes	0.499	3.89612e-05	UpReg			DistalIntergenic			Intron
Selenos	Oligodendrocytes	0.797555	2.13636e-14	UpReg			DistalIntergenic
Sem1	Oligodendrocytes	-0.437879	0.000113172	DownReg			DistalIntergenic
Sema6d	Oligodendrocytes	-0.289923	0.0312565	DownReg			DistalIntergenic			Intron
Serbp1	Oligodendrocytes	-0.305412	0.00264073	DownReg						Intron
Sertad2	Oligodendrocytes	-0.379422	0.0176844	DownReg			DistalIntergenic			Intron	Promoter
Sf3b2	Oligodendrocytes	-0.426495	2.53116e-05	DownReg
Sgsm3	Oligodendrocytes	0.260063	0.0149175	UpReg							Promoter
Sh3bgrl2	Oligodendrocytes	0.264857	0.000274368	UpReg	3_UTR					Intron	Promoter
Sh3gl2	Oligodendrocytes	0.406059	0.0255465	UpReg			DistalIntergenic			Intron	Promoter
Shkbp1	Oligodendrocytes	-0.231483	0.000612502	DownReg
Sin3b	Oligodendrocytes	-0.235205	0.010302	DownReg	3_UTR
Sirt6	Oligodendrocytes	-0.21976	0.000133601	DownReg							Promoter
Slc15a2	Oligodendrocytes	0.382832	0.0190381	UpReg
Slc22a17	Oligodendrocytes	-0.270162	0.00267085	DownReg
Slc25a19	Oligodendrocytes	-0.218608	3.15846e-05	DownReg						Intron
Slc25a3	Oligodendrocytes	-0.387517	1.64408e-05	DownReg							Promoter
Slc35a1	Oligodendrocytes	0.260314	0.000215088	UpReg					Exon
Slc35b4	Oligodendrocytes	-0.211104	1.54765e-05	DownReg			DistalIntergenic				Promoter
Slc3a2	Oligodendrocytes	0.340975	0.0059072	UpReg			DistalIntergenic				Promoter
Slc8a1	Oligodendrocytes	0.256617	0.000833048	UpReg			DistalIntergenic			Intron	Promoter
Slc9a3r2	Oligodendrocytes	0.222265	0.0105977	UpReg
Slirp	Oligodendrocytes	-0.429728	6.97923e-06	DownReg
Smim14	Oligodendrocytes	0.476981	5.2415e-06	UpReg						Intron	Promoter
Smpd4	Oligodendrocytes	0.441735	2.03255e-06	UpReg
Smyd2	Oligodendrocytes	0.206292	0.0030681	UpReg						Intron	Promoter
Snapc1	Oligodendrocytes	-0.240988	0.000612502	DownReg
Snrk	Oligodendrocytes	-0.500528	3.31413e-08	DownReg			DistalIntergenic				Promoter
Snrnp200	Oligodendrocytes	-0.325178	0.0334598	DownReg	3_UTR
Snrnp27	Oligodendrocytes	-0.441261	0.000405395	DownReg				Downstream
Snrpc	Oligodendrocytes	-0.293888	0.000745313	DownReg
Snx14	Oligodendrocytes	0.200614	0.0210078	UpReg						Intron
Snx17	Oligodendrocytes	-0.221495	6.3867e-05	DownReg
Sorcs3	Oligodendrocytes	-0.250263	0.000324182	DownReg			DistalIntergenic			Intron	Promoter
Sorl1	Oligodendrocytes	-0.232988	0.000388817	DownReg	3_UTR		DistalIntergenic		Exon
Spata7	Oligodendrocytes	-0.477165	3.20936e-06	DownReg			DistalIntergenic
Spg7	Oligodendrocytes	0.239942	0.00447199	UpReg
Spred2	Oligodendrocytes	-0.517067	1.50579e-08	DownReg			DistalIntergenic			Intron	Promoter
Spryd7	Oligodendrocytes	-0.277663	9.86851e-05	DownReg			DistalIntergenic			Intron	Promoter
Srek1ip1	Oligodendrocytes	-0.407575	5.567e-06	DownReg						Intron
Srpr	Oligodendrocytes	-0.442104	3.74585e-05	DownReg
Srrd	Oligodendrocytes	-0.260686	3.15846e-05	DownReg
Ssbp2	Oligodendrocytes	0.397824	0.00160286	UpReg			DistalIntergenic			Intron
Ssh2	Oligodendrocytes	0.255115	0.00331718	UpReg					Exon	Intron	Promoter
Ssu72	Oligodendrocytes	0.35463	0.0213098	UpReg						Intron	Promoter
Stard5	Oligodendrocytes	-0.367107	1.06047e-08	DownReg
Stk40	Oligodendrocytes	-0.252293	6.3867e-05	DownReg						Intron	Promoter
Strn4	Oligodendrocytes	-0.254967	0.0394229	DownReg							Promoter
Suds3	Oligodendrocytes	0.501555	1.37117e-08	UpReg			DistalIntergenic
Sugp2	Oligodendrocytes	-0.434453	3.56313e-05	DownReg						Intron
Sun1	Oligodendrocytes	0.496759	0.000301963	UpReg	3_UTR		DistalIntergenic				Promoter
Sv2a	Oligodendrocytes	0.437757	0.00027738	UpReg
Sybu	Oligodendrocytes	-0.252125	0.0193669	DownReg					Exon	Intron	Promoter
Syn3	Oligodendrocytes	0.40958	0.00399508	UpReg						Intron	Promoter
Syt11	Oligodendrocytes	0.223708	0.000229756	UpReg							Promoter
Taok1	Oligodendrocytes	0.312477	0.0129117	UpReg			DistalIntergenic				Promoter
Tbc1d24	Oligodendrocytes	-0.273576	0.00128917	DownReg						Intron
Tbcc	Oligodendrocytes	-0.21384	0.0142742	DownReg
Tcaf1	Oligodendrocytes	0.546067	2.0417e-07	UpReg
Tecr	Oligodendrocytes	0.801581	1.04696e-15	UpReg						Intron	Promoter
Tfdp1	Oligodendrocytes	0.230259	0.0271555	UpReg
Tgoln1	Oligodendrocytes	0.277596	0.0159244	UpReg							Promoter
Thra	Oligodendrocytes	0.488588	6.97923e-06	UpReg						Intron	Promoter
Thsd7a	Oligodendrocytes	0.42651	0.00995007	UpReg			DistalIntergenic		Exon	Intron
Timm23	Oligodendrocytes	0.332613	0.0485346	UpReg
Timm9	Oligodendrocytes	-0.31472	0.0447053	DownReg
Tle4	Oligodendrocytes	-0.445517	2.03255e-06	DownReg			DistalIntergenic			Intron	Promoter
Tln2	Oligodendrocytes	-0.353954	0.0402539	DownReg			DistalIntergenic		Exon	Intron
Tmco1	Oligodendrocytes	0.608326	1.44866e-08	UpReg							Promoter
Tmed3	Oligodendrocytes	0.275472	0.000751635	UpReg			DistalIntergenic
Tmed4	Oligodendrocytes	0.546341	5.45999e-06	UpReg							Promoter
Tmem167b	Oligodendrocytes	-0.236574	3.15846e-05	DownReg							Promoter
Tmem178b	Oligodendrocytes	-0.248861	0.000417514	DownReg					Exon	Intron	Promoter
Tmem199	Oligodendrocytes	0.327423	0.000204671	UpReg							Promoter
Tmem203	Oligodendrocytes	-0.348957	1.9475e-07	DownReg
Tmem223	Oligodendrocytes	0.702083	1.25237e-10	UpReg
Tmem259	Oligodendrocytes	-0.294563	0.000292993	DownReg							Promoter
Tmem59	Oligodendrocytes	0.325669	0.035545	UpReg
Tmem9b	Oligodendrocytes	0.36284	8.94972e-05	UpReg
Tmub2	Oligodendrocytes	0.206916	0.000292117	UpReg
Triap1	Oligodendrocytes	0.257335	0.00781318	UpReg
Trp53bp1	Oligodendrocytes	-0.369366	5.14234e-06	DownReg						Intron	Promoter
Tsen15	Oligodendrocytes	0.255487	0.00749597	UpReg			DistalIntergenic				Promoter
Tsnax	Oligodendrocytes	-0.583548	1.44866e-08	DownReg
Tsr3	Oligodendrocytes	-0.331644	3.34496e-05	DownReg
Ttc19	Oligodendrocytes	0.501907	1.083e-05	UpReg
Ttll5	Oligodendrocytes	-0.310889	0.0452181	DownReg						Intron	Promoter
Ttyh1	Oligodendrocytes	0.23249	0.0365638	UpReg
Tuba1a	Oligodendrocytes	0.760515	6.19599e-13	UpReg
Uap1	Oligodendrocytes	-0.30003	0.000198067	DownReg			DistalIntergenic				Promoter
Uba52	Oligodendrocytes	-0.210692	1.54765e-05	DownReg
Ubac1	Oligodendrocytes	-0.314925	0.00586521	DownReg			DistalIntergenic
Ubc	Oligodendrocytes	-0.42862	0.00187201	DownReg				Downstream			Promoter
Ubp1	Oligodendrocytes	0.318045	0.0262811	UpReg
Ugcg	Oligodendrocytes	-0.297526	0.00027738	DownReg						Intron	Promoter
Ugt8a	Oligodendrocytes	0.228261	0.0286361	UpReg
Uqcrc2	Oligodendrocytes	0.22019	0.0120661	UpReg							Promoter
Use1	Oligodendrocytes	-0.268809	0.000480319	DownReg
Usp11	Oligodendrocytes	-0.251306	0.0016835	DownReg			DistalIntergenic
Usp14	Oligodendrocytes	-0.42108	0.00120612	DownReg							Promoter
Usp5	Oligodendrocytes	-0.235757	3.53292e-06	DownReg							Promoter
Utp15	Oligodendrocytes	0.230394	0.0105564	UpReg							Promoter
Vapa	Oligodendrocytes	-0.368362	0.000741279	DownReg							Promoter
Vars	Oligodendrocytes	-0.289043	0.00487553	DownReg							Promoter
Vegfa	Oligodendrocytes	-0.279706	0.0480009	DownReg							Promoter
Vegfb	Oligodendrocytes	0.226475	0.00235192	UpReg
Vmp1	Oligodendrocytes	0.22739	0.00497107	UpReg						Intron	Promoter
Vps28	Oligodendrocytes	-0.228669	0.00480378	DownReg
Vps29	Oligodendrocytes	-0.278803	0.0463201	DownReg
Vps35	Oligodendrocytes	-0.724794	1.94018e-10	DownReg
Wars	Oligodendrocytes	-0.403036	1.9475e-07	DownReg
Wbp4	Oligodendrocytes	-0.481821	6.96696e-07	DownReg							Promoter
Wdr45b	Oligodendrocytes	-0.26786	0.0327033	DownReg							Promoter
Wsb1	Oligodendrocytes	0.431524	0.000551414	UpReg			DistalIntergenic			Intron	Promoter
Wsb2	Oligodendrocytes	-0.354903	1.41418e-06	DownReg							Promoter
Xrcc6	Oligodendrocytes	0.378292	0.0129745	UpReg							Promoter
Yipf3	Oligodendrocytes	0.331508	0.000197473	UpReg
Ykt6	Oligodendrocytes	-0.33586	0.000373706	DownReg							Promoter
Yrdc	Oligodendrocytes	0.254002	4.34553e-05	UpReg
Ywhae	Oligodendrocytes	0.49613	1.24151e-05	UpReg							Promoter
Zbtb16	Oligodendrocytes	0.449355	0.000151281	UpReg						Intron	Promoter
Zc3h15	Oligodendrocytes	-0.541088	2.78423e-06	DownReg			DistalIntergenic				Promoter
Zcchc17	Oligodendrocytes	-0.503731	4.25302e-05	DownReg
Zcrb1	Oligodendrocytes	0.380117	0.00272911	UpReg			DistalIntergenic				Promoter
Zfand1	Oligodendrocytes	0.308397	0.000354824	UpReg
Zfp120	Oligodendrocytes	-0.230199	3.15846e-05	DownReg			DistalIntergenic			Intron
Zfp422	Oligodendrocytes	-0.25009	0.00449863	DownReg
Zfp467	Oligodendrocytes	-0.296007	0.0174288	DownReg						Intron
Zfp608	Oligodendrocytes	-0.377005	0.0256087	DownReg			DistalIntergenic		Exon	Intron	Promoter
Zfp777	Oligodendrocytes	0.279007	0.00616852	UpReg
Zfp811	Oligodendrocytes	0.271578	4.34553e-05	UpReg							Promoter
Zfp955b	Oligodendrocytes	-0.303682	0.00147394	DownReg						Intron	Promoter
Zmat2	Oligodendrocytes	-0.396682	0.00027738	DownReg
Zmat3	Oligodendrocytes	-0.297329	0.00535387	DownReg			DistalIntergenic				Promoter
Zmiz2	Oligodendrocytes	0.501983	1.75493e-06	UpReg
Znhit1	Oligodendrocytes	-0.217538	0.0246216	DownReg
Zrsr1	Oligodendrocytes	0.334419	0.025341	UpReg							Promoter
Zrsr2	Oligodendrocytes	-0.421057	0.000437206	DownReg	3_UTR
1810013L24Rik	MSN_Grm8+_1	-0.300219	0.0278035	DownReg			DistalIntergenic				Promoter
A830018L16Rik	MSN_Grm8+_1	0.410414	0.0224177	UpReg					Exon	Intron
Abhd17a	MSN_Grm8+_1	0.27981	0.000537877	UpReg							Promoter
Ablim1	MSN_Grm8+_1	-0.342098	0.00891259	DownReg						Intron	Promoter
Acsl3	MSN_Grm8+_1	0.563056	9.06045e-06	UpReg
Acsl6	MSN_Grm8+_1	-0.340855	0.000421846	DownReg							Promoter
Acvr1c	MSN_Grm8+_1	-0.342667	7.86183e-05	DownReg					Exon	Intron	Promoter
Adgrb1	MSN_Grm8+_1	-0.43981	0.000421846	DownReg			DistalIntergenic			Intron	Promoter
Adprh	MSN_Grm8+_1	0.405926	1.72444e-08	UpReg							Promoter
Ankfn1	MSN_Grm8+_1	0.596901	0.000333857	UpReg					Exon	Intron
Aplp1	MSN_Grm8+_1	0.347193	0.000338227	UpReg							Promoter
Apoe	MSN_Grm8+_1	0.839457	2.57673e-17	UpReg
Arl6ip1	MSN_Grm8+_1	0.714852	2.5008e-10	UpReg							Promoter
Arpp19	MSN_Grm8+_1	-0.259117	0.0047941	DownReg						Intron	Promoter
Astn2	MSN_Grm8+_1	-0.254656	0.030458	DownReg			DistalIntergenic			Intron
Atp1a1	MSN_Grm8+_1	-0.793557	1.83378e-22	DownReg					Exon		Promoter
Atp1b1	MSN_Grm8+_1	0.377298	0.00143045	UpReg			DistalIntergenic				Promoter
Atp1b2	MSN_Grm8+_1	0.235325	4.63877e-06	UpReg
Atp2a2	MSN_Grm8+_1	0.853893	2.71332e-20	UpReg			DistalIntergenic				Promoter
Atp2b1	MSN_Grm8+_1	-0.393348	0.000107375	DownReg			DistalIntergenic			Intron	Promoter
Atp5g3	MSN_Grm8+_1	0.338837	0.00765149	UpReg			DistalIntergenic
Atxn7l3b	MSN_Grm8+_1	0.209728	0.0126142	UpReg			DistalIntergenic			Intron
Btf3	MSN_Grm8+_1	-0.226578	0.0142288	DownReg						Intron
C1qtnf12	MSN_Grm8+_1	0.2191	0.0390321	UpReg
Cacna1a	MSN_Grm8+_1	-0.315052	0.0368264	DownReg			DistalIntergenic			Intron	Promoter
Cadm2	MSN_Grm8+_1	-0.391101	1.57555e-07	DownReg			DistalIntergenic			Intron	Promoter
Cbarp	MSN_Grm8+_1	-0.335689	0.00126316	DownReg							Promoter
Ccnl1	MSN_Grm8+_1	-0.277583	0.0470391	DownReg			DistalIntergenic				Promoter
Cct7	MSN_Grm8+_1	0.314933	0.0170825	UpReg							Promoter
Cd81	MSN_Grm8+_1	0.691087	1.14307e-10	UpReg
Celf3	MSN_Grm8+_1	-0.366191	0.00282294	DownReg							Promoter
Cisd1	MSN_Grm8+_1	0.36279	0.000444025	UpReg
Clu	MSN_Grm8+_1	0.388321	3.37743e-10	UpReg							Promoter
Cnih2	MSN_Grm8+_1	0.325238	0.00444208	UpReg
Cntnap5b	MSN_Grm8+_1	0.419792	0.0222272	UpReg						Intron
[truncated: 2,169 more rows]

## Sheet: SalineNPAS4vsCocaineNPAS4
Gene	cell_type	avg_logFC	p_val_adj	Direction	3_UTR	5_UTR	DistalIntergenic	Downstream	Exon	Intron	Promoter
1700037C18Rik	MSN_Drd2+_1	0.226381	5.11812e-13	UpReg
3110021N24Rik	MSN_Drd2+_1	0.226802	2.10967e-09	UpReg
5530401A14Rik	MSN_Drd2+_1	0.233117	2.88905e-13	UpReg						Intron
6330403K07Rik	MSN_Drd2+_1	-0.390547	1.02112e-27	DownReg			DistalIntergenic
Acsl3	MSN_Drd2+_1	-0.312158	4.92921e-31	DownReg
Actb	MSN_Drd2+_1	-0.358238	4.05205e-17	DownReg
Actg1	MSN_Drd2+_1	-0.285523	2.46759e-12	DownReg
Ahi1	MSN_Drd2+_1	-0.321628	3.80186e-43	DownReg						Intron	Promoter
Aldoa	MSN_Drd2+_1	-0.253315	4.39594e-09	DownReg							Promoter
Aplp1	MSN_Drd2+_1	-0.22221	3.93745e-11	DownReg							Promoter
Arl6ip1	MSN_Drd2+_1	-0.324857	2.31029e-26	DownReg							Promoter
Atp1a1	MSN_Drd2+_1	-0.204042	1.30706e-08	DownReg					Exon		Promoter
Atp1a3	MSN_Drd2+_1	-0.279456	9.63992e-26	DownReg							Promoter
Atp1b1	MSN_Drd2+_1	-0.372221	1.29064e-34	DownReg			DistalIntergenic				Promoter
Atp2a2	MSN_Drd2+_1	-0.33013	1.63224e-30	DownReg			DistalIntergenic				Promoter
Atp5b	MSN_Drd2+_1	-0.350668	2.25453e-26	DownReg
Atp5g3	MSN_Drd2+_1	-0.341328	1.76732e-23	DownReg			DistalIntergenic
Atp5j	MSN_Drd2+_1	-0.234332	1.59366e-16	DownReg							Promoter
Atp5o	MSN_Drd2+_1	0.223431	6.72193e-08	UpReg			DistalIntergenic		Exon	Intron	Promoter
Atp6v0c	MSN_Drd2+_1	-0.219815	5.64924e-11	DownReg
Atp6v1e1	MSN_Drd2+_1	-0.351353	5.50993e-29	DownReg							Promoter
Atxn7l3b	MSN_Drd2+_1	-0.324277	3.93277e-21	DownReg			DistalIntergenic			Intron
Bag1	MSN_Drd2+_1	-0.215984	1.39335e-35	DownReg							Promoter
Bex2	MSN_Drd2+_1	-0.288013	1.50498e-13	DownReg
Bex3	MSN_Drd2+_1	-0.205184	2.57807e-07	DownReg
Bmyc	MSN_Drd2+_1	-0.213569	5.07217e-10	DownReg							Promoter
Calm1	MSN_Drd2+_1	-0.386575	1.82575e-23	DownReg			DistalIntergenic				Promoter
Calm2	MSN_Drd2+_1	-0.368236	4.05833e-36	DownReg			DistalIntergenic		Exon	Intron	Promoter
Camk2n1	MSN_Drd2+_1	-0.320112	9.7316e-36	DownReg			DistalIntergenic
Camkv	MSN_Drd2+_1	0.235007	1.68633e-16	UpReg
Cartpt	MSN_Drd2+_1	0.247923	0.00112214	UpReg			DistalIntergenic	Downstream
Ccdc73	MSN_Drd2+_1	0.203484	1.11139e-11	UpReg
Ccsap	MSN_Drd2+_1	-0.200128	6.81117e-08	DownReg						Intron	Promoter
Cdh18	MSN_Drd2+_1	0.216665	3.30479e-10	UpReg			DistalIntergenic			Intron
Cdipt	MSN_Drd2+_1	-0.241043	1.69323e-26	DownReg				Downstream
Ckb	MSN_Drd2+_1	-0.218666	3.84124e-18	DownReg							Promoter
Clk4	MSN_Drd2+_1	0.206226	1.89906e-09	UpReg
Cmss1	MSN_Drd2+_1	-0.231018	5.97523e-18	DownReg						Intron
Cox5a	MSN_Drd2+_1	-0.260736	6.08659e-10	DownReg							Promoter
Ctnna3	MSN_Drd2+_1	0.482413	3.87813e-116	UpReg						Intron	Promoter
Eef1a1	MSN_Drd2+_1	-0.300983	1.02488e-17	DownReg	3_UTR		DistalIntergenic				Promoter
Egfem1	MSN_Drd2+_1	0.248887	0.00497632	UpReg						Intron	Promoter
Eif1	MSN_Drd2+_1	-0.29056	5.97566e-13	DownReg			DistalIntergenic				Promoter
Eif1b	MSN_Drd2+_1	-0.212791	6.67959e-13	DownReg			DistalIntergenic				Promoter
Eif3c	MSN_Drd2+_1	-0.222727	3.72769e-09	DownReg
Eif3k	MSN_Drd2+_1	-0.270679	1.44861e-39	DownReg
Elk3	MSN_Drd2+_1	0.285221	3.76714e-17	UpReg	3_UTR					Intron	Promoter
Epyc	MSN_Drd2+_1	0.207507	1.54554e-10	UpReg						Intron
Fgfr2	MSN_Drd2+_1	0.231403	4.57292e-12	UpReg						Intron
Filip1l	MSN_Drd2+_1	0.253943	1.7348e-12	UpReg						Intron	Promoter
Fth1	MSN_Drd2+_1	-0.333184	2.25906e-17	DownReg							Promoter
Gapdh	MSN_Drd2+_1	-0.393707	2.98344e-20	DownReg							Promoter
Ggact	MSN_Drd2+_1	0.238447	7.54984e-10	UpReg
Glp2r	MSN_Drd2+_1	0.336183	6.10787e-23	UpReg						Intron
Gm12353	MSN_Drd2+_1	0.222617	1.50374e-10	UpReg
Gm47283	MSN_Drd2+_1	-0.374359	2.50027e-25	DownReg
Gnas	MSN_Drd2+_1	0.253234	3.10282e-06	UpReg						Intron	Promoter
Got1	MSN_Drd2+_1	-0.203076	3.55116e-08	DownReg							Promoter
H3f3b	MSN_Drd2+_1	-0.226377	2.02774e-11	DownReg							Promoter
Hacd4	MSN_Drd2+_1	0.23523	5.56685e-13	UpReg							Promoter
Hnrnpa0	MSN_Drd2+_1	-0.219833	1.21182e-12	DownReg							Promoter
Hsp90aa1	MSN_Drd2+_1	-0.53884	1.31687e-46	DownReg							Promoter
Hsp90ab1	MSN_Drd2+_1	-0.439787	1.12375e-21	DownReg							Promoter
Hsp90b1	MSN_Drd2+_1	-0.396656	3.19454e-40	DownReg							Promoter
Hspa5	MSN_Drd2+_1	-0.236573	7.06909e-23	DownReg
Hspa8	MSN_Drd2+_1	-0.448292	3.27014e-26	DownReg							Promoter
Inhba	MSN_Drd2+_1	0.227117	1.25292e-10	UpReg						Intron	Promoter
Itgbl1	MSN_Drd2+_1	0.330085	4.06515e-20	UpReg						Intron
Itm2b	MSN_Drd2+_1	-0.241457	1.63966e-09	DownReg			DistalIntergenic				Promoter
Itm2c	MSN_Drd2+_1	-0.302054	4.00398e-24	DownReg			DistalIntergenic				Promoter
Kansl1l	MSN_Drd2+_1	0.285522	4.15057e-16	UpReg
Kcna1	MSN_Drd2+_1	0.218648	2.29252e-09	UpReg			DistalIntergenic				Promoter
Ldhb	MSN_Drd2+_1	-0.202145	6.87436e-08	DownReg							Promoter
Lin7b	MSN_Drd2+_1	-0.222093	8.76218e-16	DownReg
Lingo2	MSN_Drd2+_1	-0.809839	1.52361e-23	DownReg			DistalIntergenic			Intron	Promoter
Lrrc4	MSN_Drd2+_1	0.282433	2.25906e-17	UpReg						Intron	Promoter
Lrtm1	MSN_Drd2+_1	0.660181	5.06849e-101	UpReg
Ly6h	MSN_Drd2+_1	-0.275262	1.78015e-21	DownReg
Lysmd4	MSN_Drd2+_1	0.379241	2.4871e-30	UpReg						Intron
Lzts3	MSN_Drd2+_1	-0.206647	2.60098e-09	DownReg							Promoter
Mdh1	MSN_Drd2+_1	-0.201839	2.22303e-06	DownReg							Promoter
Muc15	MSN_Drd2+_1	0.219219	5.40479e-10	UpReg	3_UTR				Exon		Promoter
Ncdn	MSN_Drd2+_1	-0.20821	1.44924e-12	DownReg							Promoter
Ndrg4	MSN_Drd2+_1	-0.225376	2.32633e-15	DownReg						Intron	Promoter
Ndufa5	MSN_Drd2+_1	-0.213673	4.16952e-14	DownReg
Ndufa6	MSN_Drd2+_1	-0.317238	2.09326e-33	DownReg
Ndufc2	MSN_Drd2+_1	-0.204018	2.62753e-14	DownReg							Promoter
Nfe2l1	MSN_Drd2+_1	-0.265558	4.68835e-19	DownReg
Nsg1	MSN_Drd2+_1	-0.351006	1.0439e-19	DownReg						Intron	Promoter
Oaz1	MSN_Drd2+_1	-0.270129	1.61755e-15	DownReg
Pcbp2	MSN_Drd2+_1	0.248195	1.11032e-12	UpReg
Pcdh15	MSN_Drd2+_1	-0.251711	0.000198239	DownReg						Intron	Promoter
Pcdh9	MSN_Drd2+_1	0.301474	7.49191e-23	UpReg			DistalIntergenic		Exon	Intron
Pcp4	MSN_Drd2+_1	-0.321448	2.39847e-16	DownReg			DistalIntergenic
Pcsk1n	MSN_Drd2+_1	-0.224017	1.5315e-07	DownReg
Pde1c	MSN_Drd2+_1	0.23534	2.00736e-12	UpReg						Intron
Pdia3	MSN_Drd2+_1	-0.386676	1.20376e-45	DownReg
Penk	MSN_Drd2+_1	-0.261265	5.15373e-22	DownReg			DistalIntergenic			Intron	Promoter
Pgam1	MSN_Drd2+_1	-0.242656	7.7982e-23	DownReg			DistalIntergenic	Downstream			Promoter
Pigk	MSN_Drd2+_1	0.375547	1.29064e-34	UpReg						Intron	Promoter
Pkm	MSN_Drd2+_1	-0.372814	6.51704e-22	DownReg					Exon		Promoter
Pnmal2	MSN_Drd2+_1	-0.359271	1.43965e-30	DownReg			DistalIntergenic
Ppia	MSN_Drd2+_1	-0.483522	9.66574e-35	DownReg			DistalIntergenic				Promoter
Ppp1r1b	MSN_Drd2+_1	-0.210508	5.3525e-14	DownReg							Promoter
Psap	MSN_Drd2+_1	-0.415608	9.7316e-36	DownReg							Promoter
Psma7	MSN_Drd2+_1	-0.221701	1.78301e-21	DownReg
Ptma	MSN_Drd2+_1	-0.230003	8.43074e-15	DownReg			DistalIntergenic				Promoter
Ptprn	MSN_Drd2+_1	0.223131	3.71885e-13	UpReg			DistalIntergenic				Promoter
Rab3a	MSN_Drd2+_1	-0.267978	6.23884e-23	DownReg							Promoter
Rab6b	MSN_Drd2+_1	-0.247676	2.24947e-26	DownReg						Intron	Promoter
Rpl10a	MSN_Drd2+_1	-0.210699	6.63625e-19	DownReg							Promoter
Rpl13	MSN_Drd2+_1	-0.220098	3.19246e-15	DownReg							Promoter
Rpl28	MSN_Drd2+_1	-0.231854	4.83797e-20	DownReg
Rpl41	MSN_Drd2+_1	-0.31599	1.78015e-21	DownReg
Rplp2	MSN_Drd2+_1	-0.20911	1.15756e-16	DownReg
Rpn1	MSN_Drd2+_1	-0.264226	1.43399e-41	DownReg
Rps15	MSN_Drd2+_1	-0.281652	2.37753e-29	DownReg
Rps23	MSN_Drd2+_1	-0.251998	5.6293e-24	DownReg						Intron	Promoter
Rps8	MSN_Drd2+_1	-0.255197	5.92774e-17	DownReg
Rraga	MSN_Drd2+_1	-0.201214	6.20501e-13	DownReg
Serinc1	MSN_Drd2+_1	-0.379847	3.94665e-31	DownReg			DistalIntergenic
Sik2	MSN_Drd2+_1	0.217839	1.84786e-08	UpReg						Intron	Promoter
Slc24a5	MSN_Drd2+_1	-0.21742	1.19988e-09	DownReg			DistalIntergenic
Slc25a4	MSN_Drd2+_1	-0.422033	4.31823e-32	DownReg			DistalIntergenic				Promoter
Slc25a5	MSN_Drd2+_1	-0.204868	1.87745e-08	DownReg			DistalIntergenic
Smpd4	MSN_Drd2+_1	0.248782	1.307e-16	UpReg
Stmn2	MSN_Drd2+_1	-0.202904	1.0439e-19	DownReg						Intron
Stmn3	MSN_Drd2+_1	-0.240962	1.45844e-11	DownReg			DistalIntergenic
Syt11	MSN_Drd2+_1	-0.477062	5.39264e-52	DownReg							Promoter
Tac1	MSN_Drd2+_1	-0.424389	9.70171e-14	DownReg			DistalIntergenic
Tecr	MSN_Drd2+_1	-0.297351	7.48538e-20	DownReg						Intron	Promoter
Thra	MSN_Drd2+_1	-0.211288	1.39584e-23	DownReg						Intron	Promoter
Timp3	MSN_Drd2+_1	0.273474	2.73644e-16	UpReg						Intron	Promoter
Tmem158	MSN_Drd2+_1	-0.303907	1.0446e-15	DownReg			DistalIntergenic				Promoter
Tmem30a	MSN_Drd2+_1	-0.385294	2.30783e-32	DownReg							Promoter
Tmsb10	MSN_Drd2+_1	-0.25083	1.46864e-29	DownReg			DistalIntergenic
Tmsb4x	MSN_Drd2+_1	-0.200591	2.46759e-12	DownReg				Downstream
Tomm20	MSN_Drd2+_1	-0.29104	6.27903e-16	DownReg					Exon	Intron	Promoter
Ttc3	MSN_Drd2+_1	-0.213801	2.81589e-23	DownReg			DistalIntergenic				Promoter
Tubb2a	MSN_Drd2+_1	-0.201785	6.17906e-10	DownReg
Ubb	MSN_Drd2+_1	-0.415867	1.05481e-19	DownReg							Promoter
Ubl5	MSN_Drd2+_1	0.2906	2.97739e-33	UpReg
Uchl1	MSN_Drd2+_1	-0.253549	1.501e-14	DownReg			DistalIntergenic				Promoter
Usp50	MSN_Drd2+_1	0.20251	3.09009e-09	UpReg						Intron	Promoter
Vamp2	MSN_Drd2+_1	-0.289513	3.12719e-34	DownReg							Promoter
Xrcc6	MSN_Drd2+_1	0.284266	8.91228e-14	UpReg							Promoter
Ywhab	MSN_Drd2+_1	-0.313437	1.66682e-20	DownReg
Zbtb20	MSN_Drd2+_1	0.208387	3.63707e-21	UpReg						Intron
1700037C18Rik	MSN_Drd1+_1	0.224659	2.24376e-13	UpReg
3110021N24Rik	MSN_Drd1+_1	0.222963	4.55282e-09	UpReg
Ammecr1	MSN_Drd1+_1	0.23587	1.26995e-08	UpReg			DistalIntergenic			Intron	Promoter
Atp1a1	MSN_Drd1+_1	-0.202045	1.36208e-09	DownReg					Exon		Promoter
Atp5l	MSN_Drd1+_1	-0.216781	3.2195e-15	DownReg			DistalIntergenic			Intron	Promoter
Atp5o	MSN_Drd1+_1	0.237574	2.70709e-11	UpReg			DistalIntergenic		Exon	Intron	Promoter
Atp6v1e1	MSN_Drd1+_1	-0.281141	6.08637e-24	DownReg							Promoter
Calm2	MSN_Drd1+_1	-0.213647	3.36587e-23	DownReg			DistalIntergenic		Exon	Intron	Promoter
Camkv	MSN_Drd1+_1	0.30099	4.07485e-24	UpReg
Cdipt	MSN_Drd1+_1	-0.224797	9.85368e-27	DownReg				Downstream
Cntnap5c	MSN_Drd1+_1	0.20365	1.03727e-06	UpReg						Intron
Ctnna3	MSN_Drd1+_1	0.452685	3.8891e-123	UpReg						Intron	Promoter
Eef1a2	MSN_Drd1+_1	-0.2183	4.13337e-17	DownReg						Intron
Elk3	MSN_Drd1+_1	0.307831	7.69632e-19	UpReg	3_UTR					Intron	Promoter
Epyc	MSN_Drd1+_1	0.302545	1.19448e-19	UpReg						Intron
Fgfr2	MSN_Drd1+_1	0.239891	2.07736e-16	UpReg						Intron
Filip1l	MSN_Drd1+_1	0.22574	1.44605e-09	UpReg						Intron	Promoter
Ggact	MSN_Drd1+_1	0.278115	3.00456e-15	UpReg
Glp2r	MSN_Drd1+_1	0.299797	6.07032e-20	UpReg						Intron
Gm12353	MSN_Drd1+_1	0.222709	3.96176e-09	UpReg
Gm47283	MSN_Drd1+_1	-0.356678	3.71004e-25	DownReg
H3f3b	MSN_Drd1+_1	-0.222881	1.58756e-14	DownReg							Promoter
Hsp90aa1	MSN_Drd1+_1	-0.210346	3.20043e-11	DownReg							Promoter
Il1rapl2	MSN_Drd1+_1	-0.315598	2.03966e-06	DownReg
Inhba	MSN_Drd1+_1	0.216184	1.32778e-10	UpReg						Intron	Promoter
Itgbl1	MSN_Drd1+_1	0.286973	5.4609e-12	UpReg						Intron
Kansl1l	MSN_Drd1+_1	0.266389	2.48298e-14	UpReg
Kcna1	MSN_Drd1+_1	0.205437	7.58185e-10	UpReg			DistalIntergenic				Promoter
Lrrc4	MSN_Drd1+_1	0.255354	3.84495e-13	UpReg						Intron	Promoter
Lrtm1	MSN_Drd1+_1	0.719515	3.34171e-125	UpReg
Lysmd4	MSN_Drd1+_1	0.360705	1.51732e-29	UpReg						Intron
Lzts3	MSN_Drd1+_1	-0.243906	2.33313e-13	DownReg							Promoter
Ndufa6	MSN_Drd1+_1	-0.268246	8.42748e-29	DownReg
Npsr1	MSN_Drd1+_1	-0.293471	5.14909e-05	DownReg	3_UTR		DistalIntergenic			Intron	Promoter
Nsmaf	MSN_Drd1+_1	0.241928	2.09573e-14	UpReg							Promoter
Oaz1	MSN_Drd1+_1	-0.284681	6.87194e-20	DownReg
Pcbp2	MSN_Drd1+_1	0.225475	1.02369e-12	UpReg
Pcdh15	MSN_Drd1+_1	-0.374854	4.18525e-06	DownReg						Intron	Promoter
Pcdh9	MSN_Drd1+_1	0.234318	1.58756e-14	UpReg			DistalIntergenic		Exon	Intron
Pdia3	MSN_Drd1+_1	-0.229921	6.64929e-17	DownReg
Pigk	MSN_Drd1+_1	0.324445	8.08826e-27	UpReg						Intron	Promoter
Pisd	MSN_Drd1+_1	-0.20252	2.77985e-08	DownReg							Promoter
Rps15	MSN_Drd1+_1	-0.335833	1.22056e-52	DownReg
Serinc1	MSN_Drd1+_1	-0.253723	6.64929e-17	DownReg			DistalIntergenic
Smpd4	MSN_Drd1+_1	0.223045	7.65507e-14	UpReg
Syt11	MSN_Drd1+_1	-0.341925	1.13322e-27	DownReg							Promoter
Syt4	MSN_Drd1+_1	-0.212499	1.6482e-13	DownReg			DistalIntergenic				Promoter
Timp3	MSN_Drd1+_1	0.231847	6.35886e-14	UpReg						Intron	Promoter
Tmem243	MSN_Drd1+_1	0.21084	1.74073e-08	UpReg			DistalIntergenic				Promoter
Tmem30a	MSN_Drd1+_1	-0.322121	9.85368e-27	DownReg							Promoter
Tmem50a	MSN_Drd1+_1	-0.234558	1.62514e-25	DownReg							Promoter
Tmsb10	MSN_Drd1+_1	-0.226476	2.30945e-25	DownReg			DistalIntergenic
Ubl5	MSN_Drd1+_1	0.397368	4.05301e-52	UpReg
Usp50	MSN_Drd1+_1	0.223668	1.74635e-11	UpReg						Intron	Promoter
Xrcc6	MSN_Drd1+_1	0.271125	2.07116e-14	UpReg							Promoter
0610009B22Rik	Astrocytes	-0.243461	3.59549e-06	DownReg
1500009C09Rik	Astrocytes	-0.245046	7.11396e-11	DownReg							Promoter
2310039H08Rik	Astrocytes	-0.202684	0.00708684	DownReg							Promoter
4921524J17Rik	Astrocytes	-0.341317	1.41405e-12	DownReg						Intron
4930595D18Rik	Astrocytes	0.208044	0.000521276	UpReg						Intron
4932438A13Rik	Astrocytes	-0.290819	5.55938e-08	DownReg
9530068E07Rik	Astrocytes	0.280991	3.49727e-08	UpReg			DistalIntergenic				Promoter
Abca2	Astrocytes	-0.346286	1.37757e-08	DownReg			DistalIntergenic
Abcf1	Astrocytes	-0.323672	9.99186e-09	DownReg
Abhd16a	Astrocytes	0.241939	0.000458866	UpReg							Promoter
Actr10	Astrocytes	-0.488186	1.43363e-17	DownReg							Promoter
Actr1b	Astrocytes	0.554855	1.5164e-17	UpReg
Actr6	Astrocytes	-0.309279	4.60661e-15	DownReg
Adam22	Astrocytes	0.218003	1.30128e-05	UpReg					Exon	Intron
Adamts18	Astrocytes	-0.346128	0.0452339	DownReg			DistalIntergenic			Intron
Adamts20	Astrocytes	-0.267514	0.0307028	DownReg			DistalIntergenic			Intron
Adar	Astrocytes	-0.276977	2.74814e-05	DownReg	3_UTR					Intron	Promoter
Adgrb2	Astrocytes	-0.300427	1.54369e-10	DownReg							Promoter
Ahi1	Astrocytes	0.204259	1.21141e-06	UpReg						Intron	Promoter
Aimp1	Astrocytes	0.215927	0.00839577	UpReg						Intron	Promoter
Alg2	Astrocytes	-0.224642	5.24111e-09	DownReg
Ankrd6	Astrocytes	0.20179	0.00488135	UpReg							Promoter
Ap2b1	Astrocytes	0.224393	0.0377241	UpReg						Intron
Ap3m1	Astrocytes	0.245626	0.00221677	UpReg
Apbb3	Astrocytes	-0.347447	2.71653e-11	DownReg							Promoter
Appl1	Astrocytes	-0.241929	8.49586e-05	DownReg
Arf2	Astrocytes	0.241821	2.49516e-09	UpReg			DistalIntergenic				Promoter
Arl6ip5	Astrocytes	0.239045	0.0135675	UpReg							Promoter
Arpc4	Astrocytes	-0.210344	0.00448661	DownReg
Arxes2	Astrocytes	-0.216761	3.38967e-06	DownReg
Aspa	Astrocytes	0.268131	1.6848e-06	UpReg
Atg16l2	Astrocytes	0.205822	0.00483939	UpReg
Atp13a4	Astrocytes	-0.25974	0.000547796	DownReg							Promoter
Atp1b3	Astrocytes	0.254402	1.36873e-08	UpReg
Atp5a1	Astrocytes	-1.1353	7.07428e-64	DownReg
Atp5c1	Astrocytes	-0.293169	1.5264e-08	DownReg
Atp5o	Astrocytes	0.315959	4.77524e-05	UpReg			DistalIntergenic		Exon	Intron	Promoter
Atxn7l3b	Astrocytes	-0.619553	1.68375e-18	DownReg			DistalIntergenic			Intron
B230219D22Rik	Astrocytes	-0.217276	0.0297374	DownReg							Promoter
BC005624	Astrocytes	-0.324545	1.0269e-06	DownReg							Promoter
Bccip	Astrocytes	-0.20322	0.0154967	DownReg
Bet1l	Astrocytes	0.211548	0.000321739	UpReg
Bola3	Astrocytes	0.226886	1.17593e-10	UpReg							Promoter
Brsk2	Astrocytes	-0.441453	8.27964e-17	DownReg
Btbd8	Astrocytes	-0.496112	2.00453e-17	DownReg
Bub3	Astrocytes	0.214434	0.000133351	UpReg						Intron
Bzw1	Astrocytes	-0.379905	1.79935e-14	DownReg	3_UTR
C1d	Astrocytes	-0.405439	1.53149e-16	DownReg							Promoter
Cables1	Astrocytes	-0.241544	0.0216365	DownReg			DistalIntergenic		Exon	Intron
Cacnb1	Astrocytes	-0.240513	5.26724e-06	DownReg							Promoter
Cacnb2	Astrocytes	-0.231727	0.0173856	DownReg	3_UTR				Exon	Intron
Cacng4	Astrocytes	0.265575	0.00174438	UpReg			DistalIntergenic		Exon	Intron	Promoter
Camk2n1	Astrocytes	-0.530434	1.34257e-24	DownReg			DistalIntergenic
Camsap1	Astrocytes	0.216233	3.08196e-06	UpReg						Intron	Promoter
Camta1	Astrocytes	-0.221483	0.000384151	DownReg						Intron	Promoter
Car10	Astrocytes	-0.400036	0.000521276	DownReg	3_UTR		DistalIntergenic			Intron
Ccdc149	Astrocytes	0.213763	7.98854e-07	UpReg			DistalIntergenic				Promoter
Ccdc25	Astrocytes	-0.288179	7.86352e-13	DownReg						Intron
Ccdc30	Astrocytes	-0.231382	0.0213863	DownReg							Promoter
Ccdc47	Astrocytes	0.470371	1.30832e-17	UpReg							Promoter
Ccdc73	Astrocytes	0.227234	0.00323853	UpReg
Ccnd3	Astrocytes	-0.219787	0.0130993	DownReg							Promoter
Cct4	Astrocytes	-0.235929	6.9768e-05	DownReg
Cd47	Astrocytes	-0.211659	1.82393e-06	DownReg			DistalIntergenic		Exon	Intron	Promoter
Cdc42	Astrocytes	-0.399989	3.64941e-12	DownReg			DistalIntergenic				Promoter
Cdh22	Astrocytes	-0.213017	0.000228001	DownReg			DistalIntergenic			Intron
[truncated: 3,081 more rows]

## Sheet: CocaineNPAS4_Specific
Gene	cell_type	Direction	3_UTR	5_UTR	DistalIntergenic	Downstream	Exon	Intron	Promoter
[truncated: 2,733 more rows]
