# Supplementary material for: NPAS4 supports cocaine-conditioned cues in rodents by controlling the cell type-specific activation balance in the nucleus accumbens
Source: Nat Commun. 2024 Aug 8;15:5971. doi: 10.1038/s41467-024-50099-1 (PMC11310321; doi:10.1038/s41467-024-50099-1)
Supplement: Supplementary file 8 — Supplementary Data 5 [file 41467_2024_50099_MOESM8_ESM.xlsx]

## Sheet: Sheet1
Figure	Statistical Analysis	Dependent Variable	Factor(s)	DF	F/t value	P value	n
1C	Two-tailed unpaired Student's t-test	CPP Score	Time spent in paired chamber minus unpaired chamber	14	4.688	0.0003	n=8/condition
1D	Two-tailed unpaired Student's t-test	CPP Score	Time spent in paired chamber minus unpaired chamber	11	0.1799	0.8605	n=6-7/condition
1E	Two-tailed unpaired Student's t-test	CPP Score	Time spent in paired chamber minus unpaired chamber	16	0.3692	0.7168	n=8-10/condition
3C	Two-tailed unpaired Student's t-test	CPP Score	Time spent in paired chamber minus unpaired chamber	21	0.004024	0.9968	n=11-12/condition
3D	Two-tailed unpaired Student's t-test	CPP Score	Time spent in paired chamber minus unpaired chamber	21	3.578	0.0018	n=11-12/condition
3F	2way ANOVA w/ Repeated Measures	Active Presses: Cocaine SA Acquisition	Day	(3.466, 34.08)	17.03	<0.0001	n=6/condition
			Virus	(1, 10)	2.308	0.1596
			Day x Virus	(12, 118)	1.405	0.1729
3G	2way ANOVA w/ Repeated Measures	Active Presses: Cocaine SA Acquisition	Day	(4.152, 58.13)	55.28	<0.0001	n=8/condition
			Virus	(1, 14)	1.283	0.2763
			Day x Virus	(12, 168)	0.4274	0.9509
3H	2way ANOVA w/ Repeated Measures	Active Presses: Cocaine Cued Reinstatement vs Last Two Days Extinction (Avg)	Session	(1, 10)	17.94	0.0017	n=6/condition
			Virus	(1, 10)	0.3051	0.5928
			Session x Virus	(1, 10)	0.1725	0.6858
		Sidak Multiple Comparisons	Extinction	20	0.1086	0.9927
			Cued Reinstatement	20	0.6868	0.7501
3I	2way ANOVA w/ Repeated Measures	Active Presses: Cocaine Cued Reinstatement vs Last Two Days Extinction (Avg)	Session	(1, 14)	82.46	<0.0001	n=8/condition
			Virus	(1, 14)	8.802	0.0102
			Session x Virus	(1, 14)	10.27	0.0064
		Sidak Multiple Comparisons	Extinction	28	0.03004	0.9994
			Cued Reinstatement	28	4.352	0.0003
4C	2way ANOVA	FOS-positive cells in NAc	Virus	(1,20)	1.09e-30	>0.9999	n=6/condition
			Cell Type	(1,20)	105.7	<0.0001
			Virus x Cell Type	(1,20)	0.9821	0.3335
		Tukey Multiple Comparisons	shScram: D1 vs "D2"	20	11.27	<0.0001
			shNPAS4: D1 vs "D2"	20	9.288	<0.0001
4D	2way ANOVA	FOS-positive Cells in NAc	Virus	(1,28)	1.09e-30	>0.9999	n=8/condition
			Cell Type	(1, 28)	0.001687	0.9675
			Virus x Cell Type	(1, 28)	47.7	<0.0001
		Tukey Multiple Comparisons	shScram: "D1" vs D2	28	6.866	0.0002
			D1: shScram vs shNPAS4	28	6.907	0.0002
			D2: shScram vs shNPAS4	28	6.907	0.0002
			shNPAS4: "D1" vs D2	28	6.948	0.0002
4F	Two-tailed unpaired Student's t-test	FOS-Positive Cells in dlVP	shScram vs shNPAS4 (D2)	12	2.973	0.0116	n=7-8/condition
7C	2way ANOVA	Dendritic Spine Density (D2)	Drug (Saline vs Cocaine)	(1, 130)	2.119	0.1479	n=27(3)-42(4)/condition
			Virus (shScram vs shNPAS4; D2)	(1, 130)	9.0856	0.0031
			Drug x Virus	(1, 130)	2.884	0.0919	# - trend, p < 0.1
		Tukey Multiple Comparisions - planned post hoc comparison	Saline:shScram vs. Saline:shNpas4	130	1.329	0.7834
			Saline:shScram vs. Cocaine:shScram	130	0.2451	0.9981
			Saline:shNpas4 vs. Cocaine:shNpas4	130	3.122	0.1265
			Cocaine:shScram vs. Cocaine:shNpas4	130	4.665	0.0068
7E	2way ANOVA w/ Repeated Measures	CPP Score	CNO	(1, 13)	1.262	0.2816	n=7-8/condiotion
			Virus	(1, 13)	6.705	0.0225
			CNO x Virus	(1, 13)	5.6	0.0342
		Sidak Multiple Comparisons	Wihout CNO: Control vs hM4Di	26	0.6877	0.7477
			With CNO: Control vs hM4Di	26	3.488	0.0035
7H	2way ANOVA	Evoked EPSC Amplitude (D1)	Drug	(1, 48)	4.318e-6	0.9984	n=9-18/group
			Virus	(1, 48)	4.317	0.0431
			Drug x Virus	(1, 48)	0.01375	0.9071
7I	2way ANOVA	Evoked EPSC Amplitude (D2)	Drug	(1, 38)	11.56	0.0016	n=8-14/group
			Virus	(1, 38)	4.141	0.0489
			Drug x Virus	(1, 38)	10.35	0.0026
		Sidak Multiple Comparisons	Saline:shScram vs. Saline:shNpas4	38	0.8489	0.9539
			Saline:shScram vs. Cocaine:shScram	38	0.1474	>0.9999
			Saline:shNpas4 vs. Cocaine:shNpas4	38	4.21	0.0009
			Cocaine:shScram vs. Cocaine:shNpas4	38	3.661	0.0046
Figure	Statistical Analysis	Dependent Variable	Factor(s)	DF	F/t value	P value	n
S1-D	Two-tailed unpaired Student's t-test	CPP Pre-Test Score	Time spent in paired chamber minus unpaired chamber	14	0.0015	0.9988	n=8/condition
S1-E	Two-tailed unpaired Student's t-test	CPP Pre-Test Score	Time spent in paired chamber minus unpaired chamber	11	0.0085	0.9934	n=6-7/condition
S1-F	Two-tailed unpaired Student's t-test	CPP Pre-Test Score	Time spent in paired chamber minus unpaired chamber	16	0.0038	0.997	n=8-10/condition
S1-G	Two-tailed unpaired Student's t-test	Number of 4OHT-dependent Npas4-positive cells (hM4Di-mCherry)	Cocaine vs Saline TRAP	14	0.5592	0.5849	n=8/comparison
S1-H	Two-tailed unpaired Student's t-test	Locomotor Activity	With or without CNO	14	0.228	0.823	n=8/comparison
S1-I	Two-tailed unpaired Student's t-test	Locomotor Activity	With or without CNO	14	0.07986	0.9375	n=8/comparison
S1-J	Two-tailed unpaired Student's t-test	Reactivated Npas4-positive cells after cocaine CPP labeling	Cocaine vs Saline CPP Re-exposure	14	0.3366	0.7414	n=8/comparison
S2-A	Two-tailed unpaired Student's t-test	Number of 4OHT-dependent Npas4-positive cells (Ai14)	Cocaine TRAP with or without 4OHT	6	4.073	0.0066	n=3-5/comparison
S3-B	Two-tailed paired Student's t-test	Npas4 mRNA quantification in D1-Cre	shScram vs shNPAS4	6	4.108	0.0063	n=7/comparison
S3-C	Two-tailed paired Student's t-test	Npas4 mRNA quantification in D2-Cre	shScram vs shNPAS4	8	4.487	0.002	n=9/comparison
S3-E	Two-tailed unpaired Student's t-test	NPAS4 protein quantification after shNPAS4	shScram vs shNPAS4	22	7.571	<0.0001	n=7,17/condition
	Two-tailed unpaired Student's t-test	GFP protein quantification after shNPAS4	shScram vs shNPAS4	22	0.716	0.481	n=7,17/condition
S3-H	Two-tailed unpaired Student's t-test	CPP Pre-Test Score	Time spent in paired chamber minus unpaired chamber	21	0.011	0.9912	n=11-12/condition
S3-I	Two-tailed unpaired Student's t-test	CPP Pre-Test Score	Time spent in paired chamber minus unpaired chamber	21	0.0144	0.9886	n=11-12/condition
S3-J	2way ANOVA	Locomotor Sensitization in D1-Cre	Session	(1.555, 23.32)	113.3	<0.0001	n=8-9/condition
			Virus	(1, 15)	0.06292	0.8053
			Session x Virus	(4, 60)	1.134	0.349
		Sidak Multiple Comparisons	Saline 1	14.99	0.0729	>0.9999
			Saline 2	14.65	0.6819	0.9706
			Saline 3	14.47	0.693	0.9685
			Acute cocaine	14.14	0.932	0.8983
			Cocaine challenge	14.98	0.4891	0.9932
S3-K	2way ANOVA	Locomotor Sensitization in D2-Cre	Session	(4, 90)	118.6	<0.0001	n=9-11/condition
			Virus	(1, 90)	4.067	0.0467
			Session x Virus	(4, 90)	1.048	0.3871
		Sidak Multiple Comparisons	Saline 1	90	0.5648	0.9859
			Saline 2	90	0.6022	0.9812
			Saline 3	90	0.7113	0.9615
			Acute cocaine	90	1.87	0.2845
			Cocaine challenge	90	1.891	0.2733
S3-L	Two-tailed paired Student's t-test	Npas4 mRNA quantification in WT after shNpas4-2	shScram vs shNpas4-2	8	1.37	0.2079	n=9, within animal comparison
S3-M	Two-tailed paired Student's t-test	Npas4 mRNA quantification in D2-Cre after shNpas4-2	shScram vs shNpas4-2	10	2.384	0.0383	n=11, within animal comparison
S3-N	Two-tailed unpaired Student's t-test	CPP Pre-Test Score	Time spent in paired chamber minus unpaired chamber	30	0.4142	0.6816	n=15,17/condition
S3-O	Two-tailed unpaired Student's t-test	CPP Score	Time spent in paired chamber minus unpaired chamber	30	2.094	0.0448	n=15,17/condition
S4-A	2way ANOVA	Infusions: Cocaine SA Acquisition_D1-Cre	Day	(12, 118)	3.437	0.0002	n=6/comparison
			Virus	(1, 10)	1.602	0.2344
			Day x Virus	(12, 18)	1.222	0.2764
S4-B	2way ANOVA	Discrimination Ratio: Cocaine SA Acquisition_D1-Cre	Day	(12, 118)	7.184	<0.0001	n=6/comparison
			Virus	(1, 10)	0.009774	0.9232
			Day x Virus	(12, 118)	0.8223	0.6272
S4-C	2way ANOVA	Active Presses: Extinction_D1-Cre	Day	(6, 23)	3.582	0.118	n=6/comparison
			Virus	(1, 4)	2.808	0.1691
			Day x Virus	(6, 23)	0.7741	0.5983
S4-D	2way ANOVA	Active Presses: Cocaine Primed Reinstatement vs Last Two Days Extinction (Avg; D1-Cre)	Day	(1, 9)	35.58	0.0002	n=6/comparison
			Virus	(1, 9)	0.558	0.4741
			Day x Virus	(1, 9)	0.6888	0.428
S4-E	2way ANOVA	Infusions: Cocaine SA Acquisition_D2-Cre	Day	(12, 168)	10.22	<0.0001	n=8/comparison
			Virus	(1, 14)	1.423	0.2527
			Day x Virus	(12, 168)	0.5286	0.894
S4-F	2way ANOVA	Discrimination Ratio: Cocaine SA Acquisition_D2-Cre	Day	(12, 192)	14	<0.0001	n=8/comparison
			Virus	(1, 16)	2.808	0.1132
			Day x Virus	(12, 192)	0.6933	0.7568
S4-G	2way ANOVA	Active Presses: Extinction_D2-Cre	Day	(7, 41)	3.582	<0.0001	n=8/comparison
			Virus	(1, 7)	2.808	0.2827
			Day x Virus	(7, 41)	0.7741	0.6523
S4-H	2way ANOVA	Active Presses: Cocaine Primed Reinstatement vs Last Two Days Extinction (Avg; D2-Cre)	Day	(1, 14)	27.74	0.0001	n=8/comparison
			Virus	(1, 14)	0.7201	0.4104
			Day x Virus	(1, 14)	0.2963	0.5948
S4-K	2way ANOVA	Active Presses: Sucrose SA Acquisition in D2-Cre	Day	(2.604, 26.04)	34.08	<0.0001	n=6/condition
			Virus	(1, 10)	0.3311	0.5777
			Day x Virus	(13, 30)	0.9589	0.4953
S4-L	2way ANOVA	Discrimination Ratio: Sucrose SA Acquisition	Day	(3.449, 34.49)	28.04	<0.0001	n=6/condition
			Virus	(1, 10)	0.1058	0.7517
			Day x Virus	(14, 140)	1.987	0.0227
S4-M	2way ANOVA	Sucrose pellets earned: Sucrose SA Acquisition	Day	(3.680, 36.80)	15.44	<0.0001	n=6/condition
			Virus	(1, 10)	0.5494	0.4756
			Day x Virus	(14, 140)	1.183	0.295
S4-N	2way ANOVA	Active Presses: Extinction	Day	(6, 60)	29.97	<0.0001	n=6/condition
			Virus	(1, 13)	2	0.1808
			Day x Virus	(6, 60)	1.583	0.1678
S4-O	Two-tailed unpaired Student's t-test	Active Presses: Sucrose Cued Reinstatement	shNpas4 vs shScram	(5, 5)	5.502	0.009	n=6/condition
S4-P	Two-tailed unpaired Student's t-test	Active Presses: Sucrose Primed Reinstatement	shNpas4 vs shScram	(5, 5)	2.358	0.8612	n=6/condition
S5-B	2Way ANOVA	FOS-positive Cells in NAc	Virus	(1, 28)	0.6193	0.4379	n=8/condition
			Cell Type	(1, 28)	0.4434	0.5109
			Virus x Cell Type	(1, 28)	9.127	0.0053
		Bonferroni Multiple Comparisons	shScramble D2 vs shNpas4 D2	28	2.693	0.071
			shNpas4 "D1" vs shNpas4 D2	28	2.607	0.0868
S7-A	3way ANOVA	Dendritic Spine Diameter_D2-Cre	Spine head diameter bin	(5, 780)	165.9	<0.0001
			Treatment (saline vs cocaine)	(1, 780)	29.5	<0.0001
			Virus	(1, 780)	8.733	0.0032
			Bin x Treatment	(5, 780)	4.317	0.0007
			Bin x Virus	(5, 780)	3.269	0.0063
			Treatment x Virus	(1, 780)	9.603	0.002
			Bin x Treatment x Virus	(5, 780)	1.088	0.3654
	2way ANOVA (follow up)	Dendritice Spine Diameter - within diameter bin (<0.2)	Treatment	(1, 130)	6.67	0.0109
			Virus	(1, 130)	10.41	0.0016
			Treatment x Virus	(1, 130)	0.543	0.4625
	2way ANOVA (follow up)	Dendritice Spine Diameter - within diameter bin (0.2-0.3)	Treatment	(1, 130)	2.665	0.105
			Virus	(1, 130)	5.333	0.0225
			Treatment x Virus	(1, 130)	3.463	0.065
		Tukey Multiple Comparisons (follow up of trending interaction)	Saline, shScram vs shNpas4	130	0.4519	0.9887
		Tukey Multiple Comparisons (follow up of trending interaction)	shScram, saline vs cocaine	130	0.2325	0.9984
		Tukey Multiple Comparisons (follow up of trending interaction)	shScram saline vs shNpas4 cocaine	130	4.346	0.0136
		Tukey Multiple Comparisons (follow up of trending interaction)	shScram cocaine vs shNpas4 saline	130	0.6236	0.9712
		Tukey Multiple Comparisons (follow up of trending interaction)	shNpas4, saline vs cocaine	130	3.431	0.0772
		Tukey Multiple Comparisons (follow up of trending interaction)	Cocaine, shScram vs shNpas4	130	4.138	0.0209
	2way ANOVA (follow up)	Dendritice Spine Diameter - within diameter bin (0.3-0.4)	Treatment	(1, 130)	0.4819	0.4888
			Virus	(1, 130)	9.148	0.003
			Treatment x Virus	(1, 130)	6.08	0.015
		Tukey Multiple Comparisons (follow up of trending interaction)	Saline, shScram vs shNpas4	130	0.5632	0.9785
		Tukey Multiple Comparisons (follow up of trending interaction)	shScram, saline vs cocaine	130	1.805	0.5796
		Tukey Multiple Comparisons (follow up of trending interaction)	shScram saline vs shNpas4 cocaine	130	4.1	0.0225
		Tukey Multiple Comparisons (follow up of trending interaction)	shScram cocaine vs shNpas4 saline	130	2.148	0.4293
		Tukey Multiple Comparisons (follow up of trending interaction)	shNpas4, saline vs cocaine	130	3.103	0.1302
		Tukey Multiple Comparisons (follow up of trending interaction)	Cocaine, shScram vs shNpas4	130	5.449	0.001
	2way ANOVA (follow up)	Dendritice Spine Diameter - within diameter bin (0.4-0.5)	Treatment	(1, 130)	0.7947	0.3743
			Virus	(1, 130)	8.74	0.0037
			Treatment x Virus	(1, 130)	6.098	0.0148
		Tukey Multiple Comparisons (follow up of trending interaction)	Saline, shScram vs shNpas4	130	0.4907	0.9856
		Tukey Multiple Comparisons (follow up of trending interaction)	shScram, saline vs cocaine	130	1.608	0.6674
		Tukey Multiple Comparisons (follow up of trending interaction)	shScram saline vs shNpas4 cocaine	130	4.242	0.0169
		Tukey Multiple Comparisons (follow up of trending interaction)	shScram cocaine vs shNpas4 saline	130	1.903	0.5357
		Tukey Multiple Comparisons (follow up of trending interaction)	shNpas4, saline vs cocaine	130	3.301	0.0957
		Tukey Multiple Comparisons (follow up of trending interaction)	Cocaine, shScram vs shNpas4	130	5.385	0.0012
	2way ANOVA (follow up)	Dendritice Spine Diameter - within diameter bin (0.5-0.6)	Treatment	(1, 130)	1.275	0.2609
			Virus	(1, 130)	4.102	0.0449
			Treatment x Virus	(1, 130)	0.4077	0.5243
	2way ANOVA (follow up)	Dendritice Spine Diameter - within diameter bin (>0.6)	Treatment	(1, 130)	1.196	0.2762
			Virus	(1, 130)	0.9375	0.3347
			Treatment x Virus	(1, 130)	0.583	0.4465
S7-C	Two-tailed unpaired Student's t-test	CPP Pre-Test Score	Time spent in paired chamber minus unpaired chamber	13	0.01	0.9922	n=7,8/condition
S7-D	2way ANOVA	sEPSC frequency in D1-Cre	Drug	(1, 72)	0.1294	0.7201
			Virus	(1, 72)	2.721	0.1034
			Drug x Virus	(1, 72)	0.1081	0.7432
S7-E	2way ANOVA	sEPSC frequency in D2-Cre	Drug	(1, 49)	1.94	0.17
			Virus	(1, 49)	2.291	0.1366
			Drug x Virus	(1, 49)	5.76	0.0202
		Sidak Multiple Comparisons	Saline:shScram vs. Cocaine:shScram	49	3.26	0.0121
			Cocaine:shScram vs. Cocaine:shNpas4	49	2.636	0.0654
S7-F	2way ANOVA	sEPSC amplitude in D1-Cre	Drug	(1, 72)	0.1294	0.7201
			Virus	(1, 72)	2.721	0.1034
			Drug x Virus	(1, 72)	0.1081	0.7432
S7-G	2way ANOVA	sEPSC amplitude in D2-Cre	Drug	(1, 49)	0.1779	0.675
			Virus	(1, 49)	0.005143	0.9431
			Drug x Virus	(1, 49)	0.06879	0.7942
