# Supplementary material for: NPAS4 supports cocaine-conditioned cues in rodents by controlling the cell type-specific activation balance in the nucleus accumbens
Source: Nat Commun. 2024 Aug 8;15:5971. doi: 10.1038/s41467-024-50099-1 (PMC11310321; doi:10.1038/s41467-024-50099-1)
Supplement: Supplementary file 10 — Source Data [file 41467_2024_50099_MOESM10_ESM.xlsx]

## Sheet: Fig 1C
Subject	Sex	Treatment Group	CPP Post Test Score
1	M	CNO -	415.91
2	M	CNO -	382.4
3	M	CNO -	263.46
4	M	CNO -	516.11
5	F	CNO -	203.08
6	F	CNO -	506.96
7	F	CNO -	948.56
8	F	CNO -	1110.98
9	M	CNO +	-148.36
10	M	CNO +	-111.29
11	M	CNO +	204.83
12	M	CNO +	-207.24
13	F	CNO +	78.78
14	F	CNO +	-8.06
15	F	CNO +	40.2
16	F	CNO +	-172.88

## Sheet: Fig 1D
Subject	Sex	Treatment Group	CPP Post Test Score
1	M	CNO -	-51
2	M	CNO -	641.52
3	M	CNO -	541.18
5	F	CNO -	189.9
6	F	CNO -	392.1
7	F	CNO -	371.88
9	M	CNO +	571.52
10	M	CNO +	560.86
11	M	CNO +	530.14
12	M	CNO +	286.68
13	F	CNO +	381.24
14	F	CNO +	-96.78
15	F	CNO +	368.2

## Sheet: Fig 1E
Subject	Sex	Treatment Group	CPP Post Test Score
1	M	CNO -	-35.36
2	M	CNO -	118.24
3	M	CNO -	336.78
4	M	CNO -	579.24
5	F	CNO -	139.72
6	F	CNO -	244.99
7	F	CNO -	287.09
8	F	CNO -	806.24
9	M	CNO +	357.48
10	M	CNO +	315.12
11	M	CNO +	911.1
12	M	CNO +	307.16
13	F	CNO +	305.19
14	F	CNO +	514.61
15	F	CNO +	-92.19
16	F	CNO +	-88.16
17	M	CNO +	149.2
18	F	CNO +	-102

## Sheet: Fig 2A
Cocaine-TRAPed NPAS4+ Neurons (fraction of total)
Drd1a+	49
Drd2+	27
Neither	24

## Sheet: Fig 2F
Raw counts used to generate pie charts:
	Neuronal Population			Npas4+ Population			Highly Expressing Npas4+ Population
Cell Type Cluster	Control	Drug		Control	Drug		Control	Drug
Interneurons_Pnoc+	1411	1600		101	138		12	25
Interneurons_Pvalb+	111	489		6	27		0	3
Interneurons_Sst+	100	156		11	6		2	0
Interneurons_Th+	346	508		31	35		2	9
Interneurons_Chat+	59	66		0	5		0	0
MSN_Drd2+_1	1730	1933		180	196		32	46
MSN_Drd2+_2	119	199		16	10		2	2
MSN_Drd1+_1	2491	2927		208	268		18	78
MSN_Drd1+_2	629	632		59	54		3	10
MSN_Drd1+_3	115	60		11	6		2	0
MSN_Drd3+_1	270	123		19	7		10	4
MSN_Grm8+_1	575	494		35	27		4	11
MSN_Grm8+_2	9	119		0	12		0	8

## Sheet: Fig 3C
Subject	Sex	Treatment Group	CPP Post Test Score
1	M	shScram	840.2
2	M	shScram	-415.46
3	M	shScram	835.02
4	M	shScram	-206.98
5	M	shScram	661.98
6	M	shScram	272.68
7	M	shScram	313.3
8	F	shScram	792.28
9	F	shScram	280.6
10	F	shScram	403.44
11	F	shScram	422.34
12	M	shNpas4	377.72
13	M	shNpas4	566.98
14	M	shNpas4	652.44
15	M	shNpas4	-77.22
16	M	shNpas4	490.08
17	M	shNpas4	49.54
18	M	shNpas4	381.72
19	F	shNpas4	770.56
20	F	shNpas4	383.1
21	F	shNpas4	668.16
22	F	shNpas4	152.44
23	F	shNpas4	172.52

## Sheet: Fig 3D
Subject	Sex	Treatment Group	CPP Post Test Score
1	M	shScram	803.98
2	M	shScram	165.58
3	M	shScram	797.48
4	M	shScram	759.18
5	M	shScram	902.7
6	M	shScram	466.3
7	M	shScram	221.7
8	F	shScram	453.68
9	F	shScram	198.24
10	F	shScram	369.38
11	F	shScram	771.38
12	F	shScram	532.62
13	M	shNpas4	-234.44
14	M	shNpas4	243.56
15	M	shNpas4	129.8
16	M	shNpas4	-1049.56
17	M	shNpas4	-332.68
18	M	shNpas4	790.7
19	F	shNpas4	-165.4
20	F	shNpas4	-642.5
21	F	shNpas4	-3
22	F	shNpas4	417.16
23	F	shNpas4	191.14

## Sheet: Fig 3F
	shScram - Active Lever							shScram - Inactive Lever							shNpas4 - Active Lever							shNpas4 - Inactive Lever
Animal:	1	2	3	4	5	6		1	2	3	4	5	6		1	2	3	4	5	6		1	2	3	4	5	6
Session
1	53	12	92	1	63	37		19	9	83	2	10	0		32	12	14	62	18	11		9	9	9	37	1	4
2	139	16	97	3	46	35		57	17	58	1	21	0		2	16	26	970*	17	9		0	5	11	50*	0	4
3	98	10	48	7	47	30		21	2	85	0	2	0		21	25	34	58	29	24		0	8	0	28	0	0
4	43	160	47	86	60	30		4	3	23	0	2	0		22	43	30	22	31	28		20	11	0	14	0	3
5	53	12	44	4	55	56		7	3	3	1	1	0		74	44	27	42	28	32		14	2	1	33	0	0
6	60	61	124	59	103	91		10	3	10	2	2	0		86	108	81	67	87	80		2	5	1	21	0	0
7	72	14	132	84	114	85		1	2	2	1	0	1		75	118	76	492*	120	84		15	2	0	11*	0	0
8	93	57	209	89	141	95		2	4	0	1	2	1		275	123	84	119	100	81		11	0	0	25	4	0
9	155	74	246	201	199	121		0	1	84	21	1	9		274	171	131	148	79	37		8	0	0	6	4	4
10	314	63	194	189	193	132		2	5	14	2	3	3		225	181	151	205	56	76		9	0	0	15	5	6
11	175	52	208	195	225	86		6	4	12	0	1	3		93	195	137	157	63	67		5	0	0	0	10	2
12	185	130	255	419	237	166		6	10	3	5	4	8		112	230	151	156	50	140		32	0	0	13	16	8
13	160	63	227	340	326	136		15	5	5	1	12	0		69	191	131	140	86	156		25	2	0	0	11	11
*data excluded as outlier or for abnormality during behavioral testing

## Sheet: Fig 3G
	shScram - Active Lever									shScram - Inactive Lever									shNpas4 - Active Lever									shNpas4 - Inactive Lever
Animal:	1	2	3	4	5	6	7	8		1	2	3	4	5	6	7	8		1	2	3	4	5	6	7	8		1	2	3	4	5	6	7	8
Session
1	16	32	57	15	9	38	16	19		16	18	20	7	5	7	10	7		29	16	2	5	17	35	31	17		22	0	7	10	16	18	14	17
2	40	25	9	10	25	38	86	48		5	49	26	5	2	3	2	11		23	23	10	1	27	40	42	99		13	5	10	47	23	8	60	3
3	26	75	130	11	19	25	46	31		4	8	8	8	2	0	0	2		26	28	5	12	22	33	44	53		9	7	1	22	12	2	11	2
4	21	80	19	23	27	39	64	33		2	0	2	9	0	0	5	3		19	17	9	10	31	38	52	45		5	0	6	24	18	0	3	0
5	36	50	16	29	24	40	40	41		1	1	0	15	1	0	0	4		24	24	29	5	24	44	39	39		0	1	0	22	12	3	4	0
6	79	123	93	100	93	78	115	91		0	0	3	9	0	0	0	0		69	78	85	79	75	66	104	100		4	2	55	2	22	5	16	1
7	85	108	67	105	78	78	107	101		4	0	1	3	0	1	0	2		66	81	84	113	60	64	135	124		0	1	33	4	18	3	6	4
8	72	142	99	99	72	78	129	112		0	0	1	1	0	1	0	0		70	120	173	22	76	93	111	118		0	2	23	5	9	1	16	7
9	164	195	140	140	115	128	143	145		1	0	0	0	0	1	0	2		110	165	110	152	145	150	155	103		0	1	16	13	38	1	8	5
10	139	187	170	165	125	128	171	181		4	2	0	3	0	0	0	2		100	195	67	117	198	161	162	106		1	1	61	13	34	0	5	2
11	126	195	140	155	115	163	205	207		1	5	0	3	4	0	1	2		110	165	31	140	55	155	230	120		0	0	13	1	2	0	1	7
12	136	250	155	130	160	159	246	170		9	0	0	4	1	1	1	5		110	210	25	171	157	136	315	193		2	0	16	6	17	1	19	13
13	136	196	210	115	121	170	209	164		0	1	0	9	1	1	0	4		140	268	131	52	135	141	201	145		0	6	10	5	6	0	14	7

## Sheet: Fig 3H
	shScram - Active Lever							shScram - Inactive Lever							shNpas4 - Active Lever							shNpas4 - Inactive Lever
Animal:	1	2	3	4	5	6		1	2	3	4	5	6		1	2	3	4	5	6		1	2	3	4	5	6
Session
Average of Last 2 Extinction	4	19.5	21	13.5	20.5	18		10	12	8.5	22	11.5	22.5		14	23.5	17	21.5	20	19		19.5	4.5	8.5	12.5	8.5	5.5
Cue Reinstatement	4	159	33	149	108	95		14	22	1	13	19	14		82	163	238	78	28	76		3	14	10	19	11	5

[truncated: 51 more sheets: Fig 3I, Fig 4C, Fig 4D, Fig 4F, Fig 7C, Fig 7E, Fig 7H, Fig 7I, Fig S1B, Fig S1D, Fig S1E, Fig S1F, Fig S1G, Fig S1H, Fig S1I, Fig S1J, Fig S2A, Fig S2B, Fig S3B, Fig S3C …]
